# Supplementary material for: The combination of transcriptomics and informatics identifies pathways targeted by miR-204 during neurogenesis and axon guidance
Source: Nucleic Acids Res. 2014 Jun 4;42(12):7793–806. doi: 10.1093/nar/gku498 (PMC4081098; doi:10.1093/nar/gku498)
Supplement: SUPPLEMENTARY DATA [file supp_gku498_nar-02440-y-2013-File009.xlsx]

## Sheet: Supp Table 1
Supplementary table 1. List of oligonucleotide primers used for qRT-PCR experiments
olTanc1F	CTC ACC TCT TCA CTT GTG GC
olTanc1R	TGT TGT GTT TGC GGA CAG AG
olGMP6AF	CTT TCA CCT CCA TCC CAG TC
olGMP6AR	TCT TCG TCT CAG CGA TCG GC
olKIF5A	AAC GCT TCG TCA CAT GCC CG
olKIF5AR	TAT CAG GAA GAT GCT GTG AC
olGAD1F	AGG GCT TCA ACC TGG AGC TG
olGAD1R	TCC AAT GAT GTC CAA ACC AG
olSPTNB4R	TCC TGG AGT GTA TCG AGA TG
olSPTBN4F	TTG TCC CAC TTC TCC GTG AG
olGAP43F	ACA GGA GGA TAC TAC AAG TC
olGAP43R	TTG TGG GCC TTG TTG TCC TC
olLAMP1F	ACC AAC GGA AGT CTC TAC AG
olLAMP1R	CCA AAT CCC CAC TGA GGC AG
olSYPF	TGT CCG CGT ACT GCT TCA TC
olSYPR	TTT AGC CCA AGC GCA AGA GG
olDPYSL3R	GAT AGT AGT CCT TGT AGG CC
olDPYSL3F	CTC TCC ATG TAG ACA TCA CC
olCAPRIN1F	ATA GAC GGG GCT TAC AGT GG
olCAPRIN1R	ACT GCA GGC TGT AAG GGC GG
olEphB2-F	TCA GGG ACG AGC GAC AAC AG
olEphB2-R	CGC CGT ATG TAT TTT GTC CG
olEfnb3-F	CAT ATG GGC TCC CCC CAA AG
olEfnb3-R	CGA TGA CGG CGA TGT TGG AG
ol-Hprt-F	TCTGGAGAGGGTGTACATCC
ol-Hprt-R	GATGTAGTCCAACAGGTCGG
ol-Meis2-F	CCATGGTCATGCCGATAGG
ol-Meis2-R	TATGAGTGGAATGGGGATGAA
olGapdh-F	CGGCAAGCTGATAGTCGATG
olGapdh-R	AGAAACACTCCGGTGGACTC
ol-CryAA-F	GCCTTTGATGACACACAAGC
ol-CryAA-R	GTGTGGGATCATGGGATGA
ol-Ddx3y-F	AGAAAATCGTTTCTCTTCAG
ol-Ddx3y-R	CAGTTCCGCCGCCTTGTCCG
ol-Epha4-F	CCCATAGGAAACTGCCTCTG
ol-Epha4-R	GCCTTCCCTGACGGAGTAAC
ol-Lpp-F	ATAATCATCCGTTTATACCC
ol-Lpp-R	CTGGCAGACCTGGAGAACAG
ol-Rnd1-F	ATGCGGTAAAACAGCGATGC
ol-Rnd1-R	AGACTGAGCTCCACACGCTG
ol-Srp19-F	GTCCAGCTGAAGCAGTCCGAC
ol-Srp19-R	TCGGACTGCTTCAGCTGGAC
ol-Trim71-F	CTCCTGAAAGCATCTGTGTG
ol-Trim71-R	AAACAAAGGTGTGGCCCATG
Oligonucleotides for olEfnb3 riboprobe
3’UTR-olEfnb3/F	CAAGCTGTACCTGGTGTCG
3’UTR-olEfnb3/R	AATGTTGGCCGGACTCTGAG
3'UTR-olEphB2/F	CTCGGGACTTATTTCATTTG
3'UTR-olEphB2/R	ACCTCCTCTGCGTTGGGAATG
Oligonucleotides for Luciferase Assays
3'UTR DDX3YF	gctctagagcCTTTAGTGCCACCCCAAACTG
3'UTR DDX3YR	gctctagagcGAGTGTAAGTTCCCAAGTGCC
3'UTR DPYSL3F	gctctagagcGCTCAGAAGCGAGTTTATGTG
3'UTR DPYSL3R	gctctagagcTTGTCTCTGACTGCAGGTTTG
3'UTR KIF5aF	gctctagagcAAGCCATGCTGTCTCCAGACC
3'UTR KIF5aR	gctctagagcTTGGTTTGTCTTCCACGCTGG
3'UTR EFNB3 For	gctctagagc-TGGGAGGTGGATGGTTCTTA
3'UTR EFNB3 Rev	gctctagagc-TTGTCAACTTTTGAAGTTTTTTA
3'UTR EFNB3 Mut For	TTTTACTGTAAAcGtGcAATTTGA
3'UTR EFNB3 Mut Rev	TTGTTGTTCAAATTgCaCgTTTAC
miR-204mut1_KiF5a Fw	GAGAGATGACAgAcAcGcAGCAGCCTTCTCTT
miR-204mut1_KiF5a Rv	GCTAAAGAGAAGGCTGCTgCgTgTcTGTCATCT
miR-204mut_DPYSL3 Fw	GGGAGATGTAGTAAtAcGcAAAATGTAGCTCT
miR-204mut_DPYSL3 Rv	AGAGCTACATTTTgCgTaTTACTACATCTCCC

## Sheet: Supp Table 2
Supplementary Table 2. List of significant GO BP and KEGG pathways using the LIMMA analysis
Category	Term	Count	%	PValue	Genes	List Total	Pop Hits	Pop Total	Fold Enrichment	Bonferroni	Benjamini	FDR
GOTERM_BP_ALL	GO:0032501~multicellular organismal process	700	23.9071	5.91239e-65	HCCS, LTBP3, LTBP4, HOXD12, L1CAM, RORB, RADIL, APP, AGTR2, AQP11, RPL11, GUCA2B, MAP2K6, BSG, WNT10B, PTPRF, CRYAA, BRAF, PIK3CB, KIF5A, STAG3L3, CRTAP, GRIN2A, EOMES, COLEC12, PROX2, MYH9, MECOM, PROX1, ADAMTS9, SSTR2, MSX1, TAGLN, F5, JUN, RYR3, RPS14, F2, FOXG1, NLE1, TGIF1, HSD11B2, MAPK8, ATPIF1, MST1R, PMP22, ADAMTS2, CYP1B1, SERPINA10, ERBB3, PABPC4, ACP5, CACNB2, OTOS, MUSK, SYPL1, PVRL1…	2362	10061	63046	1.8571	2.81843e-61	2.81843e-61	1.11951e-61
KEGG_PATHWAY	hsa03010:Ribosome	49	1.6735	7.93414e-60	RPS15AP24, RPL19, RPL13, RPL15, RPLP2, RPL22L1, RPL21P93, RPS18P12, RPL21P87, RPL12P14, RPS25P8, RPLP1, RPL12P19, RPL10AP9, RPL11, RPL29P26, RPL12, RPL10AP6, RPS27A, RPS15AP12, RPS15AP11, RPL35A, RPL26P33, RPS15AP17, RPL13P12, RPL21P80, RPS2P8, RPS2P5, RPS18, RPS6P25, RPS3AP5, RPL15P7, RPS15, RPS15AP19, RPL15P3, RPS29P3, RPS13, RPL22P11, RPL31P17, RPS2P55, RPS29P9, RPL21P20, RPL21P131, RPL21P134,…	953	71	37848	27.4087	1.52336e-57	1.52336e-57	9.87812e-57
GOTERM_BP_ALL	GO:0065007~biological regulation	1160	39.6175	4.51818e-54	OXA1L, AURKAIP1, PGAM1, ASCC1, SYNCRIP, RORB, SGMS1, RADIL, LPHN2, LPHN3, MAP3K6, AGTR2, APP, MAP3K4, MED29, AQP11, PIK3C3, OGT, RAB27B, PIK3CG, IKBKAP, BRAF, PIK3CB, PIK3CD, SIPA1L2, EOMES, GRIN2A, ESPL1, MYH9, MECOM, PROX2, PROX1, MED19, SSTR5, NPC1, SSTR2, SSTR3, EIF2AK1, SCYL1, PTRF, F5, SERPINF2, JUN, RYR3, F2, FOXG1, PRKRIP1, HSD11B2, MAPK8, EIF2AK2, PMP22, MYBBP1A, PPP2R3B, CYP1B1, ZNF131,…	2362	21420	63046	1.44549	2.15382e-50	1.07691e-50	8.55516e-51
GOTERM_BP_ALL	GO:0032502~developmental process	598	20.4235	2.03952e-50	HCCS, LTBP3, LTBP4, HOXD12, RORB, L1CAM, RADIL, SYP, APP, AGTR2, AQP11, RPL11, BSG, WNT10B, PTPRF, CRYAA, BRAF, PIK3CB, STAG3L3, GRIN2A, EOMES, PROX2, MYH9, MECOM, PROX1, ADAMTS9, MSX1, TAGLN, JUN, RPS14, FOXG1, F2, NLE1, TGIF1, MAPK8, ATPIF1, MST1R, PMP22, ADAMTS2, SERPINA10, ERBB3, ACP5, CACNB2, MUSK, PVRL1, INS, MYO15A, VEZF1, NUDC, DVL2, DVL3, PCDH12, FXR1, PCDH18, CYP17A1, RGS2, PKP1, KCNJ8,…	2362	8805	63046	1.8128	9.72239e-47	3.2408e-47	3.86183e-47
GOTERM_BP_ALL	GO:0007275~multicellular organismal development	550	18.7842	5.26545e-47	HCCS, LTBP3, LTBP4, HOXD12, RORB, L1CAM, RADIL, APP, AGTR2, AQP11, RPL11, BSG, WNT10B, PTPRF, CRYAA, BRAF, PIK3CB, STAG3L3, GRIN2A, EOMES, PROX2, MECOM, MYH9, PROX1, ADAMTS9, MSX1, TAGLN, JUN, RPS14, FOXG1, F2, NLE1, TGIF1, ATPIF1, MAPK8, MST1R, PMP22, ADAMTS2, SERPINA10, ERBB3, ACP5, CACNB2, MUSK, PVRL1, INS, MYO15A, VEZF1, NUDC, DVL2, DVL3, PCDH12, FXR1, PCDH18, PKP1, KCNJ8, MAP2, SMURF1, MAB21…	2362	8023	63046	1.8298	2.51004e-43	6.2751e-44	9.97011e-44
KEGG_PATHWAY	hsa00190:Oxidative phosphorylation	43	1.46858	2.45981e-46	UQCRC2, NDUFB3, NDUFB4, NDUFB5, UQCRC1, NDUFB7, COX10, NDUFB8, NDUFB9, COX7B2, NDUFAB1, ATP6V1B2, COX5A, ATP5G3, COX5B, NDUFS7, LOC402175, COX6B1, COX6B2, NDUFS3, ATP5I, COX17, TCIRG1, NDUFA4, LOC442454, ATP5J2, NDUFA3, COX7A2, NDUFA8, NDUFA9, NDUFA6, NDUFA7, ATP5F1, COX4I1, ATP6V1H, LOC727947, NDUFA1, ATP6V1D, PPA1, UQCRHL, ATP6V1C1, ATP6V1A, UQCRH, SDHC, ATP5C1, ATP6V0A2, UQCRB	953	78	37848	21.8939	4.72284e-44	2.36142e-44	3.06251e-43
GOTERM_BP_ALL	GO:0048856~anatomical structure development	492	16.8033	1.74755e-45	HCCS, LTBP3, HOXD12, RORB, L1CAM, APP, AGTR2, AQP11, BSG, PTPRF, BRAF, CRYAA, EOMES, GRIN2A, MECOM, MYH9, PROX1, MSX1, TAGLN, RPS14, JUN, FOXG1, NLE1, TGIF1, ATPIF1, MAPK8, PMP22, ADAMTS2, SERPINA10, ERBB3, ACP5, CACNB2, MUSK, PVRL1, INS, MYO15A, VEZF1, DVL2, DVL3, PCDH12, FXR1, PCDH18, KCNJ8, MAP2, SMURF1, MAB21L1, BMP8A, TSG101, USH1G, C22ORF28, ASAH1, CCNE1, HSF1, HLX, ANGPT1, HSF4, FGF2, RPL2…	2362	6935	63046	1.89364	8.33058e-42	1.66612e-42	3.30899e-42
KEGG_PATHWAY	hsa05200:Pathways in cancer	64	2.18579	4.40187e-45	HSP90AB1, E2F1, E2F2, SPI1, GLI2, GLI3, CCNE2, ACVR1B, CCNE1, HHIP, FGF2, AKT3, HSP90AA2, EGFR, PIK3CG, PLD1, WNT10B, RET, HSP90AA1, BRAF, PIK3CB, PIK3CD, CTNNA1, MECOM, CDK2, PRKCB, LAMC3, JUN, PDGFRA, PDGFRB, WNT11, MAPK8, FGFR2, DCC, ZBTB16, TCF7L1, RBX1, TPM3, PTK2, SOS1, ITGAV, PIK3R3, CSF1R, BMP4, DVL2, DVL3, FZD8, COL4A1, MSH2, SMAD3, FZD3, BIRC5, ITGA3, BAD, MAPK10, FZD5, FZD6, HSP90B1, H…	953	243	37848	10.4598	8.45159e-43	2.8172e-43	5.48039e-42
KEGG_PATHWAY	hsa05010:Alzheimer's disease	47	1.60519	1.5461e-44	UQCRC2, UQCRC1, NDUFAB1, COX5A, COX5B, NDUFS7, APP, PLCB3, APOE, LOC402175, LOC100129500, NDUFS3, LOC442454, ADAM10, GRIN2A, COX4I1, LOC727947, UQCRH, RYR3, ATP5C1, ERN1, ADAM17, UQCRB, NDUFB3, NDUFB4, NDUFB5, NDUFB7, NDUFB8, COX7B2, NDUFB9, MME, ATP5G3, COX6B1, PPP3CC, COX6B2, NDUFA4, LPL, COX7A2, NDUFA3, NDUFA8, NDUFA9, NDUFA6, NDUFA7, ATP5F1, BAD, ITPR3, NDUFA1, ITPR1, UQCRHL, SDHC, ATP2A1, CA…	953	108	37848	17.2832	2.96851e-42	7.42129e-43	1.92492e-41
GOTERM_BP_ALL	GO:0050789~regulation of biological process	1070	36.5437	2.69073e-44	AURKAIP1, ASCC1, PGAM1, SYNCRIP, RORB, SGMS1, RADIL, LPHN2, LPHN3, MAP3K6, AGTR2, APP, MAP3K4, MED29, PIK3C3, OGT, RAB27B, PIK3CG, IKBKAP, BRAF, PIK3CB, PIK3CD, SIPA1L2, EOMES, GRIN2A, ESPL1, MYH9, MECOM, PROX2, PROX1, MED19, SSTR5, NPC1, SSTR2, SSTR3, EIF2AK1, SCYL1, PTRF, SERPINF2, JUN, F2, FOXG1, PRKRIP1, MAPK8, EIF2AK2, PMP22, MYBBP1A, PPP2R3B, ZNF131, HSD17B12, MYBL1, ZNF513, INS, BZW1L1, CD…	2362	20085	63046	1.42197	1.28267e-40	2.13779e-41	5.0949e-41
KEGG_PATHWAY	hsa05016:Huntington's disease	49	1.6735	8.44815e-44	UQCRC2, UQCRC1, CLTB, AP2S1, NDUFAB1, CLTC, COX5A, COX5B, NDUFS7, PLCB3, SIN3A, LOC402175, DLG4, NDUFS3, LOC442454, RCOR1, COX4I1, LOC727947, POLR2J2, POLR2J3, UQCRH, ATP5C1, UQCRB, NDUFB3, NDUFB4, NDUFB5, NDUFB7, NDUFB8, POLR2K, NDUFB9, COX7B2, ATP5G3, TFAM, COX6B1, COX6B2, VDAC1P1, AP2M1, NDUFA4, NDUFA3, COX7A2, NDUFA8, NDUFA9, NDUFA6, NDUFA7, ATP5F1, VDAC2, SOD1, NDUFA1, ITPR1, VDAC1, UQCRHL, …	953	125	37848	15.5681	1.62204e-41	3.24409e-42	1.05181e-40
GOTERM_BP_ALL	GO:0048731~system development	457	15.6079	2.00478e-43	HCCS, LTBP3, HOXD12, RORB, L1CAM, AGTR2, APP, AQP11, BSG, PTPRF, BRAF, CRYAA, EOMES, GRIN2A, MECOM, MYH9, PROX1, MSX1, TAGLN, RPS14, JUN, FOXG1, TGIF1, ATPIF1, MAPK8, PMP22, ADAMTS2, SERPINA10, ERBB3, CACNB2, ACP5, MUSK, PVRL1, INS, MYO15A, VEZF1, DVL2, DVL3, PCDH12, FXR1, PCDH18, KCNJ8, MAP2, SMURF1, MAB21L1, BMP8A, TSG101, USH1G, ASAH1, CCNE1, HSF1, HLX, ANGPT1, HSF4, FGF2, RPL24P6, MINPP1, ARH…	2362	6355	63046	1.91946	9.5568e-40	1.36526e-40	3.79605e-40
GOTERM_BP_ALL	GO:0050794~regulation of cellular process	1021	34.8702	6.58583e-42	AURKAIP1, ASCC1, PGAM1, SYNCRIP, RORB, RADIL, SGMS1, LPHN2, LPHN3, MAP3K6, AGTR2, APP, MAP3K4, MED29, PIK3C3, OGT, RAB27B, PIK3CG, IKBKAP, BRAF, PIK3CB, PIK3CD, SIPA1L2, GRIN2A, EOMES, ESPL1, MYH9, MECOM, PROX2, PROX1, MED19, SSTR5, NPC1, SSTR2, SSTR3, EIF2AK1, SCYL1, PTRF, JUN, F2, FOXG1, PRKRIP1, MAPK8, EIF2AK2, PMP22, MYBBP1A, PPP2R3B, ZNF131, HSD17B12, MYBL1, ZNF513, INS, BZW1L1, CDC123, ZC3H…	2362	19112	63046	1.42593	3.13947e-38	3.92433e-39	1.24703e-38
KEGG_PATHWAY	hsa04510:Focal adhesion	51	1.7418	1.64684e-41	LOC646079, TLN2, BCAR1, PIP5K1C, ARHGAP5, PAK3, PAK4, SHC1, COL11A2, AKT3, EGFR, PIK3CG, BRAF, PIK3CB, PIK3CD, ACTN1, PPP1CC, FLNC, FLNB, PRKCB, LAMC3, RASGRF1, JUN, PDGFRA, PDGFRB, MAPK8, COL1A1, CAV3, MYL9, PTK2, COL6A6, ITGAV, SOS1, COL6A3, COL6A2, COL6A1, PIK3R3, THBS3, THBS4, TNXB, COL4A1, TNXA, ITGA1, MYLPF, ITGA3, BAD, MAPK10, COL5A3, VAV1, LAMA3, ITGA6, FYN, ITGA7	953	153	37848	13.2382	3.16193e-39	5.26988e-40	2.05034e-38
KEGG_PATHWAY	hsa04142:Lysosome	43	1.46858	5.19875e-40	CLTB, GM2A, AP4E1, ARSG, LGMN, HEXB, AP3S2, ACP5, CTSA, CLTC, ASAH1, GLB1, AP1S3, CD68, IDS, GNPTAB, AP3M1, TPP1, NAGA, GALC, SCARB2, MAN2B1, GBA, LAPTM4B, TCIRG1, ATP6V1H, CTSS, M6PR, DNASE2B, GNS, DNASE2, LAMP1, LAMP2, NPC1, SLC17A5, SMPD1, CTSE, SORT1, NEU1, CTSC, CTNS, CTSH, ATP6V0A2	953	102	37848	16.7424	9.9816e-38	1.42594e-38	6.47252e-37
KEGG_PATHWAY	hsa05012:Parkinson's disease	38	1.29781	1.79199e-37	UQCRC2, NDUFB3, SEPT5, NDUFB4, NDUFB5, UQCRC1, NDUFB7, NDUFB8, NDUFB9, COX7B2, TH, NDUFAB1, UBA7, PINK1, COX5A, ATP5G3, COX5B, NDUFS7, LOC402175, COX6B1, COX6B2, NDUFS3, VDAC1P1, NDUFA4, LOC442454, NDUFA3, COX7A2, NDUFA8, NDUFA9, NDUFA6, NDUFA7, ATP5F1, COX4I1, LOC727947, VDAC2, NDUFA1, UQCRHL, VDAC1, UQCRH, PPID, SDHC, ATP5C1, UQCRB	953	81	37848	18.6315	3.44063e-35	4.30079e-36	2.23106e-34
GOTERM_BP_ALL	GO:0048522~positive regulation of cellular process	343	11.7145	7.53397e-36	AURKAIP1, L1CAM, RORB, AGTR2, APP, BRPF1, RPL11, MAP2K6, PTPRF, GRIN2A, EOMES, ESPL1, BCL2L13, MECOM, PROX1, SSTR3, JUN, FOXG1, F2, TGIF1, MAPK8, MST1R, PRODH, ERBB3, HSD17B12, INS, CDC123, TCF4, ARHGEF10L, DVL3, RPS6, EMILIN1, TNNI2, EI24, SMURF1, MAB21L1, SH3RF1, SLC20A1, GRIP1, SPI1, DAXX, GTSE1, CCNE1, HLX, HSF4, FGF2, ARHGEF4, ARHGEF1, ARHGEF18, PTF1A, NDUFA13, MYCN, JMY, TAF11, EREG, NCK1, …	2362	4552	63046	2.01127	3.59144e-32	3.99049e-33	1.42656e-32
GOTERM_BP_ALL	GO:0048518~positive regulation of biological process	365	12.4658	1.48238e-35	AURKAIP1, L1CAM, RORB, AGTR2, APP, BRPF1, RPL11, MAP2K6, PTPRF, GRIN2A, EOMES, ESPL1, BCL2L13, MECOM, PROX1, SSTR3, SERPINF2, JUN, FOXG1, F2, TGIF1, MAPK8, MST1R, PRODH, ERBB3, HSD17B12, INS, CDC123, TCF4, ARHGEF10L, DVL3, RPS6, TNNI2, EMILIN1, EI24, SMURF1, MAB21L1, SH3RF1, SLC20A1, GRIP1, SPI1, DAXX, GTSE1, CCNE1, HSF1, HLX, VKORC1, ANGPT1, HSF4, FGF2, ARHGEF4, ARHGEF1, ARHGEF18, PTF1A, NDUFA13…	2362	4993	63046	1.95123	7.06653e-32	7.06653e-33	2.80689e-32
GOTERM_BP_ALL	GO:0048519~negative regulation of biological process	346	11.8169	2.13637e-35	AURKAIP1, SGMS1, MXI1, AGTR2, PIK3CG, CRYAA, BRAF, PTPRF, CDHR2, GRIN2A, ESPL1, PROX1, SSTR5, SSTR2, NPC1, SSTR3, MSX1, EIF2AK1, ZNF238, SERPINF2, RPS14, JUN, PRKRIP1, FOXG1, F2, RPS13, TGIF1, MAPK8, ATPIF1, ST18, EIF2AK2, PMP22, PPP2R3B, ERBB3, ADCYAP1, RPS26, INS, TCF4, PAIP2, PHB, RERG, BFAR, EI24, RGS2, RGS5, MAP2, RPS26P6, RGS6, SMURF1, RPS26P2, NUAK2, TSG101, SPI1, RPS26P8, DAXX, RPS26P39, …	2362	4634	63046	1.99296	1.01841e-31	9.25823e-33	4.0452e-32
KEGG_PATHWAY	hsa04910:Insulin signaling pathway	40	1.36612	7.06039e-34	RHOQP2, PHKB, INS-IGF2, RHOQ, RPS6KB1, PRKAR2A, SHC1, PRKACB, INSR, AKT3, PIK3CG, SOCS2, BRAF, PTPRF, PIK3CB, PIK3CD, SOCS1, PPP1CC, RPS6P25, MAPK8, LOC100131693, PHKA2, PRKCZ, PHKA1, HK1, LOC100131565, INPP5K, INS, SOS1, FASN, RPS6P1, PIK3R3, SREBF1, ACACA, PHKA1P1, IGF2, ACACB, MAPK10, BAD, RPS6, PCK1, EIF4E, TSC1, GCK, PYGL, ARAF, CALM3, CALM2, PYGB, CALM1	953	112	37848	14.1838	1.35559e-31	1.50622e-32	8.79029e-31
GOTERM_BP_ALL	GO:0048523~negative regulation of cellular process	319	10.8948	8.90444e-34	AURKAIP1, SNCB, CDX4, SGMS1, MXI1, AGTR2, SIN3A, APOE, KIFAP3, SOSTDC1, BIRC8, EIF2B3, EIF2B4, TWIST2, PIK3CG, PLD2, GTPBP4, PTPRF, BRAF, CRYAA, NKX2-6, CDHR2, AARS, PIM1, ESPL1, PROX1, HES1, SSTR5, NPC1, SSTR2, EIF2AK1, MSX1, RND1, SSTR3, ZNF238, HES5, TXNDC5, PRDM6, JUN, RPS14, HES2, FOXG1, PRKRIP1, TGIF1, RPS13, ATPIF1, MAPK8, LRCH4, ST18, PMP22, EIF2AK2, ADD1, TMX1, PPP2R3B, ENPP1, ERBB3, CD7…	2362	4205	63046	2.02489	4.24475e-30	3.53729e-31	1.68605e-30
KEGG_PATHWAY	hsa04810:Regulation of actin cytoskeleton	45	1.53689	1.47138e-33	LOC646079, INS-IGF2, BCAR1, LOC729841, IQGAP2, PIP5K1C, IQGAP1, PAK3, GSN, PAK4, LOC729494, MSN, CSK, FGF2, EGFR, PIK3CG, ARHGEF4, ARHGEF1, LIMK2, BRAF, PIK3CB, PIK3CD, ACTN1, MYH9, PPP1CC, ARPC1A, ARPC1B, F2, PDGFRA, PDGFRB, FGFR2, DIAPH3, ABI2, LOC653888, MYL9, PTK2, ARPC3, INS, ITGAV, SOS1, PIK3R3, ITGA1, MYLPF, NCKAP1L, ITGA3, IGF2, VAV1, ITGA6, ARAF, ITGA7, MYH14	953	156	37848	11.4561	2.82506e-31	2.82506e-32	1.83189e-30
KEGG_PATHWAY	hsa04020:Calcium signaling pathway	41	1.40027	1.05992e-31	PHKA2, ADCY1, ADCY2, ADORA2B, TNNC2, ADORA2A, PHKB, TNNC1, ERBB3, TACR2, DRD5, PHKA1, ITPKA, EDNRA, PLCB3, PDE1B, PDE1C, GRPR, CAMK2D, PPP3CC, PRKACB, VDAC1P1, LOC100131909, EGFR, SLC8A2, HTR4, GRIN2A, PHKA1P1, ITPR3, VDAC2, NTSR1, ITPR1, PRKCB, VDAC1, ADCY9, P2RX3, RYR3, PPID, LTB4R2, ATP2A1, PDGFRA, CALM3, PDGFRB, CACNA1E, CALM2, CALM1	953	134	37848	12.1515	2.03505e-29	1.85005e-30	1.31962e-28
GOTERM_BP_ALL	GO:0016043~cellular component organization	510	17.418	2.09143e-31	OXA1L, CROCC, SLC9A3, L1CAM, SYP, APP, BRPF1, LOC653557, AQP11, INCENP, NAA10, SH3BGR, VPS4B, TLK1, IKBKAP, CRYAA, BRAF, MAGI1, RCOR1, EOMES, OLFML2A, ESPL1, COLEC12, MYH9, CTNNA1, PROX1, C10ORF2, NPC1, PTRF, JUN, RPS14, RPS15, FOXG1, ATPIF1, PMP22, ADAMTS2, ERBB3, MTX1, HSD17B12, CACNB2, LOC100131463, PDSS1, MUSK, PVRL1, CDY1B, NUDC, PHB, EMILIN1, UQCRHL, FNBP1, MAP2, PARP1, LZTS2, NUAK2, USH1G,…	2362	8261	63046	1.64784	9.96983e-28	7.6691e-29	3.96011e-28
GOTERM_BP_ALL	GO:0007399~nervous system development	245	8.36749	1.41443e-30	CADM1, L1CAM, RORB, AGTR2, APOB, APP, APOE, EIF2B2, EIF2B3, EIF2B4, PTPRF, EFNB3, NKX2-6, GRIN2A, EOMES, MECOM, PROX1, HES1, MSX1, RND1, HES5, PRDM6, FOXG1, PDGFRA, TGIF1, LRCH4, PMP22, ERBB3, EPHB3, MYT1, EPHB1, AHSG, EPHB2, SEMA5B, PVRL1, LHX1, LHX2, DMD, NKX2-1, LHX5, AGRN, OLFM3, LHX8, NKX2-2, DVL2, BMP4, DVL3, SMAD9, PCDH12, LOC442308, EPHA2, PCDH18, NOTCH3, SEMA6B, TULP3, SEMA6D, DLX6, DLX5…	2362	2991	63046	2.18639	6.74257e-27	4.81612e-28	2.67821e-27
KEGG_PATHWAY	hsa04360:Axon guidance	36	1.22951	8.8547e-30	ABLIM1, DCC, ABLIM3, L1CAM, EPHB3, EPHB1, EPHB2, SEMA5B, EPHB6, PTK2, UNC5B, CXCR4, ROBO1, PAK3, PAK4, NFAT5, PPP3CC, NGEF, LIMK2, EFNB3, LOC642132, PLXNB3, DPYSL5, NTN4, DPYSL2, EPHA2, SLIT3, SEMA6B, EPHA6, RND1, SEMA6D, SEMA4G, FYN, NCK1, SRGAP3, ABL1, SEMA4A	953	105	37848	13.6164	1.7001e-27	1.41675e-28	1.10242e-26
GOTERM_BP_ALL	GO:0003008~system process	207	7.06967	1.91091e-29	ADCY1, AQP9, AQP7, RORB, AGTR2, APP, APOE, CHRNA4, CHRNA1, GUCA2B, EIF2B2, MAP2K6, EIF2B4, CRYAA, PTPRF, KIF5A, AARS, GRIN2A, SSTR2, F5, JUN, RYR3, HSD11B2, PMP22, KCNMB3, CYP1B1, CACNB2, GPR143, OTOS, EPHB2, MUSK, SYPL1, PVRL1, MYO15A, DMD, NKX2-1, AGRN, LHX8, RLBP1, GAD1, TYRL, MAOA, TNNI2, VDAC1, SFRP5, CEL, TULP1, KCNJ8, TMOD2, CHRNB2, UTS2R, CLCN5, GJA8, MYBPC2, MYBPC1, MYO7A, USH1G, MYBPC3,…	2362	2367	63046	2.33426	9.10929e-26	6.07286e-27	3.6183e-26
KEGG_PATHWAY	hsa04144:Endocytosis	40	1.36612	1.17133e-28	FGFR2, PRKCZ, USP8, CLTB, CHMP4C, TSG101, ERBB3, CHMP6, AP2S1, ASAP2, PIP5K1C, EEA1, CLTC, ACVR1B, SMAP2, CXCR4, SH3GLB1, GIT2, VPS4B, NEDD4L, EHD2, AP2M1, CSF1R, IQSEC2, EGFR, PLD2, PLD1, RET, DNM1L, VPS45, RAB11FIP4, TFRC, AP2A1, ACAP2, PDGFRA, RAB5A, SMURF1, ARAP3, VPS25, DNM2	953	148	37848	10.7337	2.24895e-26	1.72996e-27	1.45832e-25
KEGG_PATHWAY	hsa00230:Purine metabolism	37	1.26366	1.31557e-28	ADSS, ADCY1, ADCY2, ENPP1, POLR2K, PNPT1, ADCY6, DCK, POLA2, PNP, CANT1, PDE6C, PDE1B, PDE1C, PDE4B, ENTPD6, ENTPD1, NT5E, ENTPD2, IMPDH2, NT5C, POLR3G, POLR3H, POLR1E, NUDT5, POLR1A, AK2, POLR1B, GMPR, AMPD2, POLR2J2, GMPS, POLR2J3, AMPD1, POLD3, ADCY9, ADK, RRM1	953	121	37848	12.1441	2.5259e-26	1.80422e-27	1.63791e-25
GOTERM_BP_ALL	GO:0048513~organ development	343	11.7145	2.72923e-28	HCCS, CADM1, CDX4, PDLIM3, RORB, POSTN, VPS33A, AGTR2, APOB, APP, PLOD1, APOE, AQP11, SOSTDC1, EIF2B2, CHRNA1, EIF2B4, BSG, BRAF, CRYAA, NKX2-6, AARS, APOLD1, EOMES, MYH9, MECOM, PROX1, SCEL, HES1, MSX1, HES5, TAGLN, JUN, RPS14, FOXG1, PDGFRA, TGIF1, PDGFRB, ATPIF1, EXT1, ADAMTS2, EXT2, ADD1, SERPINA10, ENPP1, ERBB3, PFKFB1, CACNB2, ACP5, EPHB1, CD74, EPHB2, AHSG, TCF21, TAL1, MUSK, PVRL1, LHX1, …	2362	4997	63046	1.83216	1.30102e-24	8.13139e-26	5.16778e-25
KEGG_PATHWAY	hsa04110:Cell cycle	33	1.12705	5.10535e-28	E2F1, E2F2, ANAPC13, CDC14B, PRKDC, ANAPC10, RBX1, CCNE2, LOC440917, CCNE1, CDC45, CDKN2D, BUB1, ANAPC10P1, RBL2, CCNH, CDC26P1, SMAD3, ESPL1, MCM2, MCM3, CDC26, CDC27, YWHAE, MCM5, CDK2, SMC3, MCM6, CCNB2, HDAC2, PLK1, GADD45G, YWHAQ, PCNA, LOC731751, ABL1, SMC1A	953	92	37848	14.2454	9.80227e-26	6.53485e-27	6.35623e-25
GOTERM_BP_ALL	GO:0030154~cell differentiation	322	10.9973	5.14483e-28	CADM1, RORB, L1CAM, VPS33A, APP, APOE, EIF2B2, CHRNA1, EIF2B3, EIF2B4, TWIST2, PTPRF, EFNB3, CRYAA, STAG3L3, NKX2-6, APOLD1, EOMES, GRIN2A, MYH9, PROX1, SCEL, HES1, RND1, UHRF2, HES5, PRDM6, JUN, RPS14, CATSPER1, DLD, FOXG1, PDGFRA, NLE1, TGIF1, BIN1, PMP22, EXT2, ADD1, ERBB3, NOC3L, CACNB2, EPHB3, MYT1, EPHB1, CD74, EPHB2, TCF21, TAL1, SEMA5B, MUSK, PVRL1, LHX1, INS, DMD, LHX2, LHX5, NKX2-1, AGR…	2362	4595	63046	1.87046	2.45254e-24	1.44267e-25	9.74172e-25
GOTERM_BP_ALL	GO:0050896~response to stimulus	488	16.6667	2.01835e-27	SLC9A3, RORB, SGMS1, MAP3K6, APP, AGTR2, MAP3K4, VPS4B, TLK1, OGT, MAP2K6, LUC7L3, IKBKAP, BSG, CRYAA, PIK3CB, EOMES, GRIN2A, COLEC12, MECOM, NPC1, SSTR2, MSX1, EIF2AK1, F5, SERPINF2, EIF2S1, JUN, F2, HSD11B2, MAPK8, MST1R, EIF2AK2, CYP1B1, SERPINA10, ERBB3, PABPC4, ACP5, PVRL1, INS, MYO15A, VEZF1, RLBP1, NUDC, MAOA, MAP2K4, ACACA, VDAC1, RERG, EI24, CYP17A1, HSPA12B, KCNJ8, PCNA, PARP3, HSPA14, …	2362	8109	63046	1.60631	9.62147e-24	5.34526e-25	3.82174e-24
GOTERM_BP_ALL	GO:0048869~cellular developmental process	331	11.3046	2.84193e-27	CADM1, RORB, L1CAM, VPS33A, APP, APOE, EIF2B2, CHRNA1, EIF2B3, EIF2B4, TWIST2, PTPRF, EFNB3, CRYAA, STAG3L3, NKX2-6, APOLD1, EOMES, GRIN2A, MYH9, PROX1, SCEL, HES1, RND1, UHRF2, HES5, PRDM6, JUN, RPS14, CATSPER1, DLD, FOXG1, PDGFRA, NLE1, TGIF1, BIN1, PMP22, EXT2, ADD1, ERBB3, NOC3L, CACNB2, EPHB3, MYT1, EPHB1, CD74, EPHB2, TCF21, TAL1, SEMA5B, MUSK, PVRL1, LHX1, INS, DMD, LHX2, LHX5, NKX2-1, AGR…	2362	4822	63046	1.83222	1.35475e-23	7.13026e-25	5.3812e-24
KEGG_PATHWAY	hsa04114:Oocyte meiosis	30	1.02459	7.02035e-27	ADCY1, ADCY2, INS-IGF2, ANAPC13, ADCY6, ANAPC10, RBX1, CCNE2, LOC440917, CCNE1, INS, BUB1, CAMK2D, PPP3CC, PRKACB, ANAPC10P1, CDC26P1, IGF2, ESPL1, PPP1CC, CDC26, ITPR3, CDC27, YWHAE, ITPR1, CDK2, SMC3, CCNB2, MAPK12, ADCY9, RPS6KA1, PLK1, YWHAQ, CALM3, SMC1A, CALM2, CALM1	953	76	37848	15.6768	1.34791e-24	8.42442e-26	8.74044e-24
KEGG_PATHWAY	hsa04010:MAPK signaling pathway	43	1.46858	9.22795e-27	FGFR2, HSPBL2, CACNB2, DAXX, MAP3K6, ACVR1B, MAP3K4, RASGRP1, SOS1, PLA2G12B, PPP3CC, PRKACB, FGF2, AKT3, MAP2K6, EGFR, BRAF, TAOK1, MAP2K4, CACNG6, ATF4C, MAPK11, MAPK10, ECSIT, MECOM, FLNC, CACNA2D3, FLNB, PRKCB, CACNA2D4, ATF4, MAPK12, DUSP1, RPS6KA1, RASGRF1, JUN, GADD45G, PDGFRA, HSPB1, PDGFRB, PLA2G6, CACNA1E, MAPK8, DUSP6, PPP5C	953	197	37848	8.66867	1.77177e-24	1.04222e-25	1.14889e-23
GOTERM_BP_ALL	GO:0042221~response to chemical stimulus	244	8.33333	3.65476e-26	LOC646079, ATP1B1, ADCY1, ADCY2, SEC31A, AQP9, VAPB, SLC9A3, SRP68, ADCY6, AQP7, APOB, PLOD1, AGPS, APOE, GAB1, VPS4B, CHRNA4, OGT, EIF2B2, EIF2B3, MAP2K6, EIF2B4, PLD1, BSG, STC2, PIK3CB, AARS, APOLD1, GRIN2A, COLEC12, NPC1, SSTR2, MSX1, SERPINF2, JUN, PDGFRA, HSD11B2, PDGFRB, STC1, MAPK8, SRP72, EIF2AK2, KCNMB3, CYP1B1, ENPP1, ERBB3, ALDOB, PFKFB1, ACP5, AHSG, INS, NKX2-1, NUDC, BMP4, SMAD9, AC…	2362	3193	63046	2.03971	1.74222e-22	8.71112e-24	6.92028e-23
KEGG_PATHWAY	hsa04914:Progesterone-mediated oocyte maturation	28	0.956284	4.24751e-26	HSP90AB1, ADCY1, ADCY2, ANAPC13, INS-IGF2, ADCY6, ANAPC10, INS, BUB1, PRKACB, PIK3R3, AKT3, HSP90AA2, PIK3CG, ANAPC10P1, HSP90AA1, BRAF, PIK3CB, CDC26P1, PIK3CD, IGF2, MAPK11, MAPK10, CDC26, CDC27, CDK2, CCNB2, MAPK12, RPS6KA1, ADCY9, PLK1, ARAF, MAPK8	953	66	37848	16.8486	8.15522e-24	4.53068e-25	5.28821e-23
KEGG_PATHWAY	hsa04912:GnRH signaling pathway	28	0.956284	1.12291e-25	ADCY1, ADCY2, ADCY6, PLCB3, MAP3K4, SOS1, PLA2G12B, CAMK2D, PRKACB, MAP2K6, EGFR, PLD2, PLD1, MAP2K4, ATF4C, MAPK11, MAPK10, MMP14, ITPR3, ITPR1, PRKCB, ATF4, MAPK12, ADCY9, JUN, CALM3, PLA2G6, HBEGF, MAPK8, CALM2, CALM1	953	68	37848	16.3531	2.15598e-23	1.13473e-24	1.39804e-22
GOTERM_BP_ALL	GO:0008219~cell death	148	5.05464	1.1654e-24	HSPD1P6, TSPO, MRPL41, CADM1, VAPB, L1CAM, HSPD1P1, SGMS1, MRPS30, HSPD1P5, HSPD1P4, TOP1, APP, ATOH1, UNC5B, CDKN2D, TARDBP, C8ORF4, BIRC8, LUC7L3, RPS27A, CIB1, NET1, MAGI3, YARS, STAG3L3, KIF5A, DFFB, PTPRH, TBRG4, ESPL1, OPTN, IL24, BCL2L13, C10ORF2, DDIT4, RASGRF1, JUN, F2, HSPB1, RIPK2, MAPK8, EIF2AK2, NEK6, KALRN, ADORA2A, ERBB3, CLU, STK17B, PTRH2, DIDO1, RRAGC, INS, HSPE1, DNAJA3, OBSCN,…	2362	1556	63046	2.53881	5.55546e-21	2.64546e-22	2.20668e-21
GOTERM_BP_ALL	GO:0006414~translational elongation	53	1.81011	1.16706e-24	RPS15AP24, RPL19, RPL13, RPL15, RPLP2, RPL21P93, RPS18P12, RPL21P87, RPL12P14, RPS25P8, RPLP1, RPL12P19, RPL10AP9, RPL11, RPL29P26, RPL12, RPL10AP6, RPS27A, RPS15AP12, RPS15AP11, RPL35A, RPL26P33, RPS15AP17, RPL13P12, RPL21P80, RPS2P8, RPS2P5, RPS18, RPS6P25, RPS3AP5, RPL15P7, RPS14, RPS15, RPS15AP19, RPL15P3, RPS29P3, RPS13, RPL22P11, RPL31P17, RPS2P55, RPS29P9, RPL21P20, RPL21P131, RPL21P134, R…	2362	243	63046	5.82167	5.56337e-21	2.5288e-22	2.20982e-21
GOTERM_BP_ALL	GO:0009653~anatomical structure morphogenesis	260	8.87978	4.20261e-24	HCCS, HOXD12, RORB, L1CAM, VPS33A, AGTR2, APOB, APP, APOE, SOSTDC1, RPL10AP9, RPL10AP6, BSG, EFNB3, CRYAA, BRAF, APOLD1, EOMES, MYH9, MECOM, PROX1, HES1, MSX1, JUN, FOXG1, DLD, NLE1, PDGFRA, TGIF1, PDGFRB, ATPIF1, EXT1, PMP22, EXT2, ADD1, SERPINA10, ERBB3, PFKFB1, ACP5, EPHB3, EPHB1, EPHB2, TCF21, PVRL1, LHX1, INS, DMD, MYO15A, LHX2, LHX5, NKX2-1, OLFM3, VEZF1, LHX8, HNRNPAB, DVL2, BMP4, SMAD9, F…	2362	3616	63046	1.91921	2.00338e-20	8.71036e-22	7.95762e-21
GOTERM_BP_ALL	GO:0016265~death	148	5.05464	5.79144e-24	HSPD1P6, TSPO, MRPL41, CADM1, VAPB, L1CAM, HSPD1P1, SGMS1, MRPS30, HSPD1P5, HSPD1P4, TOP1, APP, ATOH1, UNC5B, CDKN2D, TARDBP, C8ORF4, BIRC8, LUC7L3, RPS27A, CIB1, NET1, MAGI3, YARS, STAG3L3, KIF5A, DFFB, PTPRH, TBRG4, ESPL1, OPTN, IL24, BCL2L13, C10ORF2, DDIT4, RASGRF1, JUN, F2, HSPB1, RIPK2, MAPK8, EIF2AK2, NEK6, KALRN, ADORA2A, ERBB3, CLU, STK17B, PTRH2, DIDO1, RRAGC, INS, HSPE1, DNAJA3, OBSCN,…	2362	1582	63046	2.49708	2.76078e-20	1.15032e-21	1.09661e-20
KEGG_PATHWAY	hsa04722:Neurotrophin signaling pathway	29	0.990437	1.28889e-23	IRAK4, LOC440917, SOS1, GAB1, CAMK2D, SHC1, CSK, PIK3R3, AKT3, PDK1, PIK3CG, BRAF, PIK3CB, PIK3CD, ATF4C, MAPK11, MAPK10, BAD, YWHAE, TP73, ATF4, MAPK12, RPS6KA1, JUN, YWHAQ, CALM3, SORT1, RIPK2, MAPK8, NGFR, ABL1, CALM2, CALM1	953	87	37848	13.2382	2.47468e-21	1.23734e-22	1.60469e-20
KEGG_PATHWAY	hsa05210:Colorectal cancer	27	0.922131	1.64014e-23	DCC, TCF7L1, ACVR1B, SOS1, PIK3R3, AKT3, EGFR, DVL2, PIK3CG, DVL3, FZD8, BRAF, PIK3CB, MSH2, PIK3CD, SMAD3, BIRC5, FZD3, MAPK10, BAD, FZD5, FZD6, JUN, ARAF, PDGFRA, PDGFRB, MAPK8	953	72	37848	14.893	3.14906e-21	1.49955e-22	2.04199e-20
KEGG_PATHWAY	hsa04012:ErbB signaling pathway	27	0.922131	2.485e-23	ERBB3, RPS6KB1, PTK2, PAK3, PAK4, SOS1, GAB1, CAMK2D, SHC1, PIK3R3, AKT3, EGFR, PIK3CG, BRAF, PIK3CB, PIK3CD, MAP2K4, MAPK10, BAD, PRKCB, EREG, NCK1, JUN, ARAF, HBEGF, MAPK8, ABL1	953	73	37848	14.689	4.7712e-21	2.16873e-22	3.09386e-20
GOTERM_BP_ALL	GO:0044419~interspecies interaction between organisms	53	1.81011	3.78304e-23	HSPD1P6, TSG101, VAPB, RBM15B, SYNCRIP, HSPD1P1, CXADR, DAXX, HSPD1P5, C9ORF156, HSPD1P4, LOC440917, TOP1, CXCR4, CXCR7, SND1, KPNB1, INSR, ABCE1, MAGI3, EFNB3, RCOR1, ATP6V1H, UBE2I, MFGE8, GTF2B, TAF11, LOC647150, C1QBP, IPO5, CD81, CLDN1, CPSF4, EIF2AK2, LOC100131693, CXADRP2, BIN1, NACA, C9, UBE3A, UNG, VIM, IVNS1ABP, KIN, LOC100131565, GADD45GIP1, PVRL1, SMARCB1, ITGAV, NEDD4L, VDAC1P1, KAT2…	2362	261	63046	5.42017	1.80337e-19	7.21349e-21	7.16317e-20
GOTERM_BP_ALL	GO:0051704~multi-organism process	105	3.58607	1.81434e-22	RPS15AP24, HSPD1P6, VAPB, RBM15B, SYNCRIP, RPS6KB1, HSPD1P1, C9ORF156, HSPD1P5, HSPD1P4, TOP1, APP, SND1, RPL29P26, INSR, AKIRIN2, RPS15AP12, RPS15AP11, MAGI3, BSG, PLD1, EFNB3, RCOR1, BYSL, SOCS1, RPS15AP17, MFGE8, MECOM, IL11RA, JUN, RPS15AP19, RIPK2, HSD11B2, BIN1, CXADRP2, EIF2AK2, HMX3, DRD5, ADCYAP1, GADD45GIP1, PVRL1, SMARCB1, ITGAV, GRPR, NKX2-1, CCDC86, OVGP1, CREBZF, SMAD3, MALT1, TEAD3…	2362	949	63046	2.95325	8.64894e-19	3.32652e-20	3.43544e-19
GOTERM_BP_ALL	GO:0050877~neurological system process	158	5.39617	8.45647e-22	SEPT5, ADCY1, SLC6A1, KERA, WFS1, SLC6A4, RPS6KB1, RORB, CNP, RPE65, APP, AGTR2, APOE, ELOVL4, LOC100129500, TGFBI, GALR2, CHRNA4, OLIG2, EIF2B2, CHRNA1, EIF2B4, RPS27A, CRYAA, PTPRF, BAIAP3, KIF5A, AARS, GRIN2A, NTSR1, TIMM8B, RASGRF1, JUN, COL1A1, PMP22, HMX3, KCNMB3, CYP1B1, ADORA2A, DRD5, SOX2, CACNB2, PAH, GPR143, OTOS, EPHB2, MUSK, PTK2, PDE6C, SYPL1, PVRL1, CRB2, DMD, MYO15A, GRPR, B3GNT1,…	2362	1841	63046	2.29077	4.0312e-18	1.49304e-19	1.60123e-18
GOTERM_BP_ALL	GO:0009987~cellular process	1927	65.8128	9.03532e-22	OXA1L, ASCC1, RPLP2, SYNCRIP, RORB, SNORA67, RADIL, SART3, MAP3K6, APP, USP54, MAP3K4, DHX38, BTBD1, RPLP1, VPS4B, OGT, DHX35, PTBP2, IKBKAP, ACAA2, BSG, BRAF, VPS45, PTBP1, EOMES, VPS41, MARK3, SARS2, EIF2AK1, SCYL1, PTRF, JUN, FOXG1, HSD11B2, EIF2AK2, MYBBP1A, ADSS, CYP1B1, HSD17B12, CACNB2, MYBL1, BZW1L1, ISY1, RPS7P4, DHX8, TAOK1, ACACA, DUSP23, GARS, ATP11A, GAS2, ACACB, BFAR, PKP1, RGS2, DU…	2362	46313	63046	1.1106	4.30714e-18	1.53826e-19	1.71083e-18
KEGG_PATHWAY	hsa00970:Aminoacyl-tRNA biosynthesis	20	0.68306	1.43261e-20	YARS, VARS2, NARS, DARS, FARS2, SARS, AARS, GARS, EPRS, VARS, SARS2, KARS, DTD1, IARS, WARS, TARS, HARS2, FARSB, FARSA, AARS2, MARS	953	39	37848	20.3665	2.75062e-18	1.19592e-19	1.78362e-17
GOTERM_BP_ALL	GO:0022008~neurogenesis	152	5.19126	2.12708e-20	JAG2, L1CAM, CNP, RPE65, RORB, JAG1, NRCAM, APP, ATOH1, DAB1, UNC5B, ROBO1, APOE, LOC100129500, GALR2, OLIG2, EIF2B2, EIF2B3, ASPM, EIF2B4, RPS27A, EGFR, RET, PTPRF, EFNB3, STMN2, LOC642132, DLL3, GRIN2A, DLL1, TACC3, TACC2, NUMBL, HES1, MIB1, RND1, HES5, RASGRF1, PRDM6, SIX1, FOXG1, PDGFRA, TGIF1, SLITRK6, SLITRK5, IGSF9, KALRN, ADORA2A, ERBB3, SOX2, CLU, DSCAML1, EPHB3, EPHB1, EPHB2, TUBB, PTK2…	2362	1798	63046	2.25648	1.01398e-16	3.49648e-18	4.02762e-17
GOTERM_BP_ALL	GO:0042981~regulation of apoptosis	158	5.39617	4.34258e-20	LOC646079, HSPD1P6, CADM1, SNCB, WFS1, JAG2, HSPD1P1, SGMS1, HSPD1P5, HSPD1P4, APP, AGTR2, APOE, CDKN2D, LOC100129500, BIRC8, DNAJC5, RPL11, TWIST2, MAP2K6, RPS27A, NET1, EGFR, PIK3CG, SOCS2, CRYAA, PTPRF, BRAF, NKX2-6, AARS, GRIN2A, PIM1, ACTN1, BCL2L13, RPS6P25, MSX1, RPS3AP5, SSTR3, RASGRF1, JUN, TXNDC5, F2, HSPB1, RIPK2, MAPK8, DCUN1D3, PRODH, KALRN, HMGB1, TMX1, ADORA2A, ERBB3, CLU, STK17B, …	2362	1919	63046	2.19766	2.07011e-16	6.90036e-18	8.22266e-17
KEGG_PATHWAY	hsa05215:Prostate cancer	24	0.819672	4.82379e-20	E2F1, HSP90AB1, FGFR2, E2F2, INS-IGF2, TCF7L1, CCNE2, CCNE1, INS, SOS1, PIK3R3, AKT3, PIK3CG, HSP90AA2, EGFR, HSP90AA1, BRAF, PIK3CB, PIK3CD, ATF4C, IGF2, BAD, CDK2, ATF4, HSP90B1, ARAF, PDGFRA, PDGFRB	953	69	37848	13.8138	9.26169e-18	3.85904e-19	6.00569e-17
GOTERM_BP_ALL	GO:0010941~regulation of cell death	160	5.46448	5.29073e-20	LOC646079, HSPD1P6, CADM1, SNCB, WFS1, JAG2, HSPD1P1, SGMS1, HSPD1P5, HSPD1P4, APP, AGTR2, APOE, CDKN2D, LOC100129500, BIRC8, DNAJC5, RPL11, TWIST2, MAP2K6, RPS27A, NET1, EGFR, PIK3CG, SOCS2, CRYAA, PTPRF, BRAF, NKX2-6, AARS, GRIN2A, PIM1, ACTN1, BCL2L13, RPS6P25, MSX1, RPS3AP5, SSTR3, RASGRF1, JUN, TXNDC5, F2, HSPB1, RIPK2, MAPK8, DCUN1D3, PRODH, KALRN, HMGB1, TMX1, ADORA2A, ERBB3, CLU, STK17B, …	2362	1959	63046	2.18003	2.52209e-16	8.13578e-18	1.0018e-16
GOTERM_BP_ALL	GO:0043067~regulation of programmed cell death	159	5.43033	8.9534e-20	LOC646079, HSPD1P6, CADM1, SNCB, WFS1, JAG2, HSPD1P1, SGMS1, HSPD1P5, HSPD1P4, APP, AGTR2, APOE, CDKN2D, LOC100129500, BIRC8, DNAJC5, RPL11, TWIST2, MAP2K6, RPS27A, NET1, EGFR, PIK3CG, SOCS2, CRYAA, PTPRF, BRAF, NKX2-6, AARS, GRIN2A, PIM1, ACTN1, BCL2L13, RPS6P25, MSX1, RPS3AP5, SSTR3, RASGRF1, JUN, TXNDC5, F2, HSPB1, RIPK2, MAPK8, DCUN1D3, PRODH, KALRN, HMGB1, TMX1, ADORA2A, ERBB3, CLU, STK17B, …	2362	1952	63046	2.17418	4.26809e-16	1.33378e-17	1.69532e-16
KEGG_PATHWAY	hsa05120:Epithelial cell signaling in Helicobacter pylori infection	21	0.717213	1.15857e-19	EGFR, TCIRG1, ADAM10, PTPRZ1, MAP2K4, ATP6V1H, MAPK11, ATP6V1B2, MAPK10, ATP6V1D, ATP6V1C1, ATP6V1A, MAPK12, JUN, HBEGF, ADAM17, MAPK8, CSK, JAM2, JAM3, ATP6V0A2	953	49	37848	17.0205	2.22445e-17	8.8978e-19	1.44243e-16
KEGG_PATHWAY	hsa00240:Pyrimidine metabolism	25	0.853825	3.27224e-19	POLR2K, PNPT1, UPP1, DCK, UPP2, CAD, POLA2, PNP, CANT1, TK1, ENTPD6, UCK2, ENTPD1, NT5E, NT5C, POLR3G, POLR3H, POLR1E, UPB1, POLR1A, POLR1B, POLR2J2, POLR2J3, POLD3, RRM1, DPYD	953	83	37848	11.9622	6.2827e-17	2.41642e-18	4.07398e-16
GOTERM_BP_ALL	GO:0006996~organelle organization	271	9.25546	3.90982e-19	LOC646079, OXA1L, CROCC, PDLIM3, RNASEH1, AURKB, HOOK3, SYP, BRPF1, LOC653557, APOE, AQP11, INCENP, VPS4B, H2AFY, NUP37, TLK1, LOC728611, PLD2, CRYAA, RCOR1, LOC100129272, ESPL1, OPTN, MYH9, DCTN3, PROX1, C10ORF2, RND1, PRDM6, JUN, RPS14, RPS15, NEK6, ADD1, MRE11A, MTX1, LOC100131463, DMD, CDY1B, PBRM1, FBXO4, ZMPSTE24, SKA1, NUDC, AEBP2, MLL, PHB, SMYD3, SMAD3, MYOZ1, SMYD1, CDC26, LOC442308, CD…	2362	4169	63046	1.73506	1.86381e-15	5.64791e-17	7.40323e-16
GOTERM_BP_ALL	GO:0012501~programmed cell death	125	4.26913	4.19369e-19	HSPD1P6, TSPO, MRPL41, CADM1, HSPD1P1, SGMS1, MRPS30, HSPD1P5, HSPD1P4, TOP1, APP, ATOH1, UNC5B, CDKN2D, C8ORF4, BIRC8, LUC7L3, RPS27A, CIB1, NET1, MAGI3, YARS, STAG3L3, DFFB, PTPRH, TBRG4, ESPL1, IL24, BCL2L13, DDIT4, RASGRF1, JUN, F2, RIPK2, MAPK8, EIF2AK2, NEK6, KALRN, ADORA2A, ERBB3, CLU, STK17B, PTRH2, DIDO1, RRAGC, HSPE1, DNAJA3, OBSCN, MLL, SMAD3, GAS2, VAV1, FXR1, VDAC1, SFRP5, DNASE2, BF…	2362	1386	63046	2.40727	1.99913e-15	5.8798e-17	7.94074e-16
KEGG_PATHWAY	hsa04512:ECM-receptor interaction	22	0.751366	6.28548e-19	COL4A1, TNXB, TNXA, ITGA1, ITGA3, COL5A3, HMMR, LAMA3, CD36, COL6A6, ITGA6, LAMC3, ITGAV, ITGA7, COL6A3, COL6A2, COL6A1, SV2B, AGRN, COL1A1, COL11A2, THBS3, THBS4	953	60	37848	14.562	1.20681e-16	4.46967e-18	7.82551e-16
KEGG_PATHWAY	hsa03320:PPAR signaling pathway	19	0.648907	9.07474e-19	SLC27A1, ACOX1, LPL, EHHADH, SCD, AQP7, ACADL, PCK1, ACOX3, CD36, CYP27A1, FABP2, ACSL4, CYP8B1, FABP7, ACSL3, SCP2, ACSL5, NR1H3	953	40	37848	18.8644	1.74235e-16	6.22268e-18	1.12982e-15
GOTERM_BP_ALL	GO:0010033~response to organic substance	146	4.98634	1.01113e-18	RHOQP2, LOC646079, HSPD1P6, ADCY1, ADCY2, SLC6A1, AQP9, VAPB, SLC9A3, ADCY6, RPS6KB1, ILDR2, HSPD1P1, RPE65, AGXT, HSPD1P5, HSPD1P4, SLC2A8, APOB, PRKAR2A, APOE, LOC100129500, GAB1, VPS4B, CHRNA4, PRKACB, EIF2B2, DDOST, INSR, EIF2B3, AKIRIN2, EIF2B4, EGFR, BSG, PLD1, SOCS2, SOCS1, AARS, GRIN2A, MFGE8, COLEC12, MSX1, SERPINF2, JUN, SLC25A36, PDGFRA, HSD11B2, HSPB1, RIPK2, NFE2L2, COL1A1, EIF2AK2, …	2362	1769	63046	2.20294	4.82006e-15	1.37716e-16	1.91457e-15
GOTERM_BP_ALL	GO:0006915~apoptosis	122	4.16667	1.71835e-18	HSPD1P6, TSPO, MRPL41, CADM1, HSPD1P1, SGMS1, MRPS30, HSPD1P5, HSPD1P4, APP, ATOH1, UNC5B, C8ORF4, BIRC8, LUC7L3, RPS27A, CIB1, NET1, MAGI3, YARS, STAG3L3, DFFB, PTPRH, TBRG4, ESPL1, IL24, BCL2L13, DDIT4, RASGRF1, JUN, F2, RIPK2, MAPK8, EIF2AK2, NEK6, KALRN, ADORA2A, ERBB3, CLU, STK17B, PTRH2, DIDO1, RRAGC, HSPE1, DNAJA3, OBSCN, MLL, SMAD3, GAS2, VAV1, FXR1, VDAC1, SFRP5, DNASE2, BFAR, ATP2A1, AS…	2362	1360	63046	2.39441	8.19139e-15	2.27539e-16	3.2537e-15
GOTERM_BP_ALL	GO:0030182~neuron differentiation	117	3.9959	2.82119e-18	JAG2, L1CAM, CNP, RPE65, RORB, JAG1, NRCAM, ATOH1, APP, UNC5B, ROBO1, GALR2, OLIG2, RPS27A, EGFR, RET, EFNB3, STMN2, LOC642132, NUMBL, HES1, RND1, HES5, RASGRF1, FOXG1, SLITRK6, SLITRK5, IGSF9, KALRN, ADORA2A, ERBB3, SOX2, CLU, DSCAML1, EPHB3, EPHB1, EPHB2, PTK2, TUBB, PVRL1, LHX1, LHX2, DMD, B3GNT1, LHX5, NKX2-1, AGRN, B3GNT2, OLFM3, LHX8, NKX2-2, BMP4, BHLHE22, SPTBN4, GSX1, ITGA1, NTN4, NEUROG…	2362	1284	63046	2.4322	1.34486e-14	3.63476e-16	5.34191e-15
KEGG_PATHWAY	hsa04666:Fc gamma R-mediated phagocytosis	23	0.785519	9.69755e-18	WASF3, LOC729841, ASAP2, PIP5K1C, RPS6KB1, LOC653888, ARPC3, GSN, LOC729494, PIK3R3, PPAP2B, AKT3, PIK3CG, PLD2, PLD1, DNM1L, LIMK2, PIK3CB, PIK3CD, VAV1, PRKCB, ARPC1A, ARPC1B, PLA2G6, MARCKS, DNM2	953	76	37848	12.0189	1.86193e-15	6.42044e-17	1.20736e-14
GOTERM_BP_ALL	GO:0048699~generation of neurons	136	4.64481	1.75286e-17	JAG2, L1CAM, CNP, RPE65, RORB, JAG1, NRCAM, ATOH1, APP, DAB1, UNC5B, ROBO1, APOE, LOC100129500, GALR2, OLIG2, ASPM, RPS27A, EGFR, RET, PTPRF, EFNB3, STMN2, LOC642132, DLL3, DLL1, NUMBL, HES1, MIB1, RND1, HES5, RASGRF1, SIX1, FOXG1, TGIF1, SLITRK6, SLITRK5, IGSF9, KALRN, ADORA2A, ERBB3, SOX2, CLU, DSCAML1, EPHB3, EPHB1, EPHB2, PTK2, TUBB, PVRL1, LHX1, LHX2, DMD, B3GNT1, LHX5, NKX2-1, AGRN, B3GNT2,…	2362	1649	63046	2.20138	8.35589e-14	2.19892e-15	3.31904e-14
GOTERM_BP_ALL	GO:0043065~positive regulation of apoptosis	92	3.14208	1.85977e-17	HSPD1P6, CADM1, HSPD1P1, HSPD1P5, HSPD1P4, AGTR2, APP, APOE, LOC100129500, RPL11, RPS27A, MAP2K6, NET1, PTPRF, GRIN2A, BCL2L13, RPS6P25, RPS3AP5, SSTR3, RASGRF1, JUN, RIPK2, MAPK8, DCUN1D3, KALRN, PRODH, ADORA2A, STK17B, TUBB, DNAJA3, OBSCN, ITGA1, SMAD3, LOC442308, RPS6, VAV1, EI24, UACA, RNF7, HSPD1, ABL1, PDCD7, DAP3, SH3RF1, DAXX, RPS3, LOC440917, MEN1, ACVR1B, RPS3A, POU4F1, NDUFS3, CASP2, K…	2362	905	63046	2.71342	8.86553e-14	2.27321e-15	3.52147e-14
GOTERM_BP_ALL	GO:0010942~positive regulation of cell death	93	3.17623	1.88032e-17	HSPD1P6, CADM1, HSPD1P1, HSPD1P5, HSPD1P4, AGTR2, APP, APOE, LOC100129500, RPL11, RPS27A, MAP2K6, NET1, PTPRF, GRIN2A, BCL2L13, RPS6P25, RPS3AP5, SSTR3, RASGRF1, JUN, RIPK2, MAPK8, DCUN1D3, KALRN, PRODH, ADORA2A, STK17B, TUBB, DNAJA3, BMP4, OBSCN, ITGA1, SMAD3, LOC442308, RPS6, VAV1, EI24, UACA, RNF7, HSPD1, ABL1, PDCD7, DAP3, SH3RF1, DAXX, RPS3, LOC440917, MEN1, ACVR1B, RPS3A, POU4F1, NDUFS3, CA…	2362	921	63046	2.69526	8.96348e-14	2.24087e-15	3.56038e-14
GOTERM_BP_ALL	GO:0007165~signal transduction	382	13.0464	2.57198e-17	PLEKHM1, RANGAP1, RADIL, LPHN2, LPHN3, MAP3K6, AGTR2, MAP3K4, PIK3C3, TLK1, OGT, RAB27B, MAP2K6, PIK3CG, IKBKAP, MAGI3, WNT10B, BRAF, PIK3CB, PIK3CD, COLEC12, SSTR5, SSTR2, SSTR3, JUN, F2, MAPK8, MST1R, ERBB3, INS, CDC42EP3, DVL2, DVL3, ZC3H15, PHB, MAP2K4, RPS6, RERG, PKP1, RGS6, PCNA, PLCXD2, GRIP1, CUZD1, DAXX, GTSE1, RTN2, KCNK10, CCNE1, ANGPT1, ARHGAP11B, ARHGAP11A, FGF2, ARHGEF4, RAP2B, ARH…	2362	6709	63046	1.51979	1.22606e-13	2.99039e-15	4.87003e-14
GOTERM_BP_ALL	GO:0043068~positive regulation of programmed cell death	92	3.14208	3.67405e-17	HSPD1P6, CADM1, HSPD1P1, HSPD1P5, HSPD1P4, AGTR2, APP, APOE, LOC100129500, RPL11, RPS27A, MAP2K6, NET1, PTPRF, GRIN2A, BCL2L13, RPS6P25, RPS3AP5, SSTR3, RASGRF1, JUN, RIPK2, MAPK8, DCUN1D3, KALRN, PRODH, ADORA2A, STK17B, TUBB, DNAJA3, OBSCN, ITGA1, SMAD3, LOC442308, RPS6, VAV1, EI24, UACA, RNF7, HSPD1, ABL1, PDCD7, DAP3, SH3RF1, DAXX, RPS3, LOC440917, MEN1, ACVR1B, RPS3A, POU4F1, NDUFS3, CASP2, K…	2362	915	63046	2.68376	1.75142e-13	4.17005e-15	6.95681e-14
KEGG_PATHWAY	hsa04270:Vascular smooth muscle contraction	22	0.751366	4.50892e-17	KCNMB3, ADCY1, ADCY2, ADORA2B, ADORA2A, ADCY6, MYL9, EDNRA, PLCB3, PLA2G12B, PRKACB, KCNMA1, LOC100131909, ARHGEF1, BRAF, ITPR3, PPP1CC, ITPR1, PRKCB, ADCY9, ARAF, PLA2G6, CALM3, CALM2, CALM1	953	72	37848	12.135	8.65713e-15	2.88571e-16	5.61368e-14
KEGG_PATHWAY	hsa04670:Leukocyte transendothelial migration	23	0.785519	5.84038e-17	PIK3CG, LOC646079, PIK3CB, BCAR1, PIK3CD, MYLPF, CD99, ACTN1, MAPK11, CTNNA1, VAV1, MYL9, PRKCB, CYBA, PTK2, ARHGAP5, MAPK12, CXCR4, CLDN1, TXK, MSN, JAM2, PIK3R3, JAM3	953	82	37848	11.1395	2.13163e-14	6.66134e-16	1.33227e-13
GOTERM_BP_ALL	GO:0042127~regulation of cell proliferation	139	4.74727	7.20863e-17	RPS15AP24, BMP10, JAG2, RPS6KB1, JAG1, MXI1, PNP, CDCA7, APOE, CDKN2D, KIFAP3, LOC100129500, INSR, AKIRIN2, RPS15AP12, EGFR, RPS15AP11, LOC653877, GTPBP4, PTPRF, NKX2-6, RPS15AP17, TBRG4, SIX5, MFGE8, MECOM, PROX1, HES1, SSTR5, SSTR2, EIF2AK1, MSX1, NOP2, SSTR3, TIMELESS, JUN, FOXG1, PDGFRA, RPS15AP19, TGIF1, PDGFRB, RIPK2, ATPIF1, MST1R, CXADRP2, PMP22, EIF2AK2, EMP3, SMARCA2, FGFR2, PPP2R3B, AD…	2362	1733	63046	2.14089	5.29243e-13	1.23235e-14	2.10942e-13
KEGG_PATHWAY	hsa04260:Cardiac muscle contraction	19	0.648907	1.12515e-16	UQCRC2, LOC442454, ATP1B1, COX7A2, UQCRC1, TNNC1, COX7B2, CACNG6, ATP1B4, CACNB2, COX4I1, LOC727947, CACNA2D3, COX5A, COX5B, CACNA2D4, UQCRHL, TPM3, UQCRH, COX6B1, COX6B2, UQCRB	953	50	37848	15.0915	2.13163e-14	6.66134e-16	1.33227e-13
KEGG_PATHWAY	hsa04062:Chemokine signaling pathway	24	0.819672	1.75651e-16	PRKCZ, LOC646079, ADCY1, DNAJC25-GNG10, ADCY2, BCAR1, ADCY6, PTK2, PLCB3, CXCR4, SOS1, SHC1, PRKACB, PIK3R3, CSK, AKT3, PIK3CG, BRAF, PIK3CB, PIK3CD, VAV1, ELMO1, PRKCB, ADCY9, GNG10, DNAJC25, JAK2	953	96	37848	9.92865	4.26326e-14	1.33227e-15	2.77556e-13
KEGG_PATHWAY	hsa04310:Wnt signaling pathway	25	0.853825	2.46752e-16	TCF7L1, RBX1, CSNK2A2, CHD8, PLCB3, CAMK2D, NFAT5, PPP3CC, PRKACB, DVL2, DVL3, FZD8, WNT10B, SMAD3, FZD3, MAPK10, FZD5, FZD6, PRKCB, SFRP5, DKK1, SFRP2, JUN, MAPK8, WNT11	953	108	37848	9.19319	4.26326e-14	1.22125e-15	2.77556e-13
KEGG_PATHWAY	hsa05414:Dilated cardiomyopathy	21	0.717213	2.87509e-16	ADCY1, ADCY2, TNNC1, MYBPC3, CACNG6, ADCY6, ITGA1, CACNB2, ITGA3, CACNA2D3, CACNA2D4, TPM3, DES, SGCG, ADCY9, ITGA6, ITGAV, DMD, ITGA7, PRKACB, SGCB	953	69	37848	12.087	6.39488e-14	1.77636e-15	4.10783e-13
GOTERM_BP_ALL	GO:0050890~cognition	100	3.4153	3.23927e-16	ADCY1, SLC6A1, KERA, WFS1, RPS6KB1, RPE65, RORB, APP, ELOVL4, TGFBI, GALR2, CHRNA4, CRYAA, GRIN2A, TIMM8B, RASGRF1, JUN, COL1A1, CYP1B1, ADORA2A, DRD5, SOX2, CACNB2, GPR143, OTOS, EPHB2, PDE6C, CRB2, MYO15A, B3GNT1, GRPR, B3GNT2, LHX8, RLBP1, TYRL, SPTBN4, EFEMP1, BFSP2, VDAC1, CACNA2D4, SFRP5, TULP1, LOC100131128, P2RX3, ABCC6P2, TMOD2, CHRNB2, GJA8, GM2A, USH1G, MYO7A, HEXB, PAX6, KCNIP3, CRYBB…	2362	1073	63046	2.48758	1.58773e-12	3.60822e-14	6.32827e-13
GOTERM_BP_ALL	GO:0019222~regulation of metabolic process	526	17.9645	3.37625e-16	AURKAIP1, LTBP4, HOXD12, PGAM1, ASCC1, SYNCRIP, RORB, MXI1, MAP3K6, APP, BRPF1, AGTR2, MAP3K4, CDCA7, MED29, GUCA2B, MAP2K6, IKBKAP, RCOR3, PIK3CB, RCOR1, ZNF646, GRIN2A, EOMES, HNF4G, PROX2, MECOM, PROX1, MED19, SSTR5, NPC1, SSTR2, MSX1, EIF2AK1, ZNF238, PTRF, SCYL1, RPS14, EIF2S1, JUN, PRKRIP1, FOXG1, F2, TGIF1, RPS13, ATPIF1, ST18, MYBBP1A, ZNF131, MYBL1, ADCYAP1, ZNF513, RPS26, MUSK, INS, BZW…	2362	10071	63046	1.39409	1.58773e-12	3.53051e-14	6.32827e-13
GOTERM_BP_ALL	GO:0031323~regulation of cellular metabolic process	500	17.0765	3.66537e-16	AURKAIP1, PGAM1, ASCC1, HOXD12, SYNCRIP, RORB, MXI1, MAP3K6, APP, BRPF1, AGTR2, MAP3K4, CDCA7, MED29, GUCA2B, MAP2K6, IKBKAP, RCOR3, PIK3CB, RCOR1, ZNF646, EOMES, HNF4G, PROX2, MECOM, PROX1, MED19, SSTR5, NPC1, SSTR2, MSX1, EIF2AK1, ZNF238, PTRF, SCYL1, RPS14, EIF2S1, JUN, PRKRIP1, FOXG1, F2, TGIF1, RPS13, ATPIF1, ST18, MYBBP1A, ZNF131, MYBL1, ADCYAP1, ZNF513, RPS26, MUSK, INS, BZW1L1, TCF4, VEZF…	2362	9477	63046	1.40824	1.58773e-12	3.45279e-14	6.32827e-13
GOTERM_BP_ALL	GO:0007154~cell communication	142	4.84973	1.55841e-15	SEPT5, TUSC2, SLC6A1, LTBP4, SLC6A4, JAG2, ILDR2, CNP, ENPEP, JAG1, VIPR2, APP, APOE, LOC100129500, GALR2, CHRNA4, OLIG2, EIF2B2, CHRNA1, EIF2B4, RPS27A, PLD2, PLD1, PTPRF, STC2, EFNB3, BAIAP3, KIF5A, GRIN2A, RPS6KC1, DLL1, NTSR1, SSTR2, SSTR3, JUN, SIX1, STC1, PMP22, KCNMB3, ENPP5, SNX9, ADORA2B, ADORA2A, DRD5, SOX2, SNX7, SNX1, CACNB2, MME, PAH, SNX4, EPHB1, ADCYAP1, MUSK, PTK2, SYPL1, PVRL1, I…	2362	1845	63046	2.05433	7.40941e-12	1.57652e-13	2.94209e-12
KEGG_PATHWAY	hsa04330:Notch signaling pathway	16	0.546448	1.91277e-15	KAT2A, DVL2, DVL3, MFNG, DLL3, JAG2, SNW1, DLL1, JAG1, NUMBL, HES1, NOTCH3, HDAC2, CIR1, HES5, ADAM17	953	35	37848	18.1552	3.62377e-13	1.0103e-14	2.35367e-12
KEGG_PATHWAY	hsa04664:Fc epsilon RI signaling pathway	18	0.614754	2.53072e-15	PIK3CG, PDK1, PIK3CB, MAP2K4, PIK3CD, MAPK11, MAPK10, VAV1, PRKCB, MAPK12, FYN, SOS1, PLA2G12B, PLA2G6, MAPK8, PIK3R3, MAP2K6, AKT3	953	50	37848	14.2973	4.90274e-13	1.32117e-14	3.17524e-12
KEGG_PATHWAY	hsa04150:mTOR signaling pathway	17	0.580601	4.90939e-15	PIK3CG, CAB39L, BRAF, INS-IGF2, PIK3CB, PIK3CD, EIF4BP7, IGF2, RPS6KB1, RPS6, DDIT4, EIF4B, RPS6P25, LOC100131565, EIF4E, RPS6KA1, TSC1, ULK1, INS, ULK2, RPS6P1, LOC100131693, PIK3R3, AKT3	953	44	37848	15.3443	9.37916e-13	2.4647e-14	6.08402e-12
GOTERM_BP_ALL	GO:0007155~cell adhesion	131	4.47404	5.24817e-15	CTNNAL1, LOC646079, MPZL2, CADM1, LMO7, L1CAM, POSTN, RADIL, EDIL3, MEGF10, NRCAM, APP, CDH20, DAB1, ROBO1, TGFBI, CIB1, EGFR, RET, MAGI1, PTPRF, PIK3CB, LOC642132, BYSL, COL22A1, CDHR2, PTPRS, ACTN1, MFGE8, MYH9, CTNNA1, NCAM1, HES1, CD36, F5, HES5, LAMC3, RAB13, CXADRP2, PTK7, ASTN1, DSCAML1, LOC100131294, LOC652798, PVRL1, ITGAV, TTYH1, SCARB2, ENTPD1, ADAM23, LPP, LGALS4, CNKSR3, PPFIBP1, ITG…	2362	1669	63046	2.09504	2.48744e-11	5.18252e-13	9.88098e-12
GOTERM_BP_ALL	GO:0022610~biological adhesion	131	4.47404	5.37942e-15	CTNNAL1, LOC646079, MPZL2, CADM1, LMO7, L1CAM, POSTN, RADIL, EDIL3, MEGF10, NRCAM, APP, CDH20, DAB1, ROBO1, TGFBI, CIB1, EGFR, RET, MAGI1, PTPRF, PIK3CB, LOC642132, BYSL, COL22A1, CDHR2, PTPRS, ACTN1, MFGE8, MYH9, CTNNA1, NCAM1, HES1, CD36, F5, HES5, LAMC3, RAB13, CXADRP2, PTK7, ASTN1, DSCAML1, LOC100131294, LOC652798, PVRL1, ITGAV, TTYH1, SCARB2, ENTPD1, ADAM23, LPP, LGALS4, CNKSR3, PPFIBP1, ITG…	2362	1670	63046	2.09379	2.54037e-11	5.18474e-13	1.00919e-11
GOTERM_BP_ALL	GO:0009892~negative regulation of metabolic process	148	5.05464	1.17827e-14	CDX4, XPO5, RBM15B, MAF1, EIF4EBP3, SIN3A, APOE, CDKN2D, SND1, LOC100129500, OLIG2, EIF2B3, INSR, AKIRIN2, TWIST2, EIF2B4, RPS27A, ANAPC10P1, GTPBP4, GABPA, SOCS1, GRIN2A, MLXIPL, PROX1, HES1, NPC1, EIF2AK1, MSX1, ZNF238, HES5, TIMELESS, RPS14, JUN, PRDM6, HES2, PRKRIP1, TGIF1, RPS13, ATPIF1, ST18, LRCH4, SMARCA2, HMGB1, ENPP1, SOX2, ANAPC10, TCF21, RPS26, PSMB7, PSMB6, INS, ITGAV, NKX2-1, TCF4, …	2362	2006	63046	1.96928	5.60998e-11	1.12199e-12	2.22822e-11
KEGG_PATHWAY	hsa04115:p53 signaling pathway	17	0.580601	1.64609e-14	CCNG1, SESN2, SESN1, CCNG2, TP73, GTSE1, CDK2, CCNE2, CCNE1, EI24, PPM1D, CCNB2, CD82, SHISA5, GADD45G, MDM4, IGFBP3	953	47	37848	14.3649	3.15481e-12	8.09353e-14	2.04614e-11
GOTERM_BP_ALL	GO:0065003~macromolecular complex assembly	133	4.54235	1.94766e-14	EIF6, HSPD1P6, OXA1L, SLC6A1, LOC642311, KNTC1, LNX2, SNRPD1, SLC7A9, HSPD1P1, HSPD1P5, HSPD1P4, APOB, LOC653557, AQP11, APOE, KIFAP3, LOC100129500, SH3BGR, H2AFY, LOC728611, INSR, IKBKAP, CRYAA, DARS, SCUBE3, BRAF, MAGI1, COLEC12, LOC100130932, C10ORF2, PTRF, RPS14, RPS15, SNRPB, ATPIF1, SNRPC, PPP5C, SNRPG, ALDOB, ABCA1, PDSS1, CD74, MUSK, PTK2, EIF3A, FGG, TUBB, AGRN, GNMT, HELLS, TCP1P3, HIST…	2362	1736	63046	2.04494	9.26176e-11	1.81599e-12	3.67928e-11
GOTERM_BP_ALL	GO:0008283~cell proliferation	80	2.73224	2.32798e-14	E2F1, TUSC2, HSPD1P6, BMP10, LOC646079, TSPO, BCAR1, E2F8, TBX20, DPH1, CUZD1, HSPD1P1, ENPEP, GLI2, PSPH, HSPD1P5, LOC730429, HSPD1P4, GPC4, EDNRA, DKC1, CXCR4, PRMT5, GAB1, INSIG1, TGFBI, HHIP, LGI1, IFRD2, OCA2, ASPM, IMPDH2, EGFR, ARHGEF1, SOX11, KIF15, PIM1, NRD1, MMP14, TACC3, TACC2, NUMBL, IGSF8, UHRF2, EREG, RASGRF1, UBR5, CD81, RIPK2, MAPRE2, MDM4, BIN1, ZMYND11, TMX1, CEP120, USP8, BOP1…	2362	814	63046	2.62327	1.11141e-10	2.13729e-12	4.41425e-11
GOTERM_BP_ALL	GO:0044085~cellular component biogenesis	219	7.47951	2.32882e-14	OXA1L, CADM1, APOB, APP, LOC653557, APOE, AQP11, KIFAP3, SH3BGR, H2AFY, RPL11, LOC728611, KRR1, IKBKAP, GTPBP4, MAGI1, CRYAA, BRAF, GTPBP5, BYSL, COLEC12, CTNNA1, PROX1, C10ORF2, NOP2, PTRF, RPS14, RPS15, ATPIF1, PMP22, ADD1, NHP2L1, ALDOB, BOP1, PDSS1, CD74, MUSK, RPS28, RPS7P4, AGRN, RPS24, MLL, CNKSR3, SMAD3, EPRS, SKI, MYOZ1, LOC442308, RPS6, UQCRHL, RPS7, NOP14, CHAF1A, ALG11, CHAF1B, UTP14C…	2362	3437	63046	1.70076	1.11141e-10	2.09699e-12	4.41425e-11
GOTERM_BP_ALL	GO:0007417~central nervous system development	105	3.58607	3.02346e-14	SLC6A4, JAG2, NRCAM, AGTR2, ATOH1, APP, DAB1, OLIG2, EIF2B2, EIF2B3, EIF2B4, ASPM, EGFR, NKX2-6, EOMES, DLL3, MECOM, TACC3, PROX1, TACC2, NUMBL, HES1, MSX1, FOXG1, HMX3, TWSG1, ADORA2A, SOX2, DSCAML1, EPHB3, EPHB1, EPHB2, AHSG, PTK2, LHX1, LHX2, LHX5, NKX2-1, LHX8, NKX2-2, BMP4, SMAD9, ADAM23, GSX1, PCDH18, NOTCH3, TULP3, TSC1, ULK1, MYO16, CHRNB2, ADAM22, FABP7, E2F1, NDST1, HELT, AGTPBP1, PAX6,…	2362	1240	63046	2.26019	1.43954e-10	2.66587e-12	5.71765e-11
KEGG_PATHWAY	hsa04916:Melanogenesis	20	0.68306	3.39675e-14	DVL2, FZD8, DVL3, ADCY1, WNT10B, TYRP1, ADCY2, ADCY6, FZD3, FZD5, TCF7L1, FZD6, PRKCB, PLCB3, TYR, ADCY9, CAMK2D, CALM3, WNT11, PRKACB, CALM2, CALM1, TYRL	953	76	37848	10.4512	6.52278e-12	1.63092e-13	4.22995e-11
KEGG_PATHWAY	hsa05214:Glioma	17	0.580601	3.48887e-14	E2F1, PIK3CG, EGFR, E2F2, BRAF, PIK3CB, PIK3CD, PRKCB, SOS1, ARAF, CAMK2D, PDGFRA, CALM3, PDGFRB, SHC1, PIK3R3, CALM2, AKT3, CALM1	953	49	37848	13.7785	6.69331e-12	1.63203e-13	4.33986e-11
GOTERM_BP_ALL	GO:0022607~cellular component assembly	166	5.6694	3.64868e-14	OXA1L, CADM1, APP, APOB, LOC653557, AQP11, APOE, KIFAP3, SH3BGR, H2AFY, LOC728611, IKBKAP, MAGI1, BRAF, CRYAA, COLEC12, CTNNA1, PROX1, C10ORF2, PTRF, RPS14, RPS15, ATPIF1, PMP22, ADD1, ALDOB, PDSS1, CD74, MUSK, AGRN, MLL, CNKSR3, SMAD3, EPRS, MYOZ1, SKI, LOC442308, UQCRHL, CHAF1A, CHAF1B, LOC100093631, WASF3, COX10, AP2S1, MYO7A, NAP1L3, MLH3, GJA5, LONP1, ANGPT1, HSF4, TUBB1, RPL24P6, TAF1L, RPS…	2362	2384	63046	1.85857	1.74121e-10	3.1658e-12	6.91669e-11
GOTERM_BP_ALL	GO:0031324~negative regulation of cellular metabolic process	137	4.67896	3.75654e-14	CDX4, RBM15B, MAF1, EIF4EBP3, SIN3A, CDKN2D, OLIG2, INSR, EIF2B3, AKIRIN2, TWIST2, EIF2B4, RPS27A, ANAPC10P1, GTPBP4, GABPA, SOCS1, MLXIPL, PROX1, HES1, NPC1, EIF2AK1, MSX1, ZNF238, HES5, TIMELESS, RPS14, JUN, PRDM6, PRKRIP1, HES2, TGIF1, RPS13, ATPIF1, ST18, LRCH4, SMARCA2, HMGB1, ENPP1, SOX2, ANAPC10, TCF21, RPS26, PSMB7, PSMB6, INS, ITGAV, NKX2-1, TCF4, HELLS, HNRNPAB, CREBZF, PAIP2, PHB, NDFI…	2362	1827	63046	2.00152	1.78884e-10	3.19433e-12	7.10543e-11
GOTERM_BP_ALL	GO:0048468~cell development	145	4.95219	3.80695e-14	BMP10, RPS6KB1, L1CAM, CNP, RPE65, RORB, NRCAM, APP, ATOH1, UNC5B, ROBO1, GALR2, DND1, EIF2B2, CHRNA1, EIF2B3, EIF2B4, RPS27A, EGFR, RET, CRYAA, EFNB3, NKX2-6, LOC642132, EOMES, NRD1, SIX5, MYH9, PROX1, NUMBL, HES1, RND1, HES5, RASGRF1, FOXG1, DLD, SLITRK6, CXADRP2, SLITRK5, IGSF9, KALRN, CAV3, ONECUT1, ADORA2A, ERBB3, SOX2, CLU, DSCAML1, CACNB2, LOC644157, EPHB3, EPHB1, EPHB2, MUSK, PTK2, PVRL1,…	2362	1979	63046	1.95569	1.8153e-10	3.18479e-12	7.2109e-11
GOTERM_BP_ALL	GO:0007267~cell-cell signaling	98	3.34699	6.62204e-14	TUSC2, SEPT5, SLC6A1, LTBP4, SLC6A4, CNP, ILDR2, ENPEP, VIPR2, APP, APOE, LOC100129500, GALR2, CHRNA4, CHRNA1, RPS27A, EFNB3, STC2, PTPRF, KIF5A, BAIAP3, GRIN2A, NTSR1, SSTR2, SSTR3, SIX1, STC1, PMP22, ADORA2A, DRD5, SOX2, MME, CACNB2, PAH, EPHB1, ADCYAP1, PTK2, MUSK, SYPL1, PVRL1, LHX1, INS, DMD, LHX5, NKX2-1, AGRN, SLC30A8, GAD1, BMP4, HCN2, MAOA, LIN7B, LIN7C, LIN7A, VDAC1, SALL1, P2RX3, TMOD2…	2362	1133	63046	2.30873	3.15429e-10	5.43843e-12	1.25289e-10
GOTERM_BP_ALL	GO:0065009~regulation of molecular function	161	5.49863	6.78909e-14	CAST, HSPD1P6, OXA1L, ADCY1, ADCY2, TMEM189-UBE2V1, TNNC1, ADCY6, HSPD1P1, HSPD1P5, HSPD1P4, MAP3K6, AGTR2, APP, PRKAR2A, DAB1, MAP3K4, APOE, SMARCD3, CDKN2D, LOC100129500, TBC1D14, GALR2, GAB1, UBE2V1P2, GIT2, RAPGEF6, RGN, BIRC8, PRKACB, INSR, MAP2K6, RPS27A, EGFR, ANAPC10P1, GTPBP4, RBL2, PIK3CB, NEIL1, PIM1, NRD1, BCL2L13, PROX1, TNNT3, SSTR5, SSTR2, SGSM1, RASGRF1, CATSPER1, PRKRIP1, F2, ACA…	2362	2304	63046	1.86518	3.23897e-10	5.48983e-12	1.28653e-10
KEGG_PATHWAY	hsa05412:Arrhythmogenic right ventricular cardiomyopathy (ARVC)	18	0.614754	7.88376e-14	CACNG6, ITGA1, ACTN1, CACNB2, ITGA3, CDH2, CACNA2D3, CTNNA1, TCF7L1, CACNA2D4, DES, SGCG, ITGA6, ITGAV, DMD, ITGA7, DSP, SGCB	953	60	37848	11.9144	1.51346e-11	3.60378e-13	9.81437e-11
KEGG_PATHWAY	hsa03040:Spliceosome	21	0.717213	8.18909e-14	CHERP, NHP2L1, LOC100132425, TRA2A, SNRPD1, SF3B4, HNRNPA3, DHX38, ISY1, DHX15, MAGOHB, LOC100129492, PRPF40A, DHX8, SNRPA1, LOC100130003, SNW1, PRPF4, LOC100130932, LOC100130289, SYF2, SNRPB, SNRNP40, PHF5A, SNRPC, SNRPG	953	90	37848	9.26674	1.57314e-11	3.65818e-13	1.02007e-10
KEGG_PATHWAY	hsa04930:Type II diabetes mellitus	15	0.512295	8.38464e-14	PIK3CG, PRKCZ, SOCS2, PIK3CB, INS-IGF2, PIK3CD, SOCS1, HK1, IGF2, MAPK10, GCK, INS, SLC2A2, MAPK8, CACNA1E, PIK3R3, INSR	953	36	37848	16.5477	1.60938e-11	3.65818e-13	1.04361e-10
GOTERM_BP_ALL	GO:0010605~negative regulation of macromolecule metabolic process	138	4.71311	8.67422e-14	CDX4, XPO5, RBM15B, MAF1, EIF4EBP3, SIN3A, SND1, OLIG2, EIF2B3, INSR, AKIRIN2, TWIST2, EIF2B4, RPS27A, ANAPC10P1, GTPBP4, GABPA, SOCS1, GRIN2A, MLXIPL, PROX1, HES1, EIF2AK1, MSX1, ZNF238, HES5, TIMELESS, RPS14, JUN, PRDM6, HES2, TGIF1, RPS13, ST18, LRCH4, SMARCA2, HMGB1, ENPP1, SOX2, ANAPC10, TCF21, RPS26, PSMB7, PSMB6, INS, ITGAV, NKX2-1, TCF4, HELLS, HNRNPAB, BMP4, CREBZF, PAIP2, PHB, NDFIP1, N…	2362	1866	63046	1.97399	4.13339e-10	6.88893e-12	1.6418e-10
KEGG_PATHWAY	hsa00020:Citrate cycle (TCA cycle)	13	0.443989	1.22714e-13	ACO2, SUCLG2, SUCLG1, DLAT, OGDH, IDH3A, PCK1, IDH3G, LOC283398, SDHC, DLD, IDH2, SUCLA2, PC	953	24	37848	21.5121	2.35545e-11	5.2347e-13	1.52733e-10
KEGG_PATHWAY	hsa04660:T cell receptor signaling pathway	19	0.648907	1.23156e-13	PIK3CG, PDK1, PIK3CB, PIK3CD, MALT1, MAPK11, VAV1, MAPK12, PAK3, FYN, JUN, SOS1, RASGRP1, NCK1, PAK4, NFAT5, PPP3CC, PIK3R3, AKT3	953	71	37848	10.6278	2.36398e-11	5.13922e-13	1.53288e-10
KEGG_PATHWAY	hsa05222:Small cell lung cancer	17	0.580601	2.69622e-13	E2F1, PIK3CG, E2F2, COL4A1, PIK3CB, PIK3CD, ITGA3, CDK2, CCNE2, CCNE1, PTK2, LAMA3, ITGA6, LAMC3, ITGAV, PIK3R3, AKT3	953	55	37848	12.2754	5.17772e-11	1.10167e-12	3.35743e-10
GOTERM_BP_ALL	GO:0010646~regulation of cell communication	190	6.48907	2.84406e-13	VAPA, LTBP4, L1CAM, SLC26A10, SYP, MAP3K6, AGTR2, APP, APOE, SOSTDC1, GAB1, RAPGEF6, GIT2, MAP2K6, PLD2, DAB2IP, F10, MAGI1, PTPRF, PIK3CB, GRIN2A, SIPA1L2, SSTR5, NPC1, ACAP2, TGIF1, NEK6, ENPP1, ERBB3, PTPLAD1, ASAP2, CD74, EPHB2, AHSG, MCF2L2, INS, RAP1GAP2, ARHGEF10L, IQSEC2, BMP4, CNKSR2, CNKSR3, NDFIP1, SMAD3, NDFIP2, SKI, TULP3, RGS2, RGS5, RGS6, TMOD2, CHRNB2, SMURF1, SH3RF1, SLC20A1, INS…	2362	2927	63046	1.73264	1.35592e-09	2.22282e-11	5.3858e-10
GOTERM_BP_ALL	GO:0051179~localization	591	20.1844	3.72123e-13	OXA1L, LTBP2, CROCC, SLC9A3, LTBP4, SLC9A2, MXI1, SYP, APP, AQP11, VPS4B, TLK1, RPL11, RAB27B, GUCA2B, VPS45, GRIN2A, ESPL1, VPS41, COLEC12, MYH9, NPC1, ZNF238, SCYL1, JUN, RYR3, RPS15, F2, TRAPPC1, MYBBP1A, MTX1, CACNB2, CHCHD4, LOC100131463, SLC29A1, SLC29A3, SLC29A2, SYPL1, INS, SLC29A4, RLBP1, NUDC, LAPTM4B, GARS, ATP11A, KCNK1, VDAC2, KCNK2, VDAC1, UQCRHL, FNBP1, UPF3B, KCNJ8, PCNA, SYTL2, S…	2362	12033	63046	1.31097	1.77402e-09	2.86133e-11	7.04659e-10
KEGG_PATHWAY	hsa05220:Chronic myeloid leukemia	17	0.580601	5.00657e-13	E2F1, PIK3CG, E2F2, BRAF, PIK3CB, PIK3CD, SMAD3, BAD, MECOM, ACVR1B, HDAC2, SOS1, ARAF, SHC1, PIK3R3, ABL1, AKT3	953	57	37848	11.8447	9.61364e-11	2.00284e-12	6.2339e-10
GOTERM_BP_ALL	GO:0008285~negative regulation of cell proliferation	73	2.49317	5.88378e-13	TSG101, PAX6, MXI1, CXADR, GLI3, MEN1, WARS, HSF1, PTGES, APOE, CDKN2D, LOC100129500, KIFAP3, DLG5, CSK, FGF2, DHCR24, LOC653877, GTPBP4, PTPRF, SIX5, PROX1, SSTR5, TNFRSF9, PPM1D, SSTR2, EIF2AK1, MSX1, SSTR3, XIRP1, EREG, JUN, TGIF1, ATPIF1, MDM4, PMP22, EIF2AK2, EMP3, CXADRP2, SMARCA2, PPP2R3B, ADORA2A, COMT, ZBTB16, SESN1, MSX2, CD9, CYP27B1, SPEG, BCL6, DNAJA3, SCG2, BMP4, MLL, AIMP1, JARID2,…	2362	751	63046	2.59454	2.80499e-09	4.45236e-11	1.11416e-09
GOTERM_BP_ALL	GO:0080090~regulation of primary metabolic process	470	16.0519	6.52624e-13	AURKAIP1, LTBP4, PGAM1, ASCC1, HOXD12, SYNCRIP, RORB, MXI1, MAP3K6, BRPF1, APP, CDCA7, MED29, GUCA2B, IKBKAP, RCOR3, RCOR1, ZNF646, EOMES, GRIN2A, HNF4G, MECOM, PROX2, PROX1, MED19, SSTR5, SSTR2, MSX1, EIF2AK1, ZNF238, PTRF, SCYL1, RPS14, EIF2S1, JUN, FOXG1, F2, TGIF1, RPS13, ATPIF1, ST18, MYBBP1A, ZNF131, MYBL1, ADCYAP1, ZNF513, RPS26, MUSK, INS, BZW1L1, TCF4, VEZF1, ARHGEF10L, DVL3, PAIP2, PHB,…	2362	9190	63046	1.36509	3.11089e-09	4.86077e-11	1.23568e-09
KEGG_PATHWAY	hsa04080:Neuroactive ligand-receptor interaction	27	0.922131	7.63173e-13	TSPO, ADORA2B, ADORA2A, TACR2, DRD5, VIPR2, EDNRA, AGTR2, GALR2, GRPR, LOC100131909, GABRG3, HTR4, GRIN2A, GRIA3, GRIA4, NTSR1, SSTR5, SSTR2, SSTR3, PRLR, LPAR6, MLNR, P2RX3, F2, GRM6, LTB4R2, UTS2R	953	180	37848	5.95719	1.46528e-10	2.99039e-12	9.50151e-10
GOTERM_BP_ALL	GO:0006917~induction of apoptosis	62	2.11749	1.25434e-12	SH3RF1, CADM1, DAXX, RPS3, LOC440917, ACVR1B, APP, RPS3A, APOE, LOC100129500, RPL11, NDUFS3, CASP2, RPS27A, NET1, ARHGEF4, ARHGEF18, NDUFA13, RPS3P3, BCL2L13, JMY, XPA, TNFRSF9, SSTR3, RPS3AP5, RASGRF1, RIPK1, LOC100131699, ERN1, SORT1, MAPK8, NGFR, KALRN, PRODH, DCC, C9, ADORA2A, RPS3AP49, RPS3AP47, APH1B, STK17B, RPS27AP11, RPS27AP12, ITM2B, RPS27AP16, GCH1, UTP11L, TUBB, SH3GLB1, SQSTM1, SOS1,…	2362	588	63046	2.81444	5.97939e-09	9.19906e-11	2.37507e-09
KEGG_PATHWAY	hsa04960:Aldosterone-regulated sodium reabsorption	13	0.443989	1.25826e-12	PIK3CG, SGK1, ATP1B1, PIK3CB, INS-IGF2, PIK3CD, ATP1B4, IGF2, SLC9A3R2, PRKCB, INS, HSD11B2, NEDD4L, PIK3R3, INSR	953	28	37848	18.4389	2.41577e-10	4.83158e-12	1.5665e-09
GOTERM_BP_ALL	GO:0012502~induction of programmed cell death	62	2.11749	1.33422e-12	SH3RF1, CADM1, DAXX, RPS3, LOC440917, ACVR1B, APP, RPS3A, APOE, LOC100129500, RPL11, NDUFS3, CASP2, RPS27A, NET1, ARHGEF4, ARHGEF18, NDUFA13, RPS3P3, BCL2L13, JMY, XPA, TNFRSF9, SSTR3, RPS3AP5, RASGRF1, RIPK1, LOC100131699, ERN1, SORT1, MAPK8, NGFR, KALRN, PRODH, DCC, C9, ADORA2A, RPS3AP49, RPS3AP47, APH1B, STK17B, RPS27AP11, RPS27AP12, ITM2B, RPS27AP16, GCH1, UTP11L, TUBB, SH3GLB1, SQSTM1, SOS1,…	2362	589	63046	2.80966	6.36045e-09	9.63704e-11	2.52643e-09
GOTERM_BP_ALL	GO:0031325~positive regulation of cellular metabolic process	152	5.19126	1.44558e-12	RHOQP2, BMP10, AURKAIP1, RORB, BRPF1, APP, ATOH1, AGTR2, GATA5, SMARCD3, APOE, WIBG, LOC100129500, SMARCD1, INSR, AKIRIN2, RPS27A, EGFR, ANAPC10P1, MLXIPL, ATF4C, NRD1, PNPLA2, MECOM, PROX1, HES1, HES5, JUN, SIX1, F2, PDGFRA, NFE2L2, SMARCA2, TMX1, LOC644006, ADORA2B, ADORA2A, DRD5, SOX2, CYTL1, ANAPC10, ABCA1, TCF21, PSMB7, PSMB6, BLOC1S2, INS, SMARCB1, NKX2-1, FBXO4, AGRN, TCF4, LOC643896, NKX2…	2362	2214	63046	1.8325	6.89128e-09	1.02855e-10	2.73728e-09
KEGG_PATHWAY	hsa04520:Adherens junction	17	0.580601	1.59613e-12	EGFR, PTPRF, WASF3, SMAD3, LMO7, ACTN1, CTNNA1, SNAI2, ACP1, SNAI1, IQGAP1, TCF7L1, CSNK2A2, ACVR1B, PVRL1, FYN, INSR	953	61	37848	11.068	3.06464e-10	6.00908e-12	1.98725e-09
KEGG_PATHWAY	hsa04070:Phosphatidylinositol signaling system	17	0.580601	1.59613e-12	PIK3CG, IMPA1, INPPL1, PIK3CB, PIK3C2B, PIK3CD, PIP5K1C, ITPR3, ITPKA, ITPR1, PRKCB, DGKA, PLCB3, INPP5K, PIK3C3, CALM3, PIK3R3, CALM2, CALM1	953	61	37848	11.068	3.06464e-10	6.00908e-12	1.98725e-09
KEGG_PATHWAY	hsa00350:Tyrosine metabolism	13	0.443989	2.09733e-12	TYRP1, MAOA, TH, ALDH3B2, HGD, COMT, DBH, TYR, TRMT11, NAA10, AOX1, GSTZ1, TYRL, HPD	953	29	37848	17.8031	4.02686e-10	7.74392e-12	2.6112e-09
KEGG_PATHWAY	hsa04514:Cell adhesion molecules (CAMs)	17	0.580601	2.10144e-12	CADM1, PTPRF, CD99, L1CAM, CDH2, CDH4, NCAM1, NRCAM, PVRL1, ITGA6, ITGAV, CLDN1, CNTN2, CNTN1, CNTNAP2, JAM2, JAM3	953	62	37848	10.8895	4.03475e-10	7.61269e-12	2.61631e-09
GOTERM_BP_ALL	GO:0009966~regulation of signal transduction	167	5.70355	2.87385e-12	BMP10, VAPA, TMEM189-UBE2V1, ATP6AP2, LTBP4, IQGAP2, L1CAM, RASGEF1C, JAG1, SLC26A10, RGL1, IQGAP1, MAP3K6, APP, AGTR2, APOE, SOSTDC1, TBC1D14, LOC100129500, GAB1, UBE2V1P2, GIT2, RAPGEF6, RGN, INSR, MAP2K6, NET1, EGFR, PLD2, DAB2IP, F10, SOCS2, PTPRF, MAGI1, PIK3CB, SOCS1, DLL3, SIPA1L2, DDIT4, NCAM1, RALGAPA1, SGSM1, RASGRF1, ACAP2, TGIF1, RIPK2, NEK6, PPP5C, KALRN, CAV3, TWSG1, ENPP1, ADORA2B,…	2362	2535	63046	1.75839	1.36995e-08	2.01463e-10	5.44156e-09
GOTERM_BP_ALL	GO:0006120~mitochondrial electron transport, NADH to ubiquinone	18	0.614754	3.33532e-12	NDUFB3, NDUFA4, NDUFB4, NDUFB5, NDUFA3, NDUFA8, NDUFB7, NDUFA9, NDUFB8, NDUFB9, NDUFA6, NDUFA7, NDUFAB1, NDUFAF1, NDUFA1, NDUFS7, LOC402175, DLD, NDUFS3	2362	52	63046	9.23946	1.58995e-08	2.30428e-10	6.31544e-09
GOTERM_BP_ALL	GO:0070271~protein complex biogenesis	106	3.62022	4.04264e-12	HSPD1P6, OXA1L, SLC6A1, LNX2, KNTC1, SLC7A9, HSPD1P1, HSPD1P5, HSPD1P4, AQP11, KIFAP3, SH3BGR, INSR, IKBKAP, MAGI1, BRAF, SCUBE3, DARS, CRYAA, COLEC12, C10ORF2, PTRF, ATPIF1, PPP5C, ALDOB, PDSS1, CD74, MUSK, PTK2, FGG, TUBB, AGRN, GNMT, TCP1P3, MLL, CNKSR3, EPRS, SMAD3, MALT1, SKI, LOC442308, LIN7A, UQCRHL, TSC1, GTF2F1, HSPD1, CHAF1A, CHAF1B, E2F2, LOC100093631, RSF1, WASF3, COX10, AP2S1, ATL3, …	2362	1362	63046	2.07733	1.92713e-08	2.75305e-10	7.65475e-09
GOTERM_BP_ALL	GO:0006461~protein complex assembly	106	3.62022	4.04264e-12	HSPD1P6, OXA1L, SLC6A1, LNX2, KNTC1, SLC7A9, HSPD1P1, HSPD1P5, HSPD1P4, AQP11, KIFAP3, SH3BGR, INSR, IKBKAP, MAGI1, BRAF, SCUBE3, DARS, CRYAA, COLEC12, C10ORF2, PTRF, ATPIF1, PPP5C, ALDOB, PDSS1, CD74, MUSK, PTK2, FGG, TUBB, AGRN, GNMT, TCP1P3, MLL, CNKSR3, EPRS, SMAD3, MALT1, SKI, LOC442308, LIN7A, UQCRHL, TSC1, GTF2F1, HSPD1, CHAF1A, CHAF1B, E2F2, LOC100093631, RSF1, WASF3, COX10, AP2S1, ATL3, …	2362	1362	63046	2.07733	1.92713e-08	2.75305e-10	7.65475e-09
KEGG_PATHWAY	hsa05212:Pancreatic cancer	16	0.546448	4.2655e-12	E2F1, PIK3CG, EGFR, E2F2, PLD1, BRAF, PIK3CB, PIK3CD, SMAD3, MAPK10, BAD, ACVR1B, ARAF, MAPK8, PIK3R3, AKT3	953	55	37848	11.5533	8.18972e-10	1.51661e-11	5.31059e-09
GOTERM_BP_ALL	GO:0048666~neuron development	85	2.90301	4.33061e-12	OPCML, MYO7A, PAX6, PIP5K1C, L1CAM, RORB, RPE65, CNP, GLI2, NRCAM, ATOH1, APP, UNC5B, CXCR4, ROBO1, GALR2, NR2F6, CNTNAP2, POU4F1, RPL24P6, RPS27A, EGFR, RET, EGR2, EFNB3, LOC642132, SLIT3, NUMBL, HES1, RND1, RASGRF1, NRL, CLIC5, FOXG1, CNTN2, NGFR, SLITRK6, SLITRK5, IGSF9, GAP43, KALRN, DCC, ADORA2A, ERBB3, CLU, TH, RPS27AP11, DSCAML1, ABI2, RPS27AP12, EPHB3, CDH4, EPHB1, EPHB2, RPS27AP16, LINGO…	2362	987	63046	2.29868	2.06442e-08	2.90763e-10	8.20006e-09
GOTERM_BP_ALL	GO:0060255~regulation of macromolecule metabolic process	464	15.847	4.58981e-12	AURKAIP1, LTBP4, PGAM1, ASCC1, HOXD12, SYNCRIP, RORB, MXI1, MAP3K6, BRPF1, APP, CDCA7, MED29, IKBKAP, RCOR3, RCOR1, ZNF646, EOMES, GRIN2A, HNF4G, MECOM, PROX2, PROX1, MED19, MSX1, EIF2AK1, ZNF238, PTRF, SCYL1, RPS14, EIF2S1, JUN, FOXG1, F2, TGIF1, RPS13, ST18, MYBBP1A, ZNF131, MYBL1, ZNF513, RPS26, MUSK, INS, BZW1L1, TCF4, VEZF1, ARHGEF10L, DVL3, PAIP2, PHB, SFMBT1, RPS5, TNNI2, GCFC1, RPS26P6, P…	2362	9165	63046	1.35134	2.18794e-08	3.03881e-10	8.69073e-09
GOTERM_BP_ALL	GO:0009893~positive regulation of metabolic process	156	5.32787	5.9129e-12	RHOQP2, BMP10, AURKAIP1, WFS1, RORB, BRPF1, APP, ATOH1, AGTR2, GATA5, SMARCD3, APOE, LOC100129500, WIBG, SMARCD1, INSR, AKIRIN2, RPS27A, EGFR, ANAPC10P1, MLXIPL, ATF4C, NRD1, PNPLA2, MECOM, PROX1, HES1, HES5, JUN, F2, SIX1, PDGFRA, NFE2L2, SMARCA2, TMX1, LOC644006, ADORA2B, ADORA2A, DRD5, SOX2, CYTL1, ANAPC10, ABCA1, TCF21, PSMB7, PSMB6, BLOC1S2, INS, SMARCB1, NKX2-1, FBXO4, AGRN, TCF4, LOC643896…	2362	2337	63046	1.78174	2.8187e-08	3.86123e-10	1.11961e-08
KEGG_PATHWAY	hsa05223:Non-small cell lung cancer	14	0.478142	6.60125e-12	PIK3CG, EGFR, E2F1, E2F2, BRAF, PIK3CB, PIK3CD, BAD, PRKCB, RASSF1, SOS1, ARAF, PIK3R3, AKT3	953	39	37848	14.2565	1.26744e-09	2.30445e-11	8.21868e-09
GOTERM_BP_ALL	GO:0042775~mitochondrial ATP synthesis coupled electron transport	22	0.751366	7.12029e-12	NDUFB3, NDUFB4, NDUFB5, UQCRC1, NDUFB7, COX10, NDUFB8, NDUFB9, NDUFAB1, NDUFAF1, NDUFS7, LOC402175, NDUFS3, NDUFA4, LOC442454, NDUFA3, NDUFA8, NDUFA9, NDUFA6, NDUFA7, LOC727947, NDUFA1, UQCRHL, UQCRH, DLD, UQCRB	2362	87	63046	6.74965	3.39425e-08	4.58682e-10	1.34823e-08
KEGG_PATHWAY	hsa04530:Tight junction	19	0.648907	7.85735e-12	PRKCZ, MAGI3, VAPA, EPB41, MAGI1, CNKSR3, MYLPF, ACTN1, MYH9, CTNNA1, LOC100131294, PRKCB, MYL9, CSNK2A2, EPB41L1, CLDN1, RAB13, MYH14, JAM2, JAM3, AKT3	953	89	37848	8.47839	1.50862e-09	2.69396e-11	9.78255e-09
KEGG_PATHWAY	hsa03018:RNA degradation	15	0.512295	8.04962e-12	HSPD1P6, EXOSC9, EXOSC6, EXOSC7, PNPT1, TTC37, EXOSC5, CNOT2, EDC4, HSPD1P1, HSPD1P5, HSPD1P4, PATL1, CNOT6L, ENO3, HSPD1, PAPOLG, MPHOSPH6, HSPA9	953	48	37848	12.4108	1.54554e-09	2.71146e-11	1.0022e-08
GOTERM_BP_ALL	GO:0007600~sensory perception	73	2.49317	8.99875e-12	GJA8, KERA, WFS1, MYO7A, USH1G, HEXB, PAX6, RPE65, RORB, KCNIP3, CRYBB1, RDH8, TYR, KCNQ4, WDR36, ELOVL4, SLC24A2, TGFBI, NR2F6, MKKS, CHRNA4, POU4F1, COL11A2, DNAJC19, CRYAA, GRIN2A, TIMM8B, EYA4, ALDH7A1, NRL, CLIC5, GRM6, CA4, COL1A1, CRYBA1, SEMA4A, ABLIM1, CYP1B1, ADORA2A, NDUFB9, LUM, SOX2, TH, TIMM10, CACNB2, GPR143, OTOS, GJC1, MIP, PDE6C, CRB2, PDE1C, MYO15A, B3GNT1, UGT2A1, B3GNT2, RLBP…	2362	796	63046	2.44786	4.28973e-08	5.71964e-10	1.70392e-08
GOTERM_BP_ALL	GO:0044093~positive regulation of molecular function	102	3.48361	1.06915e-11	HSPD1P6, ADCY1, ADCY2, TMEM189-UBE2V1, ADCY6, HSPD1P1, HSPD1P5, HSPD1P4, MAP3K6, PRKAR2A, AGTR2, DAB1, MAP3K4, APOE, LOC100129500, GAB1, UBE2V1P2, GALR2, RGN, PRKACB, INSR, MAP2K6, RPS27A, EGFR, ANAPC10P1, PIK3CB, PIM1, BCL2L13, RASGRF1, F2, RIPK2, ERC1, ADD1, ADORA2B, ADORA2A, PTPLAD1, DRD5, ALDOB, PFKFB1, CYTL1, UBE2V1, ANAPC10, CD74, ADCYAP1, SERINC2, PSMB7, PSMB6, SMARCB1, INS, HSPE1, DNAJA3,…	2362	1310	63046	2.07829	5.09661e-08	6.70607e-10	2.02442e-08
KEGG_PATHWAY	hsa04720:Long-term potentiation	15	0.512295	1.10095e-11	ADCY1, BRAF, GRIN2A, ATF4C, ITPR3, PPP1CC, ITPR1, PRKCB, ATF4, PLCB3, RPS6KA1, ARAF, CAMK2D, CALM3, PPP3CC, PRKACB, CALM2, CALM1	953	49	37848	12.1575	2.11381e-09	3.6445e-11	1.37069e-08
GOTERM_BP_ALL	GO:0022402~cell cycle process	121	4.13251	1.40872e-11	KNTC1, AURKB, APP, CDKN2D, INCENP, TARDBP, NUP37, DNAJC2, ASPM, MAP2K6, RPS27A, EGFR, ANAPC10P1, CRYAA, PIM1, MND1, TBRG4, ESPL1, DCTN3, TACC3, MYH9, TACC2, TIMELESS, NEK6, PPP5C, PPP2R3B, ANAPC13, MRE11A, KATNB1, ANAPC10, SESN2, CCNG1, CCNG2, SESN1, SPC25, PSMB7, TUBB, PSMB6, CDC123, PBRM1, SKA1, HELLS, NUDC, SYCE2, SMAD3, GAS2, LOC442308, CDC26, CDC27, NEDD1, PLK1, RRS1, SMC1A, ALG11, ABL1, UTP…	2362	1674	63046	1.92933	6.71536e-08	8.72124e-10	2.6674e-08
GOTERM_BP_ALL	GO:0008624~induction of apoptosis by extracellular signals	25	0.853825	1.44845e-11	ADORA2A, APH1B, RPS27AP11, RPS27AP12, DAXX, RPS27AP16, LOC440917, SQSTM1, SOS1, AATF, CASP2, RPS27A, NET1, ARHGEF4, OBSCN, NGEF, ARHGEF18, NDUFA13, BAD, VAV1, YWHAE, SSTR3, RASGRF1, SORT1, MAPK8, NGFR, DAP3, SMPD2, KALRN	2362	119	63046	5.60752	6.90472e-08	8.85221e-10	2.74262e-08
GOTERM_BP_ALL	GO:0050790~regulation of catalytic activity	137	4.67896	1.54176e-11	CAST, HSPD1P6, OXA1L, ADCY1, ADCY2, TNNC1, ADCY6, HSPD1P1, HSPD1P5, HSPD1P4, MAP3K6, APP, PRKAR2A, AGTR2, DAB1, MAP3K4, APOE, CDKN2D, TBC1D14, LOC100129500, GAB1, GALR2, GIT2, RAPGEF6, RGN, BIRC8, PRKACB, INSR, MAP2K6, RPS27A, EGFR, ANAPC10P1, GTPBP4, RBL2, PIK3CB, PIM1, NEIL1, NRD1, BCL2L13, TNNT3, SSTR5, SSTR2, SGSM1, RASGRF1, PRKRIP1, F2, ACAP2, ATPIF1, CAV3, ADORA2B, ADORA2A, PTPLAD1, DRD5, A…	2362	1988	63046	1.83942	7.3496e-08	9.30329e-10	2.91933e-08
KEGG_PATHWAY	hsa00010:Glycolysis / Gluconeogenesis	13	0.443989	1.97392e-11	ALDOB, PGAM1, PFKP, ALDH3B2, HK1, DLAT, TPI1P1, PCK1, ALDH7A1, TPI1, GCK, DLD, ENO3, PGK1	953	34	37848	15.185	3.78993e-09	6.42361e-11	2.45756e-08
KEGG_PATHWAY	hsa04370:VEGF signaling pathway	15	0.512295	2.01155e-11	PIK3CG, PIK3CB, HSPBL2, PIK3CD, MAPK11, BAD, PRKCB, PTK2, MAPK12, PLA2G12B, NFAT5, PPP3CC, HSPB1, PLA2G6, PIK3R3, AKT3	953	51	37848	11.6808	3.86217e-09	6.43695e-11	2.5044e-08
KEGG_PATHWAY	hsa00260:Glycine, serine and threonine metabolism	12	0.409836	2.17328e-11	CHDH, SHMT2, C8ORF62, MAOA, PSPH, AGXT, GLDC, PSPHL, ALAS2, DLD, PHGDH, GNMT, PSAT1, SARDH	953	27	37848	17.6509	4.1727e-09	6.84049e-11	2.70577e-08
KEGG_PATHWAY	hsa00980:Metabolism of xenobiotics by cytochrome P450	9	0.307377	2.40183e-11	CYP1B1, GSTA5, CYP2C9, GSTK1, GSTZ1, EPHX1, ALDH3B2, UGT2A1, DHDH	953	11	37848	32.4938	4.6115e-09	7.43791e-11	2.9903e-08
KEGG_PATHWAY	hsa04630:Jak-STAT signaling pathway	17	0.580601	2.50216e-11	PIK3CG, IL22RA1, SOCS2, PIK3CB, PIK3CD, SOCS1, PIM1, IL24, IL11RA, SPRY4, CISH, PRLR, CLCF1, SOS1, JAK2, PIK3R3, AKT3	953	72	37848	9.37705	4.80414e-09	7.62561e-11	3.11522e-08
KEGG_PATHWAY	hsa04120:Ubiquitin mediated proteolysis	20	0.68306	2.74927e-11	ANAPC10P1, UBE3A, ANAPC13, CDC26P1, FBXO2, PPIL2, SOCS1, UBA7, UBE2F, ANAPC10, UBE2I, UBE3C, CDC26, CDC27, RBX1, LOC730429, FBXW7, RNF7, MGRN1, UBR5, FBXO4, NEDD4L, SMURF1	953	108	37848	7.35455	5.27859e-09	8.2478e-11	3.42288e-08
KEGG_PATHWAY	hsa00600:Sphingolipid metabolism	13	0.443989	2.93509e-11	SPTLC1, SPTLC2, SGPP1, SGMS1, ASAH1, GLB1, GALC, SMPD1, NEU1, PPAP2B, SMPD3, SMPD2, GBA	953	35	37848	14.7511	5.63536e-09	8.66979e-11	3.65422e-08
GOTERM_BP_ALL	GO:0032879~regulation of localization	109	3.72268	2.96045e-11	SEPT5, RHOQP2, LOC646079, BMP10, TSPO, CADM1, WFS1, TNNC1, SLC9A3, JAG2, RPS6KB1, JAG1, MXI1, APOB, PACSIN1, AGTR2, APOE, LOC100129500, GAB1, CHRNA4, RAB27B, INSR, EGFR, GTPBP4, PLD1, LOC653879, F10, NUDT4, CRYAA, ACTN1, MFGE8, PNPLA2, TACC3, RSL1D1, MIB1, SSTR5, CD36, CATSPER1, F2, PDGFRA, PDGFRB, BIN1, CAV3, ENPP1, ONECUT1, ADORA2B, ADORA2A, ERBB3, DRD5, ABCA1, AHSG, LOC100133511, INS, ITGAV, A…	2362	1465	63046	1.98594	1.41124e-07	1.76405e-09	5.60559e-08
GOTERM_BP_ALL	GO:0019220~regulation of phosphate metabolic process	90	3.07377	3.54922e-11	BMP10, ADCY1, ADCY2, INS-IGF2, ADCY6, DAXX, PDCD4, SPRY4, CCNE2, MEN1, EDNRA, LOC440917, MAP3K6, PRKAR2A, APP, AGTR2, DAB1, MAP3K4, CLCF1, CXCR4, APOE, CDKN2D, LOC100129500, GAB1, SHC1, PRKACB, CDK5RAP1, PPP1R14C, INSR, FGF2, MAP2K6, EGFR, GTPBP4, CCDC88A, LIMK2, RBL2, PIK3CB, SOCS1, PIM1, PKN1, CARD10, EREG, RIPK1, HIPK3, JUN, GADD45G, F2, CD81, PRKRIP1, ERN1, PDGFRB, ADAM17, GAP43, CAV3, PRKCZ,…	2362	1118	63046	2.14871	1.69191e-07	2.08878e-09	6.72043e-08
GOTERM_BP_ALL	GO:0051174~regulation of phosphorus metabolic process	90	3.07377	3.54922e-11	BMP10, ADCY1, ADCY2, INS-IGF2, ADCY6, DAXX, PDCD4, SPRY4, CCNE2, MEN1, EDNRA, LOC440917, MAP3K6, PRKAR2A, APP, AGTR2, DAB1, MAP3K4, CLCF1, CXCR4, APOE, CDKN2D, LOC100129500, GAB1, SHC1, PRKACB, CDK5RAP1, PPP1R14C, INSR, FGF2, MAP2K6, EGFR, GTPBP4, CCDC88A, LIMK2, RBL2, PIK3CB, SOCS1, PIM1, PKN1, CARD10, EREG, RIPK1, HIPK3, JUN, GADD45G, F2, CD81, PRKRIP1, ERN1, PDGFRB, ADAM17, GAP43, CAV3, PRKCZ,…	2362	1118	63046	2.14871	1.69191e-07	2.08878e-09	6.72043e-08
GOTERM_BP_ALL	GO:0051641~cellular localization	193	6.59153	3.61894e-11	OXA1L, SEC31A, LTBP2, LTBP4, AURKB, MXI1, VPS33A, HOOK3, APP, CRY2, HOMER3, APOE, VPS4B, RPL11, VPS13A, TLK1, VPS45, LOC100129272, VPS41, ESPL1, OPTN, MYH9, NPC1, SCYL1, JUN, TXNDC5, F2, RPS15, SRP72, MRPL45, TRAPPC1, MYBBP1A, TMX1, MTX1, AKAP12, LOC100131463, RIMS4, CD74, DMD, NUP50, NUDC, GARS, ATP2A1, PCNA, SYTL2, SMURF1, TIMM17A, MYO7A, AP2S1, AP3S2, PDIA4, GLI3, AP1S3, SEH1L, FGF2, DNAJC19, …	2362	3160	63046	1.63023	1.72515e-07	2.10384e-09	6.85245e-08
GOTERM_BP_ALL	GO:0006350~transcription	272	9.28962	3.74278e-11	CDX4, PTMAP4, ASCC1, HOXD12, RORB, MXI1, LOC441454, BRPF1, CDCA7, SIN3A, CRY2, MED29, TWIST2, IKBKAP, RCOR3, RCOR1, EOMES, HNF4G, PROX2, PROX1, C10ORF2, FRY, HES1, MED19, BTF3L1, MSX1, ZNF238, SCYL1, PTRF, HES5, ABT1, PRDM6, JUN, HES2, FOXG1, TGIF1, CDCA7L, ST18, MYBBP1A, ZNF131, MYBL1, MYT1, DIDO1, ZNF513, TCF21, TAL1, LHX1, BZW1L1, LHX2, LHX5, NKX2-1, PBRM1, VEZF1, TCF4, LHX8, NR1H3, AEBP2, KLF…	2362	4874	63046	1.48957	1.78418e-07	2.14962e-09	7.08695e-08
KEGG_PATHWAY	hsa04620:Toll-like receptor signaling pathway	15	0.512295	4.70861e-11	PIK3CG, PIK3CB, PIK3CD, MAP2K4, MAPK11, MAPK10, IRAK4, MAPK12, RIPK1, JUN, MAPK8, LBP, PIK3R3, MAP2K6, AKT3	953	54	37848	11.0318	9.04053e-09	1.36978e-10	5.86229e-08
KEGG_PATHWAY	hsa00860:Porphyrin and chlorophyll metabolism	11	0.375683	4.75701e-11	BLVRA, HCCS, ALAS2, COX10, BLVRB, UROS, EPRS, UGT2A1, PPOX, CP, UROD	953	22	37848	19.8573	9.13347e-09	1.36321e-10	5.92256e-08
KEGG_PATHWAY	hsa05221:Acute myeloid leukemia	14	0.478142	5.16087e-11	PIK3CG, BRAF, PIK3CB, PIK3CD, SPI1, PIM1, RPS6KB1, ZBTB16, BAD, TCF7L1, SOS1, ARAF, PIK3R3, AKT3	953	45	37848	12.3556	9.90887e-09	1.45719e-10	6.42536e-08
KEGG_PATHWAY	hsa00051:Fructose and mannose metabolism	12	0.409836	5.50766e-11	PFKFB4, PFKFB1, ALDOB, PFKP, HK1, PMM2, PMM1, TPI1P1, TPI1, MPI, MTMR1, TSTA3, PHPT1	953	29	37848	16.4336	1.05747e-08	1.53257e-10	6.85712e-08
KEGG_PATHWAY	hsa00380:Tryptophan metabolism	12	0.409836	5.50766e-11	WARS, KYNU, ALDH7A1, CYP1B1, MAOA, EHHADH, AOX1, IDO1, CAT, OGDH, ACAT2, TPH2	953	29	37848	16.4336	1.05747e-08	1.53257e-10	6.85712e-08
KEGG_PATHWAY	hsa05410:Hypertrophic cardiomyopathy (HCM)	16	0.546448	5.88174e-11	TNNC1, MYBPC3, CACNG6, ITGA1, CACNB2, ITGA3, CACNA2D3, TPM3, CACNA2D4, DES, SGCG, ITGA6, ITGAV, DMD, ITGA7, SGCB	953	65	37848	9.7759	1.12929e-08	1.61328e-10	7.32285e-08
GOTERM_BP_ALL	GO:0009719~response to endogenous stimulus	80	2.73224	6.26101e-11	LOC646079, RHOQP2, DNAJC25-GNG10, ADCY1, ADCY2, SLC6A1, INS-IGF2, SLC9A3, BCAR1, ADCY6, RHOQ, RPS6KB1, CUZD1, RPE65, AGXT, SLC2A8, CCNE1, PRKAR2A, SLC1A2, GPX4, GAB1, VKORC1, ANGPT1, SHC1, PRKACB, EIF2B2, INSR, EIF2B3, EIF2B4, KCNMA1, BSG, PLD1, EGR2, SOCS2, SOCS1, AARS, GRIN2A, MFGE8, STXBP4, MMP14, LPIN1, SLC25A36, NCOA6, DNAJC25, MGEA5, PDGFRA, CA4, ADAM17, SORT1, HSD11B2, COL1A1, ALPL, ENPP1,…	2362	952	63046	2.24301	2.98462e-07	3.55313e-09	1.18552e-07
KEGG_PATHWAY	hsa05322:Systemic lupus erythematosus	12	0.409836	8.49856e-11	HIST1H2AA, C9, C3, HIST1H2AD, SNRPD1, LOC100133511, H2AFY, LOC100129492, HIST2H3A, HIST1H3J, LOC653879, GRIN2A, ACTN1, SSB, HIST2H3C, HIST2H3D, C8G, C8A, HIST1H3A, HIST1H3B, SNRPB, HIST1H3C, HIST1H3D, HIST1H3E, HIST1H3F, HIST1H3G, HIST1H3H, HIST1H3I	953	30	37848	15.8858	1.63172e-08	2.2982e-10	1.05808e-07
KEGG_PATHWAY	hsa05217:Basal cell carcinoma	14	0.478142	9.49297e-11	BMP4, DVL2, DVL3, FZD8, WNT10B, FZD3, FZD5, GLI2, GLI3, TCF7L1, FZD6, WNT11, PTCH2, HHIP	953	47	37848	11.8299	1.82265e-08	2.53146e-10	1.18189e-07
KEGG_PATHWAY	hsa00562:Inositol phosphate metabolism	14	0.478142	9.49297e-11	PIK3CG, MINPP1, IMPA1, INPPL1, PIK3CB, PIK3C2B, PIK3CD, PIP5K1C, ITPKA, TPI1P1, ISYNA1, PLCB3, TPI1, INPP5K, PIK3C3	953	47	37848	11.8299	1.82265e-08	2.53146e-10	1.18189e-07
GOTERM_BP_ALL	GO:0016072~rRNA metabolic process	46	1.57104	9.83259e-11	UTP18, GAR1, UTP15, MKI67IP, LOC400061, RPL5P1, DCAF13, IMP3, WDR36, RRP1B, DKC1, TFB2M, RPL11, IMP4, RPL26P6, FTSJ3, RPS15P5, RPL35A, KRR1, EXOSC9, EXOSC6, EXOSC7, RPL26P33, EXOSC5, RRP9, RPS6P25, NOP2, RPS14, RPL5P34, RPS15, NHP2, UTP6, BOP1, UTP11L, RPS28, LOC100132658, RPS6P1, WDR12, RPS7P4, RPL5, RPL26P19, NSA2, RPL26P16, RPS24, TBL3, RPL26, MPHOSPH10, HEATR1, RPS6, FBL, RPS7, NOP14, RPS28P6…	2362	403	63046	3.04671	4.68719e-07	5.51435e-09	1.8618e-07
GOTERM_BP_ALL	GO:0042773~ATP synthesis coupled electron transport	22	0.751366	9.8502e-11	NDUFB3, NDUFB4, NDUFB5, UQCRC1, NDUFB7, COX10, NDUFB8, NDUFB9, NDUFAB1, NDUFAF1, NDUFS7, LOC402175, NDUFS3, NDUFA4, LOC442454, NDUFA3, NDUFA8, NDUFA9, NDUFA6, NDUFA7, LOC727947, NDUFA1, UQCRHL, UQCRH, DLD, UQCRB	2362	99	63046	5.93151	4.69559e-07	5.45999e-09	1.86513e-07
GOTERM_BP_ALL	GO:0022613~ribonucleoprotein complex biogenesis	70	2.39071	1.0239e-10	EIF6, LOC642311, UTP18, GAR1, UTP15, SNRPD1, GNL3L, LOC400061, RPL5P1, DCAF13, IMP3, WDR36, DKC1, LOC653557, PRMT7, RRP1B, PRMT5, TFB2M, RPL11, LOC728611, IMP4, LOC100129492, RPL24P6, RPL26P6, FTSJ3, RPS15P5, RPL35A, KRR1, GTPBP4, EXOSC9, EXOSC6, RPL26P33, EXOSC7, GTPBP5, NIP7, BYSL, EXOSC5, RRP9, LOC100130932, MRTO4, RCL1, RPS6P25, PIH1D1, NOP2, RPS14, RPS15, RPL5P34, SNRPB, SNRPC, NHP2, SNRPG, …	2362	788	63046	2.3711	4.88091e-07	5.61025e-09	1.93875e-07
GOTERM_BP_ALL	GO:0009605~response to external stimulus	130	4.43989	1.12221e-10	F13A1, RPS6KB1, SGMS1, ROBO1, CDKN2D, OGT, TFPI2, INSR, PLD1, F10, LOC653879, STC2, PIK3CB, LOC642132, GRIN2A, MECOM, SSTR2, EIF2AK1, CD36, F5, SERPINF2, JUN, F2, KIAA1715, PDGFRA, DSP, PDGFRB, RIPK2, HSD11B2, NFE2L1, STC1, COL1A1, SERPINA10, ADORA2B, ADORA2A, ERBB3, DRD5, SOX2, PABPC4, ALDOB, CLU, PFKFB1, ENSA, AHSG, F13B, FGG, PDE6C, LOC100133511, INS, ENTPD1, ENTPD2, OTOP1, SREBF1, BMP4, ITGA1…	2362	1908	63046	1.81862	5.34959e-07	6.07908e-09	2.12491e-07
GOTERM_BP_ALL	GO:0051171~regulation of nitrogen compound metabolic process	387	13.2172	1.14029e-10	PGAM1, ASCC1, HOXD12, SYNCRIP, RORB, MXI1, BRPF1, AGTR2, APP, CDCA7, MED29, GUCA2B, IKBKAP, RCOR3, ZNF646, RCOR1, EOMES, HNF4G, MECOM, PROX2, PROX1, MED19, SSTR5, SSTR2, MSX1, ZNF238, SCYL1, PTRF, RPS14, JUN, FOXG1, TGIF1, RPS13, ATPIF1, ST18, MYBBP1A, ZNF131, MYBL1, ADCYAP1, ZNF513, RPS26, MUSK, INS, BZW1L1, VEZF1, TCF4, ARHGEF10L, DVL3, PHB, SFMBT1, TNNI2, GCFC1, PCNA, PPRC1, RPS26P6, RPS26P2, …	2362	7555	63046	1.36727	5.43577e-07	6.1076e-09	2.15914e-07
GOTERM_BP_ALL	GO:0009888~tissue development	126	4.30328	1.2436e-10	BMP10, TNNC1, JAG2, POSTN, JAG1, APP, PLOD1, CHRNA1, RET, BSG, NKX2-6, AARS, DLL3, EOMES, NRD1, MECOM, PROX1, SCEL, MIB1, IGSF8, MSX1, TIMELESS, JUN, SIX1, TGIF1, DSP, PDGFRB, COL1A1, CXADRP2, EXT1, ADAMTS2, EXT2, TWSG1, SERPINA10, ENPP1, ONECUT1, ERBB3, PTK7, CYTL1, CACNB2, TCF21, MUSK, LHX1, PPL, LHX2, DMD, NKX2-1, AGRN, VEZF1, DNAJA3, HECTD1, HNRNPAB, OTOP1, DVL2, BMP4, MYLPF, SMAD3, CSRP3, NO…	2362	1832	63046	1.83579	5.92826e-07	6.58696e-09	2.35476e-07
KEGG_PATHWAY	hsa05014:Amyotrophic lateral sclerosis (ALS)	13	0.443989	1.25402e-10	PRPH, GRIN2A, TOMM40, MAPK11, BAD, SOD1, DAXX, SLC1A2, MAPK12, RAB5A, PPP3CC, CAT, MAP2K6	953	39	37848	13.2382	2.40771e-08	3.29823e-10	1.56127e-07
KEGG_PATHWAY	hsa04540:Gap junction	15	0.512295	1.34051e-10	EGFR, ADCY1, ADCY2, ADCY6, LOC442308, ITPR3, ITPR1, PRKCB, PLCB3, TUBB, TUBBP2, ADCY9, TUBBP1, SOS1, PDGFRA, PDGFRB, PRKACB, TUBB1	953	58	37848	10.271	2.57378e-08	3.47809e-10	1.66896e-07
KEGG_PATHWAY	hsa00620:Pyruvate metabolism	11	0.375683	1.37836e-10	ALDH7A1, ME3, ME2, LDHD, DLD, ACACA, DLAT, ACACB, ACAT2, PC, PCK1	953	24	37848	18.2025	2.64644e-08	3.52859e-10	1.71607e-07
GOTERM_BP_ALL	GO:0010604~positive regulation of macromolecule metabolic process	143	4.88388	1.44958e-10	RHOQP2, BMP10, AURKAIP1, WFS1, RORB, BRPF1, APP, ATOH1, GATA5, SMARCD3, APOE, WIBG, LOC100129500, SMARCD1, INSR, AKIRIN2, RPS27A, ANAPC10P1, MLXIPL, ATF4C, NRD1, MECOM, PROX1, HES1, HES5, JUN, SIX1, F2, PDGFRA, NFE2L2, SMARCA2, TMX1, LOC644006, SOX2, CYTL1, ANAPC10, TCF21, PSMB7, PSMB6, BLOC1S2, INS, SMARCB1, NKX2-1, FBXO4, AGRN, TCF4, NKX2-2, ARHGEF10L, DNAJA3, HNRNPAB, NR1H3, SREBF1, BMP4, DVL3…	2362	2176	63046	1.7541	6.91013e-07	7.59355e-09	2.74477e-07
GOTERM_BP_ALL	GO:0051239~regulation of multicellular organismal process	157	5.36202	1.67691e-10	BMP10, HSPD1P6, SLC6A1, CADM1, TNNC2, ATP6AP2, TNNC1, LGMN, RPS6KB1, HSPD1P1, TSPAN8, JAG1, PNP, HSPD1P5, HSPD1P4, NRCAM, SYP, APP, ATOH1, AGTR2, APOE, ROBO1, LOC100129500, LGI1, INSR, AKIRIN2, ASPM, TWIST2, RPS27A, EGFR, PTPRF, LOC642132, DLL3, GRIN2A, APOLD1, DLL1, PROX1, NUMBL, HES1, TNNT3, MIB1, SSTR2, HES5, RASGRF1, SERPINF2, JUN, FOXG1, F2, SIX1, TGIF1, RIPK2, NFE2L2, CXADRP2, KALRN, CAV3, …	2362	2465	63046	1.70004	7.99383e-07	8.68895e-09	3.17523e-07
KEGG_PATHWAY	hsa04650:Natural killer cell mediated cytotoxicity	14	0.478142	1.69157e-10	PIK3CG, PRF1, BRAF, PIK3CB, PIK3CD, VAV1, PRKCB, FYN, SOS1, ARAF, NFAT5, PPP3CC, SHC1, PIK3R3	953	49	37848	11.347	3.24781e-08	4.27344e-10	2.10603e-07
GOTERM_BP_ALL	GO:0034660~ncRNA metabolic process	93	3.17623	1.73447e-10	INTS2, PUS7L, IMP3, INTS5, TFB2M, RPL11, IMP4, MTO1, KRR1, RPL35A, YARS, DARS, RPL26P33, AARS, RRP9, SARS2, RPS6P25, NOP2, TRMT11, RPS14, RPS15, ELAC1, ELAC2, PUS1, FARS2, BOP1, KARS, DTD1, RPS28, LOC100132658, HARS2, RPS7P4, RPL5, RPL26P19, RPL26P16, RPS24, TBL3, MPHOSPH10, GARS, EPRS, SSB, HEATR1, RPS6, RPS7, TRNT1, NOP14, DDX56, RPS7P10, WDR4, WDR3, RPS7P11, ALG11, UTP14C, VARS2, NARS, GAR1, U…	2362	1209	63046	2.05321	8.26823e-07	8.89057e-09	3.28422e-07
GOTERM_BP_ALL	GO:0007243~protein kinase cascade	73	2.49317	1.7732e-10	NDST1, STK38, INS-IGF2, PINK1, RPS6KB1, PRKCSH, DAXX, MEN1, MAP3K6, AGTR2, MAP3K4, CLCF1, CXCR4, GAB1, SHC1, PRKACB, INSR, FGF2, MAP2K6, EGFR, IKBKAP, RET, BRAF, SOCS2, PIK3CB, PIK3C2B, SOCS1, MLXIPL, WNK1, MINK1, PKN1, WNK3, WNK2, CARD10, SH2D3C, MAST1, RIPK1, GADD45G, F2, CD81, MAPK8, TXK, PPM1L, ERC1, ADORA2B, ERBB3, PTPLAD1, PFKFB1, STK17B, CD74, AZI2, IRAK4, LINGO1, INS, RB1CC1, C1QTNF2, TNF…	2362	850	63046	2.29235	8.45286e-07	8.99241e-09	3.35756e-07
KEGG_PATHWAY	hsa03030:DNA replication	12	0.409836	1.91705e-10	POLD3, RFC5, DNA2, RFC4, SSBP1, PCNA, RNASEH1, POLA2, MCM2, MCM3, MCM5, MCM6	953	32	37848	14.893	3.68074e-08	4.78018e-10	2.38676e-07
GOTERM_BP_ALL	GO:0009890~negative regulation of biosynthetic process	109	3.72268	2.00215e-10	CDX4, RBM15B, MAF1, EIF4EBP3, SIN3A, APOE, LOC100129500, OLIG2, EIF2B3, AKIRIN2, EIF2B4, TWIST2, GTPBP4, GABPA, MLXIPL, PROX1, HES1, EIF2AK1, MSX1, TIMELESS, HES5, ZNF238, PRDM6, RPS14, HES2, TGIF1, ST18, LRCH4, SMARCA2, HMGB1, ENPP1, SOX2, TCF21, INS, ITGAV, NKX2-1, TCF4, HELLS, HNRNPAB, CREBZF, PAIP2, PHB, SMAD3, SMYD1, SNW1, SKI, HDAC2, NR1I2, TSC1, SMARCC2, DNMT1, PDZD3, ZFHX3, E2F1, RSF1, HE…	2362	1515	63046	1.9204	9.54425e-07	1.00466e-08	3.79107e-07
GOTERM_BP_ALL	GO:0006928~cell motion	91	3.10792	2.14147e-10	LOC646079, LOC729841, RPS6KB1, L1CAM, ENPEP, NRCAM, APP, APOB, ATOH1, DAB1, UNC5B, ROBO1, RPS27A, RET, EFNB3, LOC642132, NRD1, MYH9, ARPC1B, IGSF8, TNS1, CATSPER1, FOXG1, SIX1, CELF3, HSPB1, PDGFRB, MAPK8, MST1R, ASTN1, EPHB3, EPHB1, EPHB2, TUBB, PTK2, ARPC3, PVRL1, LHX2, B3GNT1, NKX2-1, B3GNT2, ITGA1, LOC442308, ITGA6, ULK1, LTB4R2, BCAR1, PAX6, CUZD1, GLI2, LOC440917, CXCR4, PAK4, LOC729494, PO…	2362	1177	63046	2.06368	1.02084e-06	1.06337e-08	4.05486e-07
GOTERM_BP_ALL	GO:0043066~negative regulation of apoptosis	75	2.56148	2.16359e-10	HSPD1P6, NUAK2, SNCB, WFS1, INS-IGF2, HSPD1P1, SGMS1, HSPD1P5, HSPD1P4, TRIAP1, BAG1, CLCF1, APOE, CDKN2D, PAX7, LOC100129500, CHST11, BIRC8, DNAJC5, CAT, CASP2, TWIST2, RPS27A, DHCR24, PIK3CG, EGFR, BRAF, SOCS2, CRYAA, NKX2-6, AARS, PIM1, MSX1, HIPK3, TXNDC5, SORT1, ADAM17, RIPK2, HSPB1, MAPK8, NGFR, TMX1, PRKCZ, HMGB1, ADORA2A, ERBB3, CLU, HSPBL2, RPS27AP11, MUTED, RPS27AP12, CD74, RPS27AP16, M…	2362	889	63046	2.25184	1.03138e-06	1.06328e-08	4.09675e-07
GOTERM_BP_ALL	GO:0042254~ribosome biogenesis	61	2.08333	2.17984e-10	EIF6, LOC642311, GAR1, UTP18, UTP15, GNL3L, LOC400061, RPL5P1, DCAF13, IMP3, WDR36, DKC1, LOC653557, RRP1B, TFB2M, RPL11, LOC728611, IMP4, RPL24P6, FTSJ3, RPL26P6, RPS15P5, RPL35A, KRR1, GTPBP4, EXOSC9, EXOSC6, GTPBP5, EXOSC7, RPL26P33, NIP7, BYSL, EXOSC5, RRP9, MRTO4, RCL1, RPS6P25, NOP2, RPS14, RPS15, RPL5P34, NHP2, NHP2L1, UTP6, BOP1, BMS1, MINA, UTP11L, RPS28, LOC100132658, RPS6P1, WDR12, RPS…	2362	650	63046	2.50492	1.03913e-06	1.06033e-08	4.12751e-07
GOTERM_BP_ALL	GO:0006364~rRNA processing	45	1.53689	2.35774e-10	UTP18, GAR1, UTP15, LOC400061, RPL5P1, DCAF13, IMP3, WDR36, RRP1B, DKC1, TFB2M, RPL11, IMP4, RPL26P6, FTSJ3, RPS15P5, RPL35A, KRR1, EXOSC9, EXOSC6, EXOSC7, RPL26P33, EXOSC5, RRP9, RPS6P25, NOP2, RPS14, RPL5P34, RPS15, NHP2, UTP6, BOP1, UTP11L, RPS28, LOC100132658, RPS6P1, WDR12, RPS7P4, RPL5, RPL26P19, NSA2, RPL26P16, RPS24, TBL3, RPL26, MPHOSPH10, HEATR1, RPS6, FBL, RPS7, NOP14, RPS28P6, DDX56, …	2362	399	63046	3.01035	1.12393e-06	1.13529e-08	4.46437e-07
GOTERM_BP_ALL	GO:0042325~regulation of phosphorylation	85	2.90301	2.42049e-10	BMP10, ADCY1, ADCY2, INS-IGF2, ADCY6, DAXX, PDCD4, SPRY4, CCNE2, MEN1, EDNRA, MAP3K6, PRKAR2A, APP, DAB1, MAP3K4, CLCF1, APOE, CXCR4, CDKN2D, LOC100129500, GAB1, SHC1, PRKACB, CDK5RAP1, PPP1R14C, INSR, FGF2, MAP2K6, EGFR, GTPBP4, CCDC88A, RBL2, LIMK2, PIK3CB, SOCS1, PIM1, PKN1, CARD10, EREG, RIPK1, HIPK3, JUN, GADD45G, F2, CD81, PRKRIP1, ERN1, PDGFRB, ADAM17, GAP43, CAV3, PRKCZ, ENPP1, ADORA2B, A…	2362	1070	63046	2.12038	1.15385e-06	1.15385e-08	4.58319e-07
KEGG_PATHWAY	hsa00071:Fatty acid metabolism	11	0.375683	3.5664e-10	ACADVL, ACAA2, ACOX1, ALDH7A1, EHHADH, LOC648603, ACSL4, ACADL, ACAT2, ACSL3, ACOX3, ACSL5	953	26	37848	16.8023	6.84749e-08	8.77883e-10	4.44022e-07
GOTERM_BP_ALL	GO:0019219~regulation of nucleobase, nucleoside, nucleotide and nucleic acid metabolic process	381	13.0123	3.60415e-10	HOXD12, ASCC1, PGAM1, SYNCRIP, RORB, MXI1, APP, BRPF1, CDCA7, MED29, GUCA2B, IKBKAP, RCOR3, RCOR1, ZNF646, EOMES, HNF4G, MECOM, PROX2, PROX1, MED19, SSTR5, SSTR2, MSX1, ZNF238, PTRF, SCYL1, RPS14, JUN, FOXG1, TGIF1, RPS13, ATPIF1, ST18, MYBBP1A, ZNF131, MYBL1, ZNF513, ADCYAP1, RPS26, MUSK, INS, BZW1L1, TCF4, VEZF1, ARHGEF10L, DVL3, PHB, SFMBT1, TNNI2, GCFC1, PPRC1, RPS26P6, PCNA, RPS26P2, TAF1B, …	2362	7487	63046	1.3583	1.7181e-06	1.70109e-08	6.82445e-07
GOTERM_BP_ALL	GO:0006950~response to stress	269	9.18716	3.81059e-10	ATP1B1, AQP9, VAPB, SGMS1, MAP3K6, MAP3K4, CRY2, PLOD1, APOE, GAB1, INSIG1, CHRNA4, TLK1, EIF2B2, EIF2B3, LUC7L3, MAP2K6, EIF2B4, PLD1, F10, CRYAA, PIK3CB, AARS, APOLD1, GRIN2A, COLEC12, MECOM, RFC5, EIF2AK1, RFC4, CD36, F5, SERPINF2, EIF2S1, JUN, UBR5, F2, PDGFRA, HSD11B2, MAPK8, MST1R, EIF2AK2, TMX1, SERPINA10, ERBB3, MRE11A, PTPLAD1, ALDOB, PFKFB1, PABPC4, CD74, AHSG, F13B, INS, NKX2-1, VEZF1,…	2362	4921	63046	1.45907	1.81651e-06	1.78089e-08	7.21535e-07
GOTERM_BP_ALL	GO:0065008~regulation of biological quality	269	9.18716	3.81059e-10	AQP9, LTBP4, SLC9A3, SLC9A2, SGMS1, MXI1, SYP, AGTR2, APOB, APP, APOE, AQP11, CHRNA4, CHRNA1, GUCA2B, EIF2B2, EIF2B4, SLC12A7, GTPBP4, F10, PTPRF, PIK3CB, CDHR2, GRIN2A, MYH9, MECOM, SSTR5, NPC1, CD36, F5, RYR3, TXNDC5, JUN, RPS14, F2, DLD, HSD11B2, PDGFRB, STC1, PMP22, ADD1, KCNMB3, TMX1, CYP1B1, ENPP1, MRE11A, PABPC4, ACP5, EPHB2, F13B, TAL1, MUSK, PVRL1, INS, DMD, NKX2-1, FBXO4, AGRN, GAD1, CD…	2362	4921	63046	1.45907	1.81651e-06	1.78089e-08	7.21535e-07
KEGG_PATHWAY	hsa05218:Melanoma	14	0.478142	3.81525e-10	PIK3CG, EGFR, E2F1, E2F2, BRAF, PIK3CB, PIK3CD, BAD, ARAF, PDGFRA, PDGFRB, PIK3R3, FGF2, AKT3	953	52	37848	10.6924	7.32529e-08	9.27252e-10	4.75005e-07
KEGG_PATHWAY	hsa00740:Riboflavin metabolism	9	0.307377	4.08721e-10	TYR, MTMR1, ENPP1, RFK, ACP6, ACP5, FLAD1, PHPT1, ACP1, TYRL	953	14	37848	25.5308	7.84743e-08	9.80929e-10	5.08863e-07
GOTERM_BP_ALL	GO:0006396~RNA processing	146	4.98634	4.10631e-10	CHERP, RBM15B, SNRPD1, SYNCRIP, INTS2, SART3, PUS7L, IMP3, DDX17, APP, INTS5, DHX38, TARDBP, RBMS2, TFB2M, RPL10AP9, RPL11, PTBP2, ZRSR2, DHX35, IMP4, MTO1, LUC7L3, RPL10AP6, RBMS1, KRR1, RPL35A, SNRPA1, RPL26P33, AARS, PTBP1, RRP9, HNRNPR, LOC100130932, RSL1D1, RPS6P25, NOP2, TRMT11, RPS14, RPS15, SNRPB, CELF3, SNRPC, SNRPG, ELAC1, ELAC2, PUS1, LOC643167, STRAP, NHP2L1, FARS2, PABPC4, PNPT1, BOP…	2362	2272	63046	1.71523	1.95747e-06	1.90046e-08	7.77528e-07
GOTERM_BP_ALL	GO:0043549~regulation of kinase activity	68	2.3224	4.16877e-10	ADCY1, ADCY2, INS-IGF2, ADCY6, DAXX, PDCD4, SPRY4, CCNE2, EDNRA, MEN1, MAP3K6, PRKAR2A, APP, DAB1, MAP3K4, APOE, CXCR4, CDKN2D, LOC100129500, GAB1, SHC1, PRKACB, CDK5RAP1, INSR, FGF2, MAP2K6, EGFR, GTPBP4, CCDC88A, RBL2, PIK3CB, PIM1, PKN1, CARD10, EREG, RIPK1, HIPK3, GADD45G, CD81, PRKRIP1, ERN1, ADAM17, GAP43, CAV3, PRKCZ, ADORA2B, ADORA2A, PTPLAD1, DRD5, PFKFB1, BCCIP, CCNG1, APLP2, CD74, DGKA…	2362	780	63046	2.32698	1.98725e-06	1.91082e-08	7.89356e-07
GOTERM_BP_ALL	GO:0016044~membrane organization	84	2.86885	4.61242e-10	SEC24B, OXA1L, SEC31A, VAPA, HIP1R, SLC9A3, MYO7A, AP2S1, CLTC, MEGF10, SYP, NRCAM, AP1S3, PACSIN1, APP, APOE, LOC100129500, PUM1, DLG4, NECAP1, GNPAT, LBP, TIE1, SEC24D, CLINT1, DHCR24, HSP90AA2, EGFR, PLD2, HSP90AA1, CCDC88A, STAP1, ATP6V1H, MFGE8, COLEC12, M6PR, ELMO2, TIMM8B, ELMO1, NPC1, CD36, LRP10, VAMP7, TXNDC5, CATSPER1, RAB5A, USO1, SORT1, TOMM22, BIN1, RIN3, CAV3, RAB7A, PLDN, STX7, SA…	2362	1066	63046	2.10329	2.19874e-06	2.09404e-08	8.73361e-07
GOTERM_BP_ALL	GO:0045859~regulation of protein kinase activity	66	2.2541	4.78998e-10	ADCY1, ADCY2, INS-IGF2, ADCY6, DAXX, PDCD4, SPRY4, EDNRA, MEN1, CCNE2, MAP3K6, PRKAR2A, APP, DAB1, MAP3K4, APOE, CXCR4, CDKN2D, LOC100129500, GAB1, SHC1, PRKACB, CDK5RAP1, INSR, FGF2, MAP2K6, EGFR, GTPBP4, CCDC88A, PIK3CB, PIM1, PKN1, CARD10, EREG, RIPK1, HIPK3, GADD45G, CD81, PRKRIP1, ERN1, ADAM17, GAP43, CAV3, PRKCZ, ADORA2B, ADORA2A, PTPLAD1, DRD5, BCCIP, CCNG1, APLP2, CD74, DGKA, INS, C1QTNF2…	2362	748	63046	2.35516	2.28338e-06	2.15414e-08	9.06982e-07
GOTERM_BP_ALL	GO:0031327~negative regulation of cellular biosynthetic process	106	3.62022	4.93178e-10	CDX4, RBM15B, MAF1, EIF4EBP3, SIN3A, OLIG2, EIF2B3, AKIRIN2, EIF2B4, TWIST2, GTPBP4, GABPA, MLXIPL, PROX1, HES1, EIF2AK1, MSX1, TIMELESS, HES5, ZNF238, PRDM6, RPS14, HES2, TGIF1, LRCH4, ST18, SMARCA2, HMGB1, ENPP1, SOX2, TCF21, INS, NKX2-1, TCF4, HELLS, HNRNPAB, CREBZF, PAIP2, PHB, SMAD3, SMYD1, SKI, SNW1, HDAC2, NR1I2, TSC1, SMARCC2, DNMT1, PDZD3, ZFHX3, E2F1, RSF1, HELT, TSG101, INS-IGF2, TBX20…	2362	1481	63046	1.91042	2.35098e-06	2.19718e-08	9.33831e-07
GOTERM_BP_ALL	GO:0043069~negative regulation of programmed cell death	75	2.56148	5.56324e-10	HSPD1P6, NUAK2, SNCB, WFS1, INS-IGF2, HSPD1P1, SGMS1, HSPD1P5, HSPD1P4, TRIAP1, BAG1, CLCF1, APOE, CDKN2D, PAX7, LOC100129500, CHST11, BIRC8, DNAJC5, CAT, CASP2, TWIST2, RPS27A, DHCR24, PIK3CG, EGFR, BRAF, SOCS2, CRYAA, NKX2-6, AARS, PIM1, MSX1, HIPK3, TXNDC5, SORT1, ADAM17, RIPK2, HSPB1, MAPK8, NGFR, TMX1, PRKCZ, HMGB1, ADORA2A, ERBB3, CLU, HSPBL2, RPS27AP11, MUTED, RPS27AP12, CD74, RPS27AP16, M…	2362	908	63046	2.20472	2.65199e-06	2.45555e-08	1.0534e-06
KEGG_PATHWAY	hsa05110:Vibrio cholerae infection	12	0.409836	5.78607e-10	TCIRG1, ATP6V1C1, ATP6V1A, SLC12A2, ADCY9, ATP6V1H, ATP6V1B2, PDIA4, PRKACB, ATP6V1D, ATP6V0A2, PRKCB	953	35	37848	13.6164	1.11092e-07	1.37151e-09	7.20374e-07
GOTERM_BP_ALL	GO:0060548~negative regulation of cell death	75	2.56148	5.81993e-10	HSPD1P6, NUAK2, SNCB, WFS1, INS-IGF2, HSPD1P1, SGMS1, HSPD1P5, HSPD1P4, TRIAP1, BAG1, CLCF1, APOE, CDKN2D, PAX7, LOC100129500, CHST11, BIRC8, DNAJC5, CAT, CASP2, TWIST2, RPS27A, DHCR24, PIK3CG, EGFR, BRAF, SOCS2, CRYAA, NKX2-6, AARS, PIM1, MSX1, HIPK3, TXNDC5, SORT1, ADAM17, RIPK2, HSPB1, MAPK8, NGFR, TMX1, PRKCZ, HMGB1, ADORA2A, ERBB3, CLU, HSPBL2, RPS27AP11, MUTED, RPS27AP12, CD74, RPS27AP16, M…	2362	909	63046	2.20229	2.77435e-06	2.54528e-08	1.102e-06
GOTERM_BP_ALL	GO:0010558~negative regulation of macromolecule biosynthetic process	103	3.51776	6.1346e-10	CDX4, RBM15B, MAF1, EIF4EBP3, SIN3A, OLIG2, EIF2B3, EIF2B4, TWIST2, AKIRIN2, GTPBP4, GABPA, MLXIPL, PROX1, HES1, EIF2AK1, MSX1, TIMELESS, HES5, ZNF238, PRDM6, RPS14, HES2, TGIF1, LRCH4, ST18, SMARCA2, HMGB1, ENPP1, SOX2, TCF21, ITGAV, NKX2-1, TCF4, HELLS, HNRNPAB, CREBZF, PAIP2, PHB, SMAD3, SMYD1, SKI, SNW1, HDAC2, NR1I2, TSC1, SMARCC2, DNMT1, ZFHX3, E2F1, RSF1, HELT, TSG101, TBX20, SPI1, GLI2, D…	2362	1429	63046	1.9239	2.92436e-06	2.65851e-08	1.16158e-06
KEGG_PATHWAY	hsa00982:Drug metabolism	8	0.273224	7.00169e-10	GSTA5, CYP2C9, GSTK1, MAOA, AOX1, GSTZ1, ALDH3B2, UGT2A1	953	10	37848	31.7717	1.34432e-07	1.63942e-09	8.7172e-07
GOTERM_BP_ALL	GO:0051172~negative regulation of nitrogen compound metabolic process	99	3.38115	7.39825e-10	CDX4, RBM15B, MAF1, SIN3A, OLIG2, AKIRIN2, TWIST2, GTPBP4, GABPA, MLXIPL, PROX1, HES1, MSX1, TIMELESS, HES5, ZNF238, PRDM6, RPS14, HES2, TGIF1, RPS13, ATPIF1, ST18, LRCH4, SMARCA2, HMGB1, SOX2, TCF21, RPS26, NKX2-1, TCF4, HELLS, HNRNPAB, CREBZF, PHB, NDFIP1, SMAD3, SMYD1, SNW1, SKI, HDAC2, NR1I2, SMARCC2, RPS26P6, DNMT1, RPS26P2, PDZD3, ZFHX3, E2F1, RSF1, HELT, TSG101, TBX20, RPS26P8, SPI1, GLI2,…	2362	1358	63046	1.94587	3.52674e-06	3.17725e-08	1.40086e-06
GOTERM_BP_ALL	GO:0043085~positive regulation of catalytic activity	88	3.00546	8.06943e-10	HSPD1P6, ADCY1, ADCY2, ADCY6, HSPD1P1, HSPD1P5, HSPD1P4, MAP3K6, AGTR2, PRKAR2A, DAB1, MAP3K4, APOE, LOC100129500, GALR2, GAB1, RGN, PRKACB, INSR, RPS27A, MAP2K6, EGFR, ANAPC10P1, PIK3CB, PIM1, BCL2L13, RASGRF1, F2, ADORA2B, ADORA2A, PTPLAD1, DRD5, PFKFB1, ALDOB, ANAPC10, CD74, ADCYAP1, SERINC2, PSMB7, PSMB6, INS, HSPE1, DNAJA3, NR1H3, ITGA1, SMAD3, DOCK7, MALT1, CDC26, CDC27, UACA, TSC1, PLK1, H…	2362	1153	63046	2.03719	3.84669e-06	3.43455e-08	1.52794e-06
GOTERM_BP_ALL	GO:0045934~negative regulation of nucleobase, nucleoside, nucleotide and nucleic acid metabolic process	98	3.34699	8.42893e-10	CDX4, RBM15B, MAF1, SIN3A, OLIG2, AKIRIN2, TWIST2, GTPBP4, GABPA, MLXIPL, PROX1, HES1, MSX1, TIMELESS, HES5, ZNF238, PRDM6, RPS14, HES2, TGIF1, RPS13, ATPIF1, ST18, LRCH4, SMARCA2, HMGB1, SOX2, TCF21, RPS26, NKX2-1, TCF4, HELLS, HNRNPAB, CREBZF, PHB, NDFIP1, SMAD3, SMYD1, SNW1, SKI, HDAC2, NR1I2, SMARCC2, RPS26P6, DNMT1, RPS26P2, PDZD3, ZFHX3, E2F1, RSF1, HELT, TSG101, TBX20, RPS26P8, SPI1, GLI2,…	2362	1342	63046	1.94918	4.01806e-06	3.55581e-08	1.59602e-06
GOTERM_BP_ALL	GO:0051338~regulation of transferase activity	69	2.35656	8.51555e-10	ADCY1, ADCY2, INS-IGF2, ADCY6, DAXX, PDCD4, SPRY4, CCNE2, EDNRA, MEN1, MAP3K6, PRKAR2A, APP, DAB1, MAP3K4, APOE, CXCR4, CDKN2D, LOC100129500, GAB1, SHC1, PRKACB, CDK5RAP1, INSR, FGF2, MAP2K6, EGFR, GTPBP4, CCDC88A, RBL2, PIK3CB, PIM1, PKN1, CARD10, EREG, RIPK1, HIPK3, GADD45G, CD81, PRKRIP1, ERN1, ADAM17, GAP43, CAV3, PRKCZ, ADORA2B, ADORA2A, PTPLAD1, DRD5, PFKFB1, BCCIP, CCNG1, APLP2, CD74, DGKA…	2362	811	63046	2.27094	4.05935e-06	3.56084e-08	1.61242e-06
GOTERM_BP_ALL	GO:0007049~cell cycle	169	5.77186	9.54345e-10	SEPT5, TUSC2, SEPT4, SEPT3, MRPL41, CROCC, KNTC1, JAG2, AURKB, RCBTB1, APP, CDKN2D, INCENP, TARDBP, VPS4B, NUP37, TLK1, DNAJC2, ASPM, MAP2K6, RPS27A, EGFR, ANAPC10P1, CRYAA, RBL2, PIM1, TBRG4, MND1, ESPL1, DCTN3, PPP1CC, TACC3, MYH9, TACC2, UHRF2, TIMELESS, NEK6, PPP5C, PPP2R3B, ANAPC13, MRE11A, KATNB1, ANAPC10, SESN2, CCNG1, CCNG2, SESN1, SPC25, TUBB, PSMB7, GADD45GIP1, PSMB6, SMARCB1, CDC123, P…	2362	2777	63046	1.62438	4.54935e-06	3.95597e-08	1.80705e-06
GOTERM_BP_ALL	GO:0009887~organ morphogenesis	119	4.06421	1.0654e-09	HCCS, BMP10, TNNC1, JAG2, RORB, JAG1, ATOH1, SMARCD3, SOSTDC1, INSR, RET, BSG, BRAF, CRYAA, SOCS1, EOMES, PROX1, MIB1, MSX1, TIMELESS, SIX1, FOXG1, PDGFRA, TGIF1, PDGFRB, COL1A1, LOC100128265, EXT2, HMX3, TWSG1, TSHZ1, ERBB3, SOX2, PFKFB1, PTK7, DSCAML1, ACP5, EPHB1, EPHB2, TCF21, PVRL1, LHX1, INS, MYO15A, NKX2-1, OLFM3, LHX8, SFTPB, HECTD1, OTOP1, DVL2, BMP4, BHLHE22, NEUROG1, SMAD3, CSRP2, TULP…	2362	1758	63046	1.80678	5.07875e-06	4.37824e-08	2.01733e-06
GOTERM_BP_ALL	GO:0009889~regulation of biosynthetic process	410	14.0027	1.20217e-09	ASCC1, HOXD12, RORB, MXI1, BRPF1, AGTR2, APP, CDCA7, MED29, GUCA2B, IKBKAP, RCOR3, ZNF646, RCOR1, EOMES, HNF4G, MECOM, PROX2, PROX1, MED19, SSTR5, SSTR2, MSX1, EIF2AK1, ZNF238, SCYL1, PTRF, RPS14, EIF2S1, JUN, FOXG1, F2, TGIF1, ST18, MYBBP1A, ZNF131, MYBL1, ADCYAP1, ZNF513, MUSK, INS, BZW1L1, TCF4, VEZF1, ARHGEF10L, DVL3, PAIP2, PHB, SFMBT1, RPS5, TNNI2, GCFC1, PPRC1, PCNA, TAF1B, TSG101, GRIP1, …	2362	8248	63046	1.32682	5.73071e-06	4.89806e-08	2.2763e-06
GOTERM_BP_ALL	GO:0051173~positive regulation of nitrogen compound metabolic process	116	3.96175	1.39075e-09	RHOQP2, BMP10, RORB, ATOH1, APP, BRPF1, AGTR2, GATA5, SMARCD3, APOE, LOC100129500, SMARCD1, INSR, AKIRIN2, RPS27A, EGFR, MLXIPL, ATF4C, MECOM, PROX1, HES1, HES5, JUN, SIX1, PDGFRA, NFE2L2, SMARCA2, TMX1, LOC644006, ADORA2B, ADORA2A, DRD5, SOX2, CYTL1, ABCA1, TCF21, BLOC1S2, SMARCB1, INS, NKX2-1, AGRN, TCF4, ARHGEF10L, NKX2-2, HNRNPAB, NR1H3, SREBF1, BMP4, DVL3, SMAD9, MLL, GSX1, SMAD3, TEAD3, TNN…	2362	1706	63046	1.81492	6.62966e-06	5.61837e-08	2.63337e-06
GOTERM_BP_ALL	GO:0034470~ncRNA processing	74	2.52732	1.43057e-09	UTP18, GAR1, UTP15, RG9MTD1, INTS2, TRMT1, FDXACB1, LOC400061, RPL5P1, PUS7L, DCAF13, IMP3, WDR36, DKC1, INTS5, RRP1B, TRMT6, TRMT5, TFB2M, RPL11, CDK5RAP1, DUS1L, IMP4, TSEN15, MTO1, RPL26P6, FTSJ3, RPS15P5, RPL35A, KRR1, EXOSC9, EXOSC6, RPL26P33, EXOSC7, SARS, EXOSC5, AARS, RRP9, TRMT61A, RPS6P25, NOP2, TRMT11, RPS14, RPS15, RPL5P34, NHP2, TRUB2, DUS2L, ELAC1, ELAC2, PUS1, PUSL1, FARS2, UTP6, P…	2362	910	63046	2.17054	6.81949e-06	5.73069e-08	2.70878e-06
KEGG_PATHWAY	hsa05211:Renal cell carcinoma	14	0.478142	1.64942e-09	PIK3CG, BRAF, PIK3CB, PIK3CD, FLCN, RBX1, PAK3, SOS1, PAK4, JUN, ARAF, GAB1, PIK3R3, AKT3	953	58	37848	9.58628	3.16688e-07	3.81552e-09	2.05355e-06
KEGG_PATHWAY	hsa00830:Retinol metabolism	9	0.307377	1.67496e-09	RDH8, RDH10, DGAT1, CYP26C1, DGAT2, CYP2C9, UGT2A1, RPE65, RETSAT	953	16	37848	22.3395	3.21593e-07	3.82849e-09	2.08535e-06
KEGG_PATHWAY	hsa04610:Complement and coagulation cascades	12	0.409836	2.12026e-09	C9, F10, LOC653879, C3, F13A1, C8G, F13B, C8A, FGG, LOC100133511, F5, SERPINF2, F2, SERPINC1	953	39	37848	12.2199	4.0709e-07	4.7893e-09	2.63976e-06
KEGG_PATHWAY	hsa00330:Arginine and proline metabolism	12	0.409836	2.12026e-09	SAT1, ALDH18A1, ASS1, MAOA, OTC, LOC642590, CKB, ALDH7A1, CKM, P4HA2, P4HA1, LOC646347, SMS, PRODH	953	39	37848	12.2199	4.0709e-07	4.7893e-09	2.63976e-06
GOTERM_BP_ALL	GO:0031326~regulation of cellular biosynthetic process	406	13.8661	2.27513e-09	ASCC1, HOXD12, RORB, MXI1, BRPF1, AGTR2, APP, CDCA7, MED29, GUCA2B, IKBKAP, RCOR3, ZNF646, RCOR1, EOMES, HNF4G, MECOM, PROX2, PROX1, MED19, SSTR5, SSTR2, MSX1, EIF2AK1, ZNF238, SCYL1, PTRF, RPS14, EIF2S1, JUN, FOXG1, TGIF1, ST18, MYBBP1A, ZNF131, MYBL1, ADCYAP1, ZNF513, MUSK, INS, BZW1L1, TCF4, VEZF1, ARHGEF10L, DVL3, PAIP2, PHB, SFMBT1, RPS5, TNNI2, GCFC1, PCNA, PPRC1, TAF1B, TSG101, GRIP1, ZNF5…	2362	8194	63046	1.32254	1.08455e-05	9.03796e-08	4.30795e-06
KEGG_PATHWAY	hsa04662:B cell receptor signaling pathway	13	0.443989	2.34803e-09	PIK3CG, PIK3CB, PIK3CD, MALT1, VAV1, PRKCB, SOS1, JUN, CD81, NFAT5, PPP3CC, PIK3R3, AKT3	953	49	37848	10.5365	4.50821e-07	5.24211e-09	2.92333e-06
GOTERM_BP_ALL	GO:0031328~positive regulation of cellular biosynthetic process	118	4.03005	2.47445e-09	RHOQP2, BMP10, RORB, BRPF1, APP, ATOH1, AGTR2, GATA5, SMARCD3, APOE, WIBG, LOC100129500, SMARCD1, INSR, AKIRIN2, RPS27A, EGFR, MLXIPL, ATF4C, MECOM, PROX1, HES1, HES5, JUN, SIX1, PDGFRA, NFE2L2, SMARCA2, TMX1, LOC644006, ADORA2B, ADORA2A, DRD5, SOX2, CYTL1, ABCA1, TCF21, BLOC1S2, SMARCB1, INS, NKX2-1, AGRN, TCF4, LOC643896, ARHGEF10L, NKX2-2, HNRNPAB, NR1H3, SREBF1, BMP4, DVL3, SMAD9, MLL, GSX1, …	2362	1764	63046	1.78551	1.17956e-05	9.74851e-08	4.68536e-06
GOTERM_BP_ALL	GO:0010629~negative regulation of gene expression	96	3.27869	2.71663e-09	XPO5, CDX4, RBM15B, MAF1, SIN3A, SND1, OLIG2, INSR, TWIST2, AKIRIN2, GABPA, MLXIPL, PROX1, HES1, MSX1, HES5, ZNF238, TIMELESS, PRDM6, RPS14, HES2, TGIF1, LRCH4, ST18, SMARCA2, HMGB1, SOX2, TCF21, NKX2-1, TCF4, HELLS, HNRNPAB, BMP4, CREBZF, PHB, NDFIP1, NDFIP2, SMAD3, SKI, SNW1, SMYD1, NR1I2, HDAC2, SMARCC2, DNMT1, ZFHX3, E2F1, RSF1, HELT, TSG101, TBX20, SPI1, GLI2, GLI3, CBFA2T2, PDCD4, DAXX, KCN…	2362	1335	63046	1.91941	1.29501e-05	1.06149e-07	5.14394e-06
GOTERM_BP_ALL	GO:0009891~positive regulation of biosynthetic process	119	4.06421	2.76666e-09	RHOQP2, BMP10, RORB, BRPF1, APP, ATOH1, AGTR2, GATA5, SMARCD3, APOE, WIBG, LOC100129500, SMARCD1, INSR, AKIRIN2, RPS27A, EGFR, MLXIPL, ATF4C, MECOM, PROX1, HES1, HES5, JUN, SIX1, F2, PDGFRA, NFE2L2, SMARCA2, TMX1, LOC644006, ADORA2B, ADORA2A, DRD5, SOX2, CYTL1, ABCA1, TCF21, BLOC1S2, SMARCB1, INS, NKX2-1, AGRN, TCF4, LOC643896, ARHGEF10L, NKX2-2, HNRNPAB, NR1H3, SREBF1, BMP4, DVL3, SMAD9, MLL, GS…	2362	1787	63046	1.77746	1.31886e-05	1.07225e-07	5.23867e-06
GOTERM_BP_ALL	GO:0019226~transmission of nerve impulse	72	2.45902	3.18636e-09	SEPT5, SLC6A1, AGTPBP1, HEXB, SLC6A4, CNP, APP, SLC1A2, KCNQ3, APOE, LOC100129500, GALR2, DLG4, CNTNAP2, CHRNA4, OLIG2, CHRNA1, EIF2B2, FGF2, RPS27A, EIF2B4, KCNMA1, GABRG3, EGR2, PTPRF, KIF5A, BAIAP3, GRIN2A, NTSR1, STX1B, SBF2, GRM6, CLDN1, PMP22, NCAN, KCNMB3, PLDN, ADORA2A, DRD5, TH, RPS27AP11, CACNB2, PAH, COMT, RPS27AP12, GJC1, RPS27AP16, CD9, PTK2, MUSK, SYPL1, PVRL1, DMD, APBA3, AGRN, VDA…	2362	891	63046	2.15691	1.51893e-05	1.22495e-07	6.03336e-06
GOTERM_BP_ALL	GO:0007242~intracellular signaling cascade	210	7.17213	3.31944e-09	ADCY1, ADCY2, PLEKHM1, ADCY6, RAB1A, MAP3K6, AGTR2, MAP3K4, APOE, PIK3C3, GAB1, RAPGEF6, TLK1, DEPDC1B, RAB27B, MAP2K6, PIK3CG, DEPDC7, PLD2, IKBKAP, MAGI3, PLD1, BRAF, PIK3CB, PIK3CD, HTR4, WNK1, WNK3, COLEC12, DEPDC1, WNK2, SSTR5, SSTR2, RFC4, SSTR3, CD36, RND1, RAB19, UBR5, F2, MAPK8, RAB13, ERBB3, PTPLAD1, PFKFB1, STK17B, RAB40C, ASB16, CD74, INS, DVL2, DVL3, MAP2K4, RPS6, RERG, RNF4, CNIH4, …	2362	3715	63046	1.50882	1.58237e-05	1.2659e-07	6.28536e-06
GOTERM_BP_ALL	GO:0010468~regulation of gene expression	399	13.627	3.36977e-09	ASCC1, HOXD12, SYNCRIP, RORB, MXI1, BRPF1, APP, CDCA7, MED29, IKBKAP, RCOR3, ZNF646, RCOR1, EOMES, HNF4G, MECOM, PROX2, PROX1, MED19, MSX1, EIF2AK1, ZNF238, SCYL1, PTRF, RPS14, EIF2S1, JUN, FOXG1, TGIF1, RPS13, ST18, MYBBP1A, ZNF131, MYBL1, ZNF513, RPS26, MUSK, INS, BZW1L1, TCF4, VEZF1, ARHGEF10L, DVL3, PAIP2, PHB, SFMBT1, RPS5, TNNI2, GCFC1, PPRC1, RPS26P6, RPS26P2, TAF1B, TSG101, GRIP1, ZNF532,…	2362	8053	63046	1.32249	1.60635e-05	1.27489e-07	6.38064e-06
GOTERM_BP_ALL	GO:0006357~regulation of transcription from RNA polymerase II promoter	121	4.13251	3.50644e-09	RHOQP2, CDX4, CNOT2, ATOH1, APP, SIN3A, SMARCD3, SMARCD1, OLIG2, AKIRIN2, TWIST2, IKBKAP, GABPA, MLXIPL, ATF4C, HNF4G, MECOM, PROX1, MED19, HES1, MSX1, ZNF238, HES5, RPS14, JUN, SIX1, TGIF1, ST18, SMARCA2, HMGB1, LOC644006, ONECUT1, SOX2, CYTL1, BRD7P2, TAL1, SMARCB1, TEF, NKX2-1, AGRN, VEZF1, TCF4, ARHGEF10L, NKX2-2, NR1H3, SREBF1, BMP4, MLL, GSX1, NEUROG1, SAP18, SMAD3, SNW1, SKI, TEAD3, MED13L…	2362	1835	63046	1.76006	1.67151e-05	1.31616e-07	6.63943e-06
GOTERM_BP_ALL	GO:0007167~enzyme linked receptor protein signaling pathway	77	2.62978	3.80665e-09	BMP10, LOC646079, RHOQP2, LTBP2, NDST1, LTBP3, INS-IGF2, BCAR1, RHOQ, RPE65, SLC2A8, ACVR1B, GAB1, FRS3, SHC1, ANGPT1, TIE1, INSR, FGF2, EGFR, RET, EFNB3, SOCS2, PTPRF, STAP1, STXBP4, ALK, ECSIT, CD3EAP, MSX1, EREG, NCK1, JUN, PDGFRA, SORT1, ADAM17, PDGFRB, LOC100132336, PPM1L, MST1R, FGFR2, WFIKKN2, TWSG1, FMOD, ADORA2A, ERBB3, TIPARP, EPHB3, EPHB1, EPHB2, ADCYAP1, MSX2, EPHB6, UTP11L, PTK2, MUS…	2362	986	63046	2.08445	1.81461e-05	1.41768e-07	7.20789e-06
KEGG_PATHWAY	hsa05213:Endometrial cancer	12	0.409836	3.8174e-09	EGFR, PIK3CG, BRAF, PIK3CB, SOS1, ARAF, PIK3CD, BAD, PIK3R3, CTNNA1, TCF7L1, AKT3	953	41	37848	11.6238	7.3294e-07	8.42461e-09	4.75272e-06
GOTERM_BP_ALL	GO:0051649~establishment of localization in cell	173	5.90847	4.80468e-09	SEPT5, GNPTG, GRPEL1, TSPO, SEC31A, LTBP2, AP4E1, XPO5, RBM15B, LTBP4, ILDR2, MIPEP, SRP19, VPS33A, AGXT, AIP, HOOK3, APP, CRY2, ANK1, APOE, HOMER3, LOC100129500, PUM1, VPS4B, VPS13A, RPL11, TLK1, MCM3AP, NUDT4, STAP1, BAIAP3, VPS45, LOC100129272, VPS41, ESPL1, OPTN, MYH9, TIMM8B, NPC1, SCYL1, JUN, TXNDC5, VAMP7, F2, RPS15, PI4K2A, USO1, SLC25A37, SRP72, ERC1, MRPL45, TRAPPC1, MYBBP1A, VPS26A, LR…	2362	2930	63046	1.576	2.29037e-05	1.7755e-07	9.09765e-06
KEGG_PATHWAY	hsa04350:TGF-beta signaling pathway	14	0.478142	4.87255e-09	BMP4, SMAD9, RBL2, SMAD3, RPS6KB1, DCN, RBX1, ACVR1B, AMH, SMURF1, ID3, THBS3, BMP8A, THBS4	953	63	37848	8.82546	9.35529e-07	1.0631e-08	6.06639e-06
KEGG_PATHWAY	hsa04210:Apoptosis	13	0.443989	4.90067e-09	PIK3CG, PIK3CB, DFFB, PIK3CD, BAD, IRAK4, PRKAR2A, RIPK1, ENDOG, PPP3CC, PRKACB, PIK3R3, AKT3	953	52	37848	9.92865	9.40927e-07	1.05722e-08	6.1014e-06
GOTERM_BP_ALL	GO:0007601~visual perception	45	1.53689	4.94608e-09	ABLIM1, GJA8, CYP1B1, KERA, WFS1, LUM, USH1G, MYO7A, TH, PAX6, CACNB2, RORB, RPE65, GPR143, GJC1, CRYBB1, MIP, RDH8, TYR, PDE6C, WDR36, CRB2, ELOVL4, SLC24A2, TGFBI, MKKS, RLBP1, DNAJC19, TYRL, CRYAA, EFEMP1, BFSP2, RGS16, CACNA2D4, SFRP5, TULP1, EYA4, RDH10, NRL, GRM6, ABCC6P2, CA4, CHRNB2, COL1A1, CRYBA1, SEMA4A, ABCC6, LOC644589	2362	440	63046	2.72984	2.35777e-05	1.81369e-07	9.36539e-06
GOTERM_BP_ALL	GO:0009790~embryonic development	131	4.47404	5.4615e-09	HOXD12, JAG2, TOP1, APOB, ATOH1, RPL11, AKIRIN2, RET, PIK3CB, NKX2-6, GABPA, DLL3, EOMES, DLL1, MECOM, MYH9, PROX1, SCEL, TPI1P1, HES1, BTF3L1, MIB1, MSX1, SIX1, DLD, FOXG1, KIAA1715, PDGFRA, NLE1, TGIF1, PDGFRB, COL1A1, LOC100128265, EXT1, EXT2, HMX3, ADD1, TWSG1, LMBR1, TSHZ1, SOX2, PTK7, DSCAML1, TCF21, TPI1, LHX1, MYO15A, BTF3, HOXA9, DNAJA3, HECTD1, OTOP1, DVL2, GINS1, BMP4, MLL, MYO1E, FTO,…	2362	2053	63046	1.70318	2.60347e-05	1.9874e-07	1.03413e-05
GOTERM_BP_ALL	GO:0009725~response to hormone stimulus	68	2.3224	5.48114e-09	LOC646079, RHOQP2, ADCY1, DNAJC25-GNG10, ADCY2, SLC6A1, INS-IGF2, SLC9A3, BCAR1, ADCY6, RHOQ, RPS6KB1, CUZD1, RPE65, AGXT, SLC2A8, CCNE1, PRKAR2A, GPX4, GAB1, ANGPT1, SHC1, PRKACB, EIF2B2, INSR, EIF2B3, EIF2B4, KCNMA1, BSG, PLD1, EGR2, SOCS2, SOCS1, MFGE8, STXBP4, MMP14, LPIN1, SLC25A36, NCOA6, DNAJC25, MGEA5, PDGFRA, CA4, HSD11B2, SORT1, COL1A1, ALPL, ENPP1, ERBB3, PFKFB1, TH, ALDOB, PRKDC, FHL2…	2362	831	63046	2.18417	2.61283e-05	1.97944e-07	1.03785e-05
KEGG_PATHWAY	hsa00640:Propanoate metabolism	10	0.34153	5.52299e-09	ALDH7A1, LOC283398, SUCLG2, SUCLG1, EHHADH, ACACA, HIBCH, ACACB, SUCLA2, ACAT2, ACSS3	953	25	37848	15.8858	1.06041e-06	1.17824e-08	6.87621e-06
GOTERM_BP_ALL	GO:0050953~sensory perception of light stimulus	45	1.53689	5.66388e-09	ABLIM1, GJA8, CYP1B1, KERA, WFS1, LUM, USH1G, MYO7A, TH, PAX6, CACNB2, RORB, RPE65, GPR143, GJC1, CRYBB1, MIP, RDH8, TYR, PDE6C, WDR36, CRB2, ELOVL4, SLC24A2, TGFBI, MKKS, RLBP1, DNAJC19, TYRL, CRYAA, EFEMP1, BFSP2, RGS16, CACNA2D4, SFRP5, TULP1, EYA4, RDH10, NRL, GRM6, ABCC6P2, CA4, CHRNB2, COL1A1, CRYBA1, SEMA4A, ABCC6, LOC644589	2362	442	63046	2.71749	2.69994e-05	2.03005e-07	1.07245e-05
GOTERM_BP_ALL	GO:0045595~regulation of cell differentiation	92	3.14208	5.88696e-09	LTBP4, JAG1, PNP, NRCAM, APOB, ATOH1, APOE, ROBO1, LOC100129500, RPS27A, TWIST2, ASPM, PTPRF, LOC642132, EOMES, DLL3, APOLD1, DLL1, PROX1, NUMBL, HES1, MIB1, CD36, HES5, PRDM6, JUN, FOXG1, SIX1, TGIF1, KALRN, CAV3, TWSG1, ENPP1, CLU, SOX2, ABCA1, CD74, EPHB2, TAL1, MUSK, PTK2, INS, ITGAV, AGRN, NKX2-2, NR1H3, BMP4, LPL, SMAD9, NDFIP1, SMAD3, SKI, NOTCH3, ATF5, ULK1, DLX5, CHRNB2, ZFHX3, INS-IGF2,…	2362	1279	63046	1.91997	2.80627e-05	2.09426e-07	1.11469e-05
GOTERM_BP_ALL	GO:0048878~chemical homeostasis	94	3.21038	6.02498e-09	AQP9, WFS1, SLC9A3, SLC9A2, SLC7A8, APOB, APP, APOE, AQP11, LOC100129500, GALR2, CHRNA4, RGN, OLIG2, SLC4A1, EIF2B2, CHRNA1, INSR, EIF2B4, PIK3CB, GRIN2A, MLXIPL, SSTR5, RPS6P25, NPC1, RYR3, JUN, DLD, F2, STC1, PMP22, SLC40A1, CAV3, KCNMB3, ENPP1, ADORA2A, DRD5, ABCA1, INS, SLC30A8, LPL, HCN2, ACACA, NDFIP1, RPS6, ABCB7, CSRP3, SLC4A11, TSC1, ATP2A1, CACNA1E, CHRNB2, SCN8A, UTS2R, CYB5R4, INS-IGF…	2362	1318	63046	1.90366	2.87207e-05	2.12749e-07	1.14083e-05
GOTERM_BP_ALL	GO:0032989~cellular component morphogenesis	89	3.03962	9.74013e-09	BMP10, COX10, MYO7A, PAX6, PIP5K1C, C22ORF28, L1CAM, CNP, GLI2, NRCAM, ATOH1, APP, ANK1, UNC5B, ROBO1, CXCR4, MKKS, POU4F1, RPL24P6, RPS27A, ZW10, EGFR, EGR2, EFNB3, CRYAA, SSBP1, LOC642132, EOMES, MYH9, PROX1, SLIT3, NUMBL, HES1, XIRP1, CLIC5, FOXG1, CNTN2, NGFR, PMP22, SLITRK6, SLITRK5, IFT88, GAP43, ADD1, KALRN, DCC, SHROOM2, SHROOM3, ONECUT1, ADORA2A, ERBB3, CLU, PTK7, RPS27AP11, DSCAML1, BRS…	2362	1235	63046	1.92354	4.64301e-05	3.41406e-07	1.84429e-05
GOTERM_BP_ALL	GO:0045935~positive regulation of nucleobase, nucleoside, nucleotide and nucleic acid metabolic process	110	3.75683	1.19566e-08	BMP10, RHOQP2, RORB, ATOH1, APP, BRPF1, GATA5, SMARCD3, APOE, LOC100129500, SMARCD1, INSR, AKIRIN2, RPS27A, MLXIPL, ATF4C, MECOM, PROX1, HES1, HES5, JUN, SIX1, PDGFRA, NFE2L2, SMARCA2, TMX1, LOC644006, ADORA2B, ADORA2A, DRD5, SOX2, CYTL1, ABCA1, TCF21, BLOC1S2, SMARCB1, INS, NKX2-1, AGRN, TCF4, ARHGEF10L, NKX2-2, HNRNPAB, NR1H3, SREBF1, BMP4, DVL3, SMAD9, MLL, GSX1, SMAD3, TEAD3, TNNI2, SREBF2, D…	2362	1654	63046	1.77515	5.69956e-05	4.16038e-07	2.26398e-05
GOTERM_BP_ALL	GO:0016481~negative regulation of transcription	86	2.93716	1.29486e-08	E2F1, RSF1, HELT, CDX4, TSG101, RBM15B, TBX20, SPI1, MAF1, GLI2, DAXX, PDCD4, CBFA2T2, GLI3, KCNIP3, MEN1, SIN3A, ATP8B1, HSF4, OLIG2, FGF2, AKIRIN2, TWIST2, NR2F1, GABPA, MLXIPL, NDUFA13, UBE2I, MBD3, PROX1, MXD3, PURA, HES1, CHMP1A, MSX1, TIMELESS, ZNF238, HES5, EREG, RPS14, PRDM6, HES2, TGIF1, ST18, MDM4, LRCH4, CUX1, NSD1, SMARCA2, ZMYND11, HMGB1, SOX2, ZBTB16, PRDM16, TCF7L1, TCF21, NPAS1, C…	2362	1185	63046	1.93713	6.17239e-05	4.47288e-07	2.45181e-05
KEGG_PATHWAY	hsa00520:Amino sugar and nucleotide sugar metabolism	11	0.375683	1.35859e-08	NANS, MPI, GCK, HEXB, GFPT2, NPL, HK1, TSTA3, PMM2, PMM1, UGP2	953	36	37848	12.135	2.60849e-06	2.86647e-08	1.69146e-05
GOTERM_BP_ALL	GO:0007420~brain development	73	2.49317	1.56023e-08	E2F1, NDST1, AGTPBP1, SLC6A4, JAG2, PAX6, GLI2, GLI3, CKB, LOC440917, ATOH1, AGTR2, SLC1A2, APP, DAB1, CXCR4, MKKS, POU4F1, SEPP1, CDK5RAP2, CDK5RAP1, ASPM, NR2F1, EGR2, NKX2-6, OTX1, PTF1A, EOMES, ALK, TACC3, MECOM, PROX1, TACC2, NUMBL, HES1, MSX1, NCOA6, FOXG1, IFT88, HMX3, UTP3, TWSG1, SHROOM2, CEP120, UBE3A, SOX2, DSCAML1, PRKDC, APLP2, AHSG, LHX1, LHX2, NKX2-1, LHX5, LHX8, NKX2-2, BMP4, SMAD…	2362	945	63046	2.06191	7.43735e-05	5.35081e-07	2.95429e-05
GOTERM_BP_ALL	GO:0007166~cell surface receptor linked signal transduction	221	7.54781	1.6211e-08	LOC646079, ADCY1, ADCY2, LTBP2, LTBP3, GPR124, ADCY6, L1CAM, LPHN2, LPHN3, AGTR2, APP, APOE, HOMER3, SOSTDC1, GAB1, PIK3CG, WNT10B, BSG, PTPRF, STC2, EFNB3, MAGI1, GPR133, PIK3CB, GRIN2A, HTR4, MYH9, SSTR5, SSTR2, MSX1, SSTR3, LPAR6, JUN, F2, NLE1, PDGFRA, PDGFRB, STC1, MST1R, ERBB3, AKAP12, EPHB3, GPR143, EPHB1, ADCYAP1, EPHB2, EPHB6, MUSK, INS, BAI3, AGRN, NKX2-2, DVL2, BMP4, DVL3, GPR158, NPB,…	2362	4036	63046	1.46157	7.72749e-05	5.51985e-07	3.06955e-05
GOTERM_BP_ALL	GO:0016070~RNA metabolic process	218	7.44536	1.71789e-08	RNASEH1, SYNCRIP, INTS2, SART3, DDX17, APP, INTS5, DHX38, RPL10AP9, RPL11, ZRSR2, PTBP2, DHX35, LUC7L3, RPL10AP6, KRR1, YARS, AARS, PTBP1, HNF4G, SARS2, C10ORF2, BTF3L1, NOP2, TRMT11, PTRF, ABT1, RPS14, SERBP1, RPS15, PUS1, NHP2L1, FARS2, PABPC4, BOP1, DTD1, HNRNPA3, PPAN, RPS28, ISY1, RPS7P4, PRPF40A, RPS24, DHX8, MLL, RTCD1, GARS, SMAD3, EPRS, RPS6, RPS7, NOP14, POLRMT, UPF3B, PARP1, ALG11, ZFH…	2362	3974	63046	1.46422	8.18883e-05	5.80792e-07	3.25281e-05
KEGG_PATHWAY	hsa04060:Cytokine-cytokine receptor interaction	15	0.512295	1.95253e-08	EGFR, IL22RA1, IL24, IL11RA, ACVR1B, AMH, TNFRSF9, PRLR, CXCR4, CLCF1, PDGFRA, PDGFRB, TNFRSF19, NGFR, CSF1R	953	83	37848	7.17733	3.74885e-06	4.07485e-08	2.43093e-05
GOTERM_BP_ALL	GO:0022403~cell cycle phase	91	3.10792	1.95747e-08	KNTC1, AURKB, APP, INCENP, TARDBP, CDKN2D, NUP37, DNAJC2, ASPM, EGFR, ANAPC10P1, CRYAA, PIM1, TBRG4, MND1, ESPL1, MYH9, TACC3, DCTN3, TACC2, TIMELESS, NEK6, PPP5C, PPP2R3B, ANAPC13, MRE11A, KATNB1, ANAPC10, CCNG1, CCNG2, SPC25, TUBB, CDC123, PBRM1, SKA1, NUDC, HELLS, SYCE2, CDC26, LOC442308, CDC27, NEDD1, PLK1, RRS1, ABL1, ALG11, SMC1A, UTP14C, E2F1, LZTS2, MLH3, GTSE1, CCNE1, ACVR1B, SEH1L, PIWI…	2362	1293	63046	1.87854	9.33082e-05	6.5713e-07	3.70646e-05
GOTERM_BP_ALL	GO:0044092~negative regulation of molecular function	59	2.01503	2.08626e-08	CAST, ADCY1, OXA1L, ADCY2, RSF1, INS-IGF2, ADCY6, PDCD4, SPRY4, RPS3, MEN1, APOE, CDKN2D, LOC100129500, BIRC8, CAT, CDK5RAP1, INSR, RPS27A, DHCR24, ANAPC10P1, GTPBP4, PIM1, NEIL1, RPS3P3, PROX1, SSTR5, SSTR2, PSME1, PSME2, HIPK3, GADD45G, GRM6, PRKRIP1, SORT1, ATPIF1, CAV3, PRKCZ, ADORA2A, DRD5, RPS27AP11, ANAPC10, RPS27AP12, RPS27AP16, PSMF1, PSMB7, CYP27B1, PSMB6, INS, GFI1, DNAJA3, CDC26P1, ND…	2362	699	63046	2.25295	9.94471e-05	6.95469e-07	3.95033e-05
GOTERM_BP_ALL	GO:0051234~establishment of localization	518	17.6913	2.14687e-08	LTBP2, SLC9A3, LTBP4, SLC9A2, SYP, APP, AQP11, VPS4B, TLK1, RPL11, RAB27B, GUCA2B, VPS45, GRIN2A, ESPL1, VPS41, COLEC12, MYH9, NPC1, ZNF238, SCYL1, RYR3, JUN, RPS15, F2, TRAPPC1, MYBBP1A, MTX1, CACNB2, CHCHD4, LOC100131463, SLC29A1, SLC29A3, SLC29A2, SYPL1, SLC29A4, INS, RLBP1, NUDC, LAPTM4B, GARS, ATP11A, KCNK1, VDAC2, KCNK2, VDAC1, UQCRHL, FNBP1, UPF3B, KCNJ8, PCNA, SYTL2, SMURF1, SLC20A1, ATP1…	2362	11069	63046	1.24911	0.000102336	7.10704e-07	4.0651e-05
GOTERM_BP_ALL	GO:0051726~regulation of cell cycle	70	2.39071	2.28036e-08	E2F1, E2F2, RPS15AP24, AURKAIP1, CEP76, INS-IGF2, KNTC1, PDCD4, GTSE1, CSNK2A2, MEN1, CCNE2, TRIAP1, APP, CDC45, CDKN2D, PRMT5, CDK5RAP1, INSR, RPL24P6, ZW10, RPS15AP12, EGFR, RPS15AP11, ANAPC10P1, GTPBP4, BRCC3, RPS15AP17, PIM1, ESPL1, TACC3, PROX1, CDK2, CHMP1A, XPC, UHRF2, EREG, TIMELESS, JUN, GADD45G, FOXG1, RPS15AP19, ADAM17, NGFR, CHFR, DCUN1D3, NEK6, RPS15A, BCCIP, ANAPC10, BRSK1, BOP1, CC…	2362	899	63046	2.07834	0.000108699	7.49688e-07	4.31785e-05
KEGG_PATHWAY	hsa00983:Drug metabolism	9	0.307377	2.36813e-08	UPB1, UPP1, UPP2, UGT2A1, UCK2, DPYD, GMPS, IMPDH2, TK1	953	21	37848	17.0205	4.5468e-06	4.88904e-08	2.94836e-05
GOTERM_BP_ALL	GO:0010556~regulation of macromolecule biosynthetic process	387	13.2172	2.47088e-08	ASCC1, HOXD12, RORB, MXI1, BRPF1, APP, CDCA7, MED29, IKBKAP, RCOR3, ZNF646, RCOR1, EOMES, HNF4G, MECOM, PROX2, PROX1, MED19, MSX1, EIF2AK1, ZNF238, SCYL1, PTRF, RPS14, EIF2S1, JUN, FOXG1, F2, TGIF1, ST18, MYBBP1A, ZNF131, MYBL1, ZNF513, MUSK, INS, BZW1L1, VEZF1, TCF4, ARHGEF10L, DVL3, PAIP2, PHB, SFMBT1, RPS5, TNNI2, GCFC1, PCNA, PPRC1, TAF1B, TSG101, GRIP1, ZNF532, SPI1, PHF20, DAXX, CCNE1, HSF1…	2362	7907	63046	1.3064	0.00011778	8.06758e-07	4.6786e-05
GOTERM_BP_ALL	GO:0031175~neuron projection development	63	2.15164	2.54883e-08	PAX6, PIP5K1C, CNP, L1CAM, GLI2, NRCAM, ATOH1, APP, UNC5B, ROBO1, CXCR4, GALR2, POU4F1, RPL24P6, RPS27A, EGFR, EGR2, EFNB3, LOC642132, SLIT3, NUMBL, RASGRF1, FOXG1, CNTN2, NGFR, SLITRK6, SLITRK5, IGSF9, GAP43, KALRN, DCC, ADORA2A, ERBB3, CLU, RPS27AP11, DSCAML1, ABI2, RPS27AP12, EPHB3, CDH4, EPHB1, RPS27AP16, EPHB2, LINGO1, PTK2, PVRL1, LHX2, DMD, B3GNT1, NKX2-1, B3GNT2, ETV4, PTPRZ1, SPTBN4, MAP…	2362	774	63046	2.17259	0.000121495	8.26548e-07	4.82619e-05
GOTERM_BP_ALL	GO:0043933~macromolecular complex subunit organization	140	4.78142	2.55155e-08	EIF6, HSPD1P6, OXA1L, SLC6A1, LOC642311, KNTC1, LNX2, SNRPD1, SLC7A9, HSPD1P1, HSPD1P5, HSPD1P4, APOB, LOC653557, AQP11, APOE, KIFAP3, LOC100129500, SH3BGR, H2AFY, LOC728611, INSR, IKBKAP, CRYAA, DARS, SCUBE3, BRAF, MAGI1, COLEC12, LOC100130932, C10ORF2, PTRF, RPS14, RPS15, SNRPB, ATPIF1, SNRPC, PPP5C, SNRPG, ALDOB, ABCA1, PDSS1, CD74, GFM2, TUBB, MUSK, PTK2, EIF3A, FGG, AGRN, GNMT, HELLS, TCP1P3…	2362	2297	63046	1.62684	0.000121625	8.2184e-07	4.83135e-05
GOTERM_BP_ALL	GO:0007517~muscle organ development	52	1.77596	2.87487e-08	BMP10, TNNC1, MYBPC3, CXADR, APP, HLX, PAX7, CHRNA1, NKX2-6, NRD1, CHODL, FLNB, PROX1, IGSF8, SMTN, MSX1, TAGLN, SGCG, XIRP1, SIX1, PDGFRB, CXADRP2, SGCB, CAV3, ERBB3, MYL1, TIPARP, CACNB2, GJC1, MUSK, HAND1, SPEG, DMD, COL6A3, AGRN, DNAJA3, TBX2, TBX5, MYLPF, TBX1, CSRP2, CSRP3, CAPN3, FXR1, MEOX2, MAPK12, NEB, TSC1, SVIL, ITGA7, HBEGF, TCF12, IGFBP5	2362	584	63046	2.37667	0.000137036	9.19766e-07	5.44356e-05
GOTERM_BP_ALL	GO:0048812~neuron projection morphogenesis	56	1.91257	3.20988e-08	PAX6, PIP5K1C, CNP, L1CAM, GLI2, NRCAM, ATOH1, APP, UNC5B, ROBO1, CXCR4, POU4F1, RPS27A, RPL24P6, EGFR, EGR2, EFNB3, LOC642132, SLIT3, NUMBL, FOXG1, CNTN2, NGFR, SLITRK6, SLITRK5, GAP43, KALRN, DCC, ADORA2A, ERBB3, CLU, RPS27AP11, DSCAML1, RPS27AP12, EPHB3, CDH4, EPHB1, RPS27AP16, EPHB2, PTK2, PVRL1, LHX2, DMD, B3GNT1, NKX2-1, B3GNT2, ETV4, PTPRZ1, SPTBN4, MAP1B, ITGA1, DPYSL5, DOCK7, RPL24, ULK1…	2362	655	63046	2.28205	0.000153003	1.0201e-06	6.0779e-05
GOTERM_BP_ALL	GO:0042592~homeostatic process	134	4.5765	3.25033e-08	AQP9, WFS1, SLC9A3, SLC9A2, SLC7A8, ILDR2, APP, APOB, AQP11, APOE, LOC100129500, GALR2, RGN, CHRNA4, SLC4A1, OLIG2, EIF2B2, CHRNA1, INSR, EIF2B4, SLC12A7, PIK3CB, GRIN2A, MLXIPL, MECOM, SSTR5, NPC1, RPS6P25, RPS14, JUN, RYR3, TXNDC5, F2, DLD, PDGFRB, STC1, LOC100128265, PMP22, SLC40A1, ADD1, KCNMB3, CAV3, TMX1, ENPP1, ADORA2A, DRD5, MRE11A, ACP5, ABCA1, TAL1, INS, DMD, FBXO4, SLC30A8, DNAJA3, RPS…	2362	2180	63046	1.64069	0.000154931	1.02611e-06	6.15448e-05
GOTERM_BP_ALL	GO:0032990~cell part morphogenesis	63	2.15164	3.29705e-08	COX10, PAX6, PIP5K1C, CNP, L1CAM, GLI2, NRCAM, ATOH1, APP, UNC5B, ROBO1, CXCR4, MKKS, POU4F1, RPL24P6, RPS27A, EGFR, EGR2, SSBP1, EFNB3, LOC642132, SLIT3, NUMBL, FOXG1, CNTN2, NGFR, SLITRK6, SLITRK5, IFT88, GAP43, KALRN, DCC, ONECUT1, ADORA2A, ERBB3, CLU, RPS27AP11, DSCAML1, RPS27AP12, EPHB3, CDH4, EPHB1, RPS27AP16, EPHB2, PTK2, PVRL1, LHX2, DMD, B3GNT1, NKX2-1, B3GNT2, ETV4, DNM1L, PTPRZ1, SPTBN…	2362	780	63046	2.15588	0.000157158	1.03402e-06	6.24295e-05
KEGG_PATHWAY	hsa04950:Maturity onset diabetes of the young	8	0.273224	3.3626e-08	HES1, GCK, ONECUT1, INS, INS-IGF2, SLC2A2, PAX6, IGF2, HNF4G, NKX2-2	953	15	37848	21.1811	6.45618e-06	6.86829e-08	4.18649e-05
GOTERM_BP_ALL	GO:0051253~negative regulation of RNA metabolic process	72	2.45902	5.25775e-08	E2F1, RSF1, HELT, CDX4, TSG101, TBX20, SPI1, RPS26P8, MAF1, GLI2, DAXX, CBFA2T2, KCNIP3, RPS26P39, MEN1, RPS26P38, SIN3A, RPS26P35, RPS26P31, HSF4, OLIG2, FGF2, TWIST2, NR2F1, GABPA, MLXIPL, NDUFA13, UBE2I, MBD3, PROX1, PURA, HES1, CHMP1A, MSX1, ZNF238, HES5, RPS26P25, RPS14, TGIF1, RPS13, RPS26P20, ST18, MDM4, CUX1, NSD1, SMARCA2, ZMYND11, HMGB1, SOX2, ZBTB16, PRDM16, TCF7L1, TCF21, NPAS1, RPS26…	2362	956	63046	2.01026	0.000250606	1.63815e-06	9.95553e-05
GOTERM_BP_ALL	GO:0006810~transport	511	17.4522	5.49345e-08	LTBP2, SLC9A3, LTBP4, SLC9A2, SYP, APP, AQP11, VPS4B, TLK1, RPL11, RAB27B, GUCA2B, VPS45, GRIN2A, VPS41, COLEC12, MYH9, NPC1, ZNF238, SCYL1, RYR3, JUN, RPS15, F2, TRAPPC1, MYBBP1A, MTX1, CACNB2, CHCHD4, LOC100131463, SLC29A1, SLC29A3, SLC29A2, SYPL1, SLC29A4, INS, RLBP1, LAPTM4B, GARS, ATP11A, KCNK1, VDAC2, KCNK2, VDAC1, UQCRHL, FNBP1, UPF3B, KCNJ8, PCNA, SYTL2, SMURF1, SLC20A1, ATP10B, TSG101, A…	2362	10972	63046	1.24312	0.000261838	1.70047e-06	0.000104018
KEGG_PATHWAY	hsa00564:Glycerophospholipid metabolism	12	0.409836	5.67057e-08	DGKA, PLD2, PLD1, NAA10, PLA2G12B, GNPAT, PLA2G6, PHOSPHO1, PCYT1A, PCYT1B, GPAM, PPAP2B	953	52	37848	9.1649	1.08874e-05	1.14605e-07	7.05994e-05
KEGG_PATHWAY	hsa00100:Steroid biosynthesis	8	0.273224	5.84768e-08	CEL, CYP27B1, CYP51A1, SQLE, LSS, HSD17B7, DHCR24, FDFT1	953	16	37848	19.8573	1.12275e-05	1.16954e-07	7.28045e-05
GOTERM_BP_ALL	GO:0046907~intracellular transport	139	4.74727	5.99813e-08	GNPTG, TSPO, GRPEL1, SEC31A, LTBP2, AP4E1, XPO5, RBM15B, MIPEP, SRP19, AGXT, HOOK3, AIP, APP, CRY2, HOMER3, APOE, LOC100129500, VPS4B, PUM1, TLK1, VPS13A, RPL11, MCM3AP, NUDT4, STAP1, VPS45, VPS41, LOC100129272, OPTN, MYH9, TIMM8B, NPC1, SCYL1, JUN, TXNDC5, VAMP7, RPS15, F2, USO1, SLC25A37, SRP72, ERC1, MRPL45, TRAPPC1, MYBBP1A, VPS26A, LRPPRC, SNX9, TMX1, STX7, MYL1, MTX1, KATNB1, AKAP12, SNX1, …	2362	2309	63046	1.60682	0.00028589	1.84471e-06	0.000113574
GOTERM_BP_ALL	GO:0030030~cell projection organization	79	2.69809	6.00984e-08	CROCC, MYO7A, PAX6, PIP5K1C, L1CAM, CNP, GLI2, NRCAM, ATOH1, APP, UNC5B, ROBO1, CXCR4, GALR2, MKKS, POU4F1, RPL24P6, RPS27A, EGFR, EGR2, CCDC88A, EFNB3, LOC642132, MYH9, LPIN1, SLIT3, NUMBL, RASGRF1, NCK1, CLIC5, FOXG1, CNTN2, NGFR, SLITRK6, SLITRK5, IGSF9, IFT88, GAP43, KALRN, DCC, ONECUT1, ADORA2A, ERBB3, B9D2, CLU, RPS27AP11, DSCAML1, ABI2, RPS27AP12, EPHB3, CDH4, EPHB1, RPS27AP16, EPHB2, LING…	2362	1092	63046	1.931	0.000286448	1.83647e-06	0.000113796
GOTERM_BP_ALL	GO:0002376~immune system process	116	3.96175	6.12314e-08	LOC646079, HSPD1P6, CADM1, AQP9, JAG2, HSPD1P1, JAG1, PNP, VPS33A, HSPD1P5, HSPD1P4, NUDCD1, CHRNA4, DDOST, AKIRIN2, IKBKAP, LOC653879, EOMES, COLEC12, DLL1, MECOM, TACC3, MYH9, RPS14, VAMP7, SIX1, PI4K2A, RIPK2, RPL22P11, ADD1, TWSG1, TMX1, ADSS, ENPP1, ONECUT1, CLU, ACP5, CD74, TAL1, TUBB, LOC100133511, PVRL1, INS, RTKN2, HOXA9, HELLS, DNAJA3, BMP4, MLL, CRIP2, MYO1E, ITGA1, MYLPF, SMAD3, MALT1…	2362	1830	63046	1.69194	0.000291848	1.85917e-06	0.000115941
GOTERM_BP_ALL	GO:0045449~regulation of transcription	343	11.7145	6.43332e-08	CDX4, ASCC1, HOXD12, RORB, MXI1, RAB1A, BRPF1, APP, CDCA7, CRY2, SIN3A, MED29, TWIST2, IKBKAP, RCOR3, NKX2-6, ZNF646, RCOR1, PIM1, EOMES, HNF4G, PROX2, MECOM, PROX1, FRY, MED19, HES1, BTF3L1, MSX1, ZNF238, SCYL1, PTRF, HES5, ABT1, PRDM6, JUN, RPS14, HES2, FOXG1, TGIF1, CDCA7L, LRCH4, ST18, MYBBP1A, TMX1, ZNF131, MYBL1, MYT1, ZNF513, TCF21, TAL1, MUSK, LHX1, INS, DMD, LHX2, BZW1L1, LHX5, PBRM1, NK…	2362	6933	63046	1.32054	0.000306629	1.94099e-06	0.000121815
GOTERM_BP_ALL	GO:0040008~regulation of growth	69	2.35656	6.497e-08	BMP10, LOC646079, TSG101, INS-IGF2, LGMN, BCAR1, LTBP4, RPS6KB1, CXADR, NRCAM, MEN1, ACVR1B, AGTR2, APP, IDH3G, HSF1, APOE, CDKN2D, HLX, LOC100129500, SHC1, NDUFS3, INSR, FGF2, DNAJC2, RPS27A, NET1, ADAM10, SOCS2, NOL8, SOCS1, CDHR2, NDUFA13, PROX1, ADAM17, RUVBL2, DCUN1D3, CXADRP2, GPAM, GAP43, TMX1, ING2, ENPP1, ABTB2, FOXM1, RPS27AP11, RPS27AP12, CDH4, RPS27AP16, PTK2, MUSK, FAM107A, CYP27B1, …	2362	905	63046	2.03506	0.000309664	1.94787e-06	0.00012302
GOTERM_BP_ALL	GO:0048858~cell projection morphogenesis	60	2.04918	7.01288e-08	PAX6, PIP5K1C, CNP, L1CAM, GLI2, NRCAM, ATOH1, APP, UNC5B, ROBO1, CXCR4, MKKS, POU4F1, RPL24P6, RPS27A, EGFR, EGR2, EFNB3, LOC642132, SLIT3, NUMBL, FOXG1, CNTN2, NGFR, SLITRK6, SLITRK5, IFT88, GAP43, KALRN, DCC, ONECUT1, ADORA2A, ERBB3, CLU, RPS27AP11, DSCAML1, RPS27AP12, EPHB3, CDH4, EPHB1, RPS27AP16, EPHB2, PTK2, PVRL1, LHX2, DMD, B3GNT1, NKX2-1, B3GNT2, ETV4, PTPRZ1, SPTBN4, MAP1B, ITGA1, DPYS…	2362	742	63046	2.15837	0.000334248	2.0894e-06	0.000132789
GOTERM_BP_ALL	GO:0000902~cell morphogenesis	79	2.69809	8.22442e-08	MYO7A, PAX6, PIP5K1C, C22ORF28, L1CAM, CNP, GLI2, NRCAM, ATOH1, APP, ANK1, UNC5B, ROBO1, CXCR4, MKKS, POU4F1, RPL24P6, RPS27A, ZW10, EGFR, EGR2, EFNB3, CRYAA, LOC642132, EOMES, MYH9, PROX1, SLIT3, NUMBL, HES1, CLIC5, FOXG1, CNTN2, NGFR, SLITRK6, SLITRK5, IFT88, GAP43, ADD1, KALRN, DCC, SHROOM2, SHROOM3, ONECUT1, ADORA2A, ERBB3, CLU, PTK7, RPS27AP11, DSCAML1, BRSK1, RPS27AP12, EPHB3, CDH4, EPHB1, …	2362	1100	63046	1.91696	0.000391981	2.43514e-06	0.000155729
GOTERM_BP_ALL	GO:0022904~respiratory electron transport chain	23	0.785519	8.9747e-08	NDUFB3, NDUFB4, NDUFB5, UQCRC1, NDUFB7, COX10, NDUFB8, NDUFB9, NDUFAB1, NDUFAF1, NDUFS7, LOC402175, NDUFS3, NDUFA4, LOC442454, NDUFA3, NDUFA8, NDUFA9, NDUFA6, NDUFA7, LOC727947, NDUFA1, UQCRHL, SLC25A12, UQCRH, DLD, UQCRB	2362	155	63046	3.96072	0.000427733	2.64089e-06	0.000169936
GOTERM_BP_ALL	GO:0007409~axonogenesis	51	1.7418	9.12763e-08	PAX6, PIP5K1C, CNP, L1CAM, GLI2, NRCAM, APP, ATOH1, UNC5B, ROBO1, CXCR4, POU4F1, RPS27A, RPL24P6, EGR2, EFNB3, LOC642132, SLIT3, NUMBL, FOXG1, CNTN2, NGFR, SLITRK6, SLITRK5, GAP43, KALRN, DCC, ERBB3, RPS27AP11, DSCAML1, RPS27AP12, EPHB3, CDH4, EPHB1, RPS27AP16, EPHB2, PTK2, PVRL1, LHX2, B3GNT1, NKX2-1, B3GNT2, ETV4, PTPRZ1, SPTBN4, MAP1B, DPYSL5, DOCK7, RPL24, ULK1, DLX5, ULK2, JAK2, CHRNB2, APBB…	2362	588	63046	2.3151	0.00043502	2.66941e-06	0.000172831
GOTERM_BP_ALL	GO:0031399~regulation of protein modification process	56	1.91257	9.58172e-08	BMP10, INS-IGF2, DAXX, PDCD4, LOC440917, EDNRA, MEN1, MAP3K6, PRKAR2A, CLCF1, GAB1, FGF2, INSR, RPS27A, EGFR, ANAPC10P1, GTPBP4, CCDC88A, SOCS1, PKN1, G6PD, PSME1, PSME2, RIPK1, JUN, HIPK3, F2, CD81, MGEA5, ADAM17, PDGFRB, PRKCZ, ENPP1, PTPLAD1, RPS27AP11, ANAPC10, RPS27AP12, RPS27AP16, PSMF1, PSMB7, PSMB6, INS, RB1CC1, FBXO4, DNAJA3, BMP4, MLL, CDC26P1, FBXO2, NDFIP1, NDFIP2, IGF2, DOCK7, CDC26,…	2362	677	63046	2.20789	0.000456656	2.78512e-06	0.000181429
GOTERM_BP_ALL	GO:0048839~inner ear development	31	1.05874	1.05691e-07	USH1G, MYO7A, SOX2, JAG2, JAG1, ATOH1, KCNQ4, MYO15A, GFI1, OTOP1, KCNMA1, DFNA5, OTX1, NEUROG1, DLL1, TBX1, FZD3, SOD1, SLC9A3R2, PROX1, FZD6, HES1, HES5, DLX6, CLIC5, DLX5, SIX1, FOXG1, PDGFRA, CUX1, HMX3	2362	267	63046	3.09905	0.000503703	3.05351e-06	0.000200126
GOTERM_BP_ALL	GO:0000278~mitotic cell cycle	81	2.76639	1.09535e-07	E2F1, LZTS2, KNTC1, AURKB, GTSE1, ACVR1B, CCNE1, APP, SEH1L, CDKN2D, TARDBP, INCENP, NUP37, DNAJC2, RPL24P6, ASPM, RPS27A, ZW10, EGFR, ANAPC10P1, KIF15, PIM1, TBRG4, ESPL1, UBE2I, DCTN3, CDK2, PPM1D, CHMP1A, PSME1, TIMELESS, PSME2, NSL1, ADAM17, MAPRE2, CHFR, NEK6, PPP5C, PPP2R3B, HAUS5, ANAPC13, RPS27AP11, KATNB1, ANAPC10, CEP55, RPS27AP12, CCNG1, CCNG2, RPS27AP16, PSMF1, SPC25, NCAPH, TUBB, PSM…	2362	1147	63046	1.88495	0.000522017	3.1455e-06	0.000207404
KEGG_PATHWAY	hsa04640:Hematopoietic cell lineage	9	0.307377	1.15111e-07	CD9, CD36, ITGA6, TFRC, ITGA1, MME, ITGA3, IL11RA, CSF1R	953	25	37848	14.2973	2.2101e-05	2.27848e-07	0.000143314
KEGG_PATHWAY	hsa00590:Arachidonic acid metabolism	9	0.307377	1.15111e-07	CYP2J2, TBXAS1, PTGDS, PTGES, CYP2C9, GPX4, PLA2G12B, PLA2G6, LTA4H, HPGDS	953	25	37848	14.2973	2.2101e-05	2.27848e-07	0.000143314
GOTERM_BP_ALL	GO:0010557~positive regulation of macromolecule biosynthetic process	108	3.68852	1.1551e-07	BMP10, RHOQP2, RORB, APP, BRPF1, ATOH1, GATA5, SMARCD3, WIBG, SMARCD1, INSR, AKIRIN2, RPS27A, MLXIPL, ATF4C, MECOM, PROX1, HES1, HES5, JUN, SIX1, F2, PDGFRA, NFE2L2, SMARCA2, TMX1, LOC644006, SOX2, CYTL1, TCF21, BLOC1S2, SMARCB1, INS, NKX2-1, AGRN, TCF4, ARHGEF10L, NKX2-2, HNRNPAB, NR1H3, SREBF1, BMP4, DVL3, SMAD9, MLL, GSX1, SMAD3, TEAD3, TNNI2, SREBF2, DNA2, ATF4, HDAC2, RNF4, EBF2, GTF2F1, SMA…	2362	1688	63046	1.70777	0.000550483	3.29721e-06	0.000218717
KEGG_PATHWAY	hsa05130:Pathogenic Escherichia coli infection	10	0.34153	1.15715e-07	LOC729841, LOC442308, LOC653888, ARPC1A, ARPC1B, TUBB, TUBBP2, ARPC3, FYN, TUBBP1, NCK1, YWHAQ, CLDN1, LOC729494, TUBB1, ABL1	953	34	37848	11.6808	2.2217e-05	2.26706e-07	0.000144066
GOTERM_BP_ALL	GO:0043434~response to peptide hormone stimulus	37	1.26366	1.18256e-07	RHOQP2, LOC646079, ENPP1, INS-IGF2, ERBB3, BCAR1, PFKFB1, ALDOB, PRKDC, RHOQ, RPS6KB1, RPE65, AHSG, SLC2A8, INS, GAB1, SHC1, PIK3R3, EIF2B2, INSR, EIF2B3, NUDC, EIF2B4, BSG, PLD1, EGR2, SOCS2, FADS1, MAP1B, SOCS1, SI, IGF2, STXBP4, LPIN1, PCK1, TSC1, LOC731751, HSD11B2, SORT1, JAK2, COL1A1, PARP1	2362	360	63046	2.74332	0.000563568	3.35551e-06	0.000223917
GOTERM_BP_ALL	GO:0048667~cell morphogenesis involved in neuron differentiation	55	1.87842	1.19991e-07	MYO7A, PAX6, PIP5K1C, CNP, L1CAM, GLI2, NRCAM, ATOH1, APP, UNC5B, ROBO1, CXCR4, POU4F1, RPS27A, RPL24P6, EGR2, EFNB3, LOC642132, SLIT3, NUMBL, HES1, CLIC5, FOXG1, CNTN2, NGFR, SLITRK6, SLITRK5, GAP43, KALRN, DCC, ERBB3, RPS27AP11, DSCAML1, RPS27AP12, EPHB3, CDH4, EPHB1, RPS27AP16, EPHB2, PTK2, PVRL1, LHX2, B3GNT1, NKX2-1, B3GNT2, ETV4, PTPRZ1, SPTBN4, MAP1B, DPYSL5, DOCK7, RPL24, SOD1, ULK1, DLX5…	2362	664	63046	2.21092	0.000571832	3.38458e-06	0.000227202
GOTERM_BP_ALL	GO:0000904~cell morphogenesis involved in differentiation	61	2.08333	1.42423e-07	MYO7A, PAX6, PIP5K1C, C22ORF28, CNP, L1CAM, GLI2, NRCAM, ATOH1, APP, UNC5B, ROBO1, CXCR4, POU4F1, RPL24P6, RPS27A, EGR2, CRYAA, EFNB3, LOC642132, EOMES, MYH9, PROX1, SLIT3, NUMBL, HES1, CLIC5, FOXG1, CNTN2, NGFR, SLITRK6, SLITRK5, GAP43, KALRN, DCC, ERBB3, RPS27AP11, DSCAML1, RPS27AP12, EPHB3, CDH4, EPHB1, RPS27AP16, EPHB2, PTK2, PVRL1, LHX2, B3GNT1, NKX2-1, B3GNT2, ETV4, HNRNPAB, PTPRZ1, SPTBN4,…	2362	776	63046	2.09819	0.000678702	3.99371e-06	0.000269678
GOTERM_BP_ALL	GO:0055082~cellular chemical homeostasis	70	2.39071	1.542e-07	WFS1, HEXB, CKB, EDNRA, APP, ALAS2, AQP11, APOE, CXCR4, SLC24A2, LOC100129500, GALR2, RGN, CHRNA4, SLC4A1, OLIG2, CHRNA1, EIF2B2, EIF2B4, KCNMA1, EGR2, PIK3CB, GRIN2A, ATP6V1H, PRKCB, XIRP1, SBF2, RYR3, JUN, F2, DLD, CLDN1, MGEA5, STC1, PMP22, SLC40A1, KCNMB3, CAV3, PRKCZ, ENPP1, ADORA2A, DRD5, APLP2, CD9, CAMK2D, NEDD4L, SLC30A8, SCO2, SCO1, HCN2, PLP1, NDFIP1, MAL, ITPR3, ABCB7, SOD1, RHAG, CSR…	2362	945	63046	1.97717	0.000734802	4.29866e-06	0.000291977
KEGG_PATHWAY	hsa05416:Viral myocarditis	9	0.307377	1.62601e-07	PRF1, SGCG, FYN, DMD, MYH14, MYH9, ABL1, CXADRP2, CXADR, SGCB	953	26	37848	13.7474	3.12189e-05	3.15347e-07	0.00020244
GOTERM_BP_ALL	GO:0048598~embryonic morphogenesis	76	2.59563	1.95355e-07	NDST1, MYO7A, USH1G, HOXD12, JAG2, GLI2, GJA5, GLI3, MEN1, ATOH1, KCNQ4, HLX, CHST11, MKKS, RET, OTX1, EOMES, PCDH8, ECSIT, MECOM, PROX1, HES1, MIB1, MSX1, CLIC5, KIAA1715, DLD, FOXG1, SIX1, TGIF1, EXT1, NSD1, IFT88, EXT2, HMX3, TWSG1, SHROOM3, TSHZ1, LMBR1, SOX2, TH, PTK7, DSCAML1, ZBTB16, MSX2, TCF21, RGMA, HAND1, LHX1, MYO15A, HOXA9, GFI1, PPAP2B, OTOP1, HECTD1, BMP4, DVL2, TBX5, FTO, GRSF1, S…	2362	1066	63046	1.90298	0.000930822	5.41426e-06	0.000369903
GOTERM_BP_ALL	GO:0009611~response to wounding	72	2.45902	1.99178e-07	ABCF1, HPS5, NDST1, INS-IGF2, F13A1, RPS6KB1, SGMS1, SLC1A2, GSN, CXCR4, PAX7, PROZ, ITIH4, LBP, FGF2, TFPI2, LOC653879, F10, PIK3CB, GRIN2A, MECOM, C8G, C8A, CD36, F5, EREG, SERPINF2, KIAA1715, F2, PDGFRA, DSP, RIPK2, ADAM17, NFE2L1, NGFR, GAP43, PLDN, SERPINA10, C9, ADORA2A, ERBB3, C3, DRD5, PABPC4, CLU, AHSG, IGSF10, F13B, CD9, FGG, LOC100133511, INS, SERPINC1, ENO3, ENTPD1, ENTPD2, SCG2, LY75…	2362	990	63046	1.94122	0.000949029	5.48831e-06	0.000377141
GOTERM_BP_ALL	GO:0006873~cellular ion homeostasis	69	2.35656	1.99898e-07	WFS1, HEXB, CKB, EDNRA, APP, ALAS2, APOE, CXCR4, AQP11, SLC24A2, LOC100129500, GALR2, RGN, CHRNA4, SLC4A1, OLIG2, CHRNA1, EIF2B2, EIF2B4, KCNMA1, EGR2, PIK3CB, GRIN2A, ATP6V1H, PRKCB, XIRP1, SBF2, RYR3, JUN, F2, DLD, CLDN1, MGEA5, STC1, PMP22, SLC40A1, KCNMB3, CAV3, PRKCZ, ENPP1, ADORA2A, DRD5, APLP2, CD9, CAMK2D, NEDD4L, SLC30A8, SCO2, SCO1, HCN2, PLP1, NDFIP1, MAL, ITPR3, ABCB7, SOD1, RHAG, CSR…	2362	933	63046	1.97399	0.000952462	5.47651e-06	0.000378507
GOTERM_BP_ALL	GO:0003012~muscle system process	32	1.0929	2.18222e-07	ADORA2B, TNNC2, MYBPC2, TNNC1, TACR2, MYBPC1, MYBPC3, TBX20, MYL1, RPS6KB1, GJA5, GJC1, EDNRA, DES, GALR2, CAMK2D, CHRNA1, MYOF, MAP2K6, LOC100131909, KCNMA1, HCN2, SOD1, TNNI2, CYBA, TNNT3, SSTR2, SMTN, SLC6A8, RYR3, P2RX3, CHRNB2, CASQ2	2362	291	63046	2.93518	0.00103973	5.94436e-06	0.000413203
GOTERM_BP_ALL	GO:0001558~regulation of cell growth	44	1.50273	2.25765e-07	BMP10, LOC646079, ENPP1, INS-IGF2, TSG101, ABTB2, FOXM1, LTBP4, BCAR1, CDH4, NRCAM, ACVR1B, AGTR2, CYP27B1, FAM107A, INS, APOE, CDKN2D, LOC100129500, CAMK2D, BCL6, NDUFS3, DNAJC2, FGF2, NET1, TMEM97, ADAM10, SOCS2, NOL8, MAP1B, CDHR2, SMAD3, NDUFA13, IGF2, CISH, TP73, RERG, EI24, ULK1, CDKN2AIP, HBEGF, ADAM17, UTS2R, APBB2, DCUN1D3, IGFBP3, IGFBP4, IGFBP5	2362	485	63046	2.42152	0.00107564	6.11489e-06	0.000427485
GOTERM_BP_ALL	GO:0007268~synaptic transmission	57	1.94672	2.3279e-07	SEPT5, SLC6A1, AGTPBP1, SLC6A4, CNP, SLC1A2, APP, KCNQ3, APOE, LOC100129500, GALR2, DLG4, CHRNA4, CHRNA1, FGF2, RPS27A, KCNMA1, GABRG3, PTPRF, KIF5A, BAIAP3, GRIN2A, NTSR1, STX1B, GRM6, NCAN, PMP22, PLDN, ADORA2A, DRD5, TH, RPS27AP11, CACNB2, PAH, COMT, RPS27AP12, GJC1, RPS27AP16, PTK2, MUSK, SYPL1, PVRL1, DMD, APBA3, AGRN, VDAC1P1, GAD1, DLGAP1, PLP1, MAOA, LIN7B, LIN7C, GRIA4, DBH, LIN7A, VDAC1…	2362	714	63046	2.13086	0.00110909	6.26952e-06	0.000440786
GOTERM_BP_ALL	GO:0007005~mitochondrion organization	42	1.43443	2.469e-07	OXA1L, TSPO, GRPEL1, SAMM50, COX10, TIMM17A, CLU, MTX1, TIMM10, RNASEH1, LOC100131463, MIPEP, CXADR, AIP, NDUFS7, GFM2, TFAM, LONP1, MRPL12, SH3GLB1, GFM1, TFB2M, DNAJC19, DNAJA3, HSP90AA2, DNM1L, HSP90AA1, CRYAA, SSBP1, SMAD3, TOMM40, LOC100129272, TIMM44, TP73, TIMM8B, C10ORF2, TRNT1, DNA2, POLRMT, LOC100131128, TOMM70A, JUN, ATP2A1, TOMM20, TOMM22, CXADRP2, DAP3, LOC644589	2362	453	63046	2.47474	0.00117628	6.61217e-06	0.000467503
GOTERM_BP_ALL	GO:0045892~negative regulation of transcription, DNA-dependent	69	2.35656	2.72241e-07	E2F1, RSF1, HELT, TSG101, CDX4, TBX20, SPI1, MAF1, GLI2, DAXX, CBFA2T2, KCNIP3, MEN1, SIN3A, HSF4, OLIG2, FGF2, TWIST2, NR2F1, GABPA, MLXIPL, NDUFA13, UBE2I, MBD3, PROX1, PURA, HES1, CHMP1A, MSX1, HES5, ZNF238, RPS14, TGIF1, MDM4, ST18, CUX1, NSD1, SMARCA2, ZMYND11, HMGB1, SOX2, ZBTB16, PRDM16, TCF7L1, TCF21, NPAS1, CIR1, HAND1, NKX2-1, BCL6, GFI1, TCF4, HELLS, HNRNPAB, TBX2, JARID2, SMAD3, SKI, …	2362	941	63046	1.95721	0.00129693	7.25009e-06	0.000515486
KEGG_PATHWAY	hsa00480:Glutathione metabolism	9	0.307377	3.09372e-07	G6PD, GSTA5, GSTK1, GPX4, RRM1, PGD, LOC642590, IDH2, GSTZ1, LOC646347, SMS	953	28	37848	12.7654	5.93976e-05	5.93994e-07	0.000385172
GOTERM_BP_ALL	GO:0022414~reproductive process	101	3.44945	3.57638e-07	CADM1, VAPB, JAG2, RPS6KB1, AQP7, APP, APOB, DND1, RPL29P26, EIF2B2, INSR, EIF2B4, EGFR, BSG, BYSL, CRTAP, SIX5, MFGE8, IL11RA, IGSF8, CATSPER1, DLD, PDGFRA, CELF3, HSD11B2, MST1R, ADAMTS2, HMX3, DRD5, SOX2, LOC644157, AHSG, ADCYAP1, RPL10L, TCF21, PVRL1, SMARCB1, CDY1B, NKX2-1, PCYT1B, LHX8, BMP4, OVGP1, SMAD9, SPTBN4, CASC5, SMAD3, TEAD3, COL16A1, FURIN, SREBF2, CYP17A1, RGS2, RPL29P11, ALG11, …	2362	1585	63046	1.70086	0.00170341	9.4714e-06	0.000677184
GOTERM_BP_ALL	GO:0045860~positive regulation of protein kinase activity	45	1.53689	3.68195e-07	PRKCZ, ADCY1, ADCY2, ADORA2B, ADORA2A, INS-IGF2, PTPLAD1, ADCY6, DAXX, CD74, EDNRA, DGKA, MAP3K6, PRKAR2A, DAB1, MAP3K4, CXCR4, INS, GAB1, C1QTNF2, SHC1, PRKACB, FGF2, INSR, MAP2K6, LOC100131909, EGFR, CCDC88A, PIK3CB, PIM1, ITGA1, PKN1, MALT1, IGF2, SOD1, CISH, CARD10, PRLR, ADCY9, EREG, RIPK1, GADD45G, CD81, ERN1, ADAM17, JAK2, LRP8, GAP43	2362	511	63046	2.35055	0.00175365	9.69711e-06	0.000697174
GOTERM_BP_ALL	GO:0030334~regulation of cell migration	40	1.36612	4.06618e-07	LOC646079, BMP10, ONECUT1, INS-IGF2, BCAR1, DRD5, JAG2, PAX6, RPS6KB1, JAG1, AGTR2, ARHGAP5, CXCR4, INS, APOE, LOC100129500, GAB1, TIE1, FGF2, INSR, EGFR, GTPBP4, PLD1, ADAM10, F10, TBX5, SMAD3, IGF2, NEXN, FURIN, LAMA3, CLIC4, PTP4A1, PDGFRA, AAMP, ADAM17, PDGFRB, HBEGF, JAK2, WDR44, TRIP6, ARAP3, IGFBP3, IGFBP5	2362	428	63046	2.49456	0.00193647	1.06502e-05	0.000769928
GOTERM_BP_ALL	GO:0043583~ear development	33	1.12705	4.38501e-07	SHROOM2, TSHZ1, USH1G, MYO7A, SOX2, JAG2, JAG1, ATOH1, KCNQ4, MYO15A, GFI1, OTOP1, KCNMA1, DFNA5, OTX1, NEUROG1, DLL1, TBX1, FZD3, SOD1, PROX1, SLC9A3R2, FZD6, HES1, HES5, DLX6, CLIC5, DLX5, SIX1, FOXG1, PDGFRA, CUX1, HMX3	2362	316	63046	2.78743	0.00208815	1.14225e-05	0.000830296
GOTERM_BP_ALL	GO:0006936~muscle contraction	29	0.990437	4.4439e-07	TNNC2, MYBPC2, TNNC1, TACR2, MYBPC1, MYBPC3, TBX20, MYL1, RPS6KB1, GJA5, GJC1, EDNRA, DES, GALR2, CAMK2D, CHRNA1, MYOF, MAP2K6, KCNMA1, HCN2, TNNI2, TNNT3, SSTR2, SMTN, SLC6A8, RYR3, P2RX3, CHRNB2, CASQ2	2362	255	63046	3.03554	0.00211617	1.1513e-05	0.000841448
GOTERM_BP_ALL	GO:0045941~positive regulation of transcription	96	3.27869	4.62349e-07	BMP10, RHOQP2, RORB, BRPF1, APP, ATOH1, GATA5, SMARCD3, SMARCD1, RPS27A, AKIRIN2, MLXIPL, ATF4C, MECOM, PROX1, HES1, HES5, JUN, SIX1, NFE2L2, SMARCA2, TMX1, LOC644006, SOX2, CYTL1, TCF21, BLOC1S2, SMARCB1, NKX2-1, AGRN, TCF4, ARHGEF10L, NKX2-2, NR1H3, HNRNPAB, SREBF1, BMP4, DVL3, MLL, SMAD9, GSX1, SMAD3, TEAD3, SREBF2, TNNI2, ATF4, HDAC2, RNF4, GTF2F1, EBF2, EBF1, SMARCC2, KLF2, E2F1, RSF1, GRIP1…	2362	1490	63046	1.71974	0.00220159	1.19135e-05	0.000875453
GOTERM_BP_ALL	GO:0033674~positive regulation of kinase activity	46	1.57104	4.71071e-07	ADCY1, ADCY2, INS-IGF2, ADCY6, DAXX, EDNRA, MAP3K6, PRKAR2A, MAP3K4, DAB1, CXCR4, GAB1, SHC1, PRKACB, INSR, FGF2, MAP2K6, EGFR, CCDC88A, PIK3CB, PIM1, PKN1, CARD10, EREG, RIPK1, CD81, GADD45G, ERN1, ADAM17, GAP43, PRKCZ, ADORA2B, ADORA2A, PTPLAD1, PFKFB1, CD74, DGKA, INS, C1QTNF2, LOC100131909, ITGA1, IGF2, MALT1, SOD1, CISH, ADCY9, PRLR, LRP8, JAK2	2362	533	63046	2.30361	0.00224308	1.2073e-05	0.000891968
GOTERM_BP_ALL	GO:0010467~gene expression	547	18.6817	4.84079e-07	RPL19, RPL13, RPL15, HOXD12, ASCC1, RPLP2, SYNCRIP, SNORA67, RORB, INTS2, RPL22L1, LOC441454, SART3, MXI1, APP, BRPF1, CDCA7, RPL12P14, INTS5, DHX38, RPS25P8, MED29, RPLP1, RPL12P19, RPL11, RPL12, DHX35, PTBP2, LUC7L3, IKBKAP, KRR1, YARS, RCOR3, STAG3L3, RCOR1, PTBP1, RPL13P12, EOMES, EIF2S3, HNF4G, PROX2, PROX1, SARS2, C10ORF2, MED19, RPS18, MSX1, ZNF238, PTRF, SCYL1, JUN, RPS14, EIF2S1, RPS15, …	2362	12060	63046	1.21065	0.00230495	1.23401e-05	0.000916599
GOTERM_BP_ALL	GO:0006916~anti-apoptosis	37	1.26366	5.01519e-07	HMGB1, PRKCZ, TMX1, CLU, HSPBL2, MUTED, RPS27AP11, RPS27AP12, RPS27AP16, TRIAP1, BAG1, SQSTM1, APOE, SH3GLB1, CDKN2D, LOC100129500, PAX7, BIRC8, AATF, CASP2, TWIST2, RPS27A, HELLS, HSPA9, DHCR24, CRYAA, SOCS2, BRAF, MALT1, BIRC5, SOD1, ATF5, BFAR, HSP90B1, RNF7, PRLR, TXNDC5, HIPK3, BNIP3L, HMGB1L10, HSPB1, ADAM17, RIPK2, NGFR	2362	382	63046	2.58533	0.00238789	1.27166e-05	0.000949621
GOTERM_BP_ALL	GO:0007423~sensory organ development	62	2.11749	5.17935e-07	GJA8, MYO7A, USH1G, PAX6, JAG2, RORB, JAG1, GLI3, ATOH1, KCNQ4, HSF4, RPL24P6, EGFR, KCNMA1, CRYAA, NKX2-6, OTX1, PTF1A, SIX5, DLL1, PROX1, SLC9A3R2, HES1, HES5, NRL, CLIC5, FOXG1, SIX1, PDGFRA, TGIF1, CUX1, CRYBA1, HMX3, TWSG1, SHROOM2, TSHZ1, ERBB3, SOX2, TH, ABI2, EPHB1, EPHB2, MIP, PVRL1, MYO15A, GFI1, OLFM3, OTOP1, BMP4, DFNA5, BHLHE22, NEUROG1, FZD3, TBX1, RPL24, SOD1, FZD6, TULP3, DLX6, JM…	2362	825	63046	2.00593	0.00246595	1.30634e-05	0.000980705
GOTERM_BP_ALL	GO:0000003~reproduction	102	3.48361	5.54479e-07	CADM1, VAPB, JAG2, RPS6KB1, AQP7, APP, APOB, DND1, RPL29P26, EIF2B2, INSR, EIF2B4, EGFR, BSG, BYSL, CRTAP, SIX5, MFGE8, IL11RA, IGSF8, CATSPER1, DLD, PDGFRA, CELF3, HSD11B2, MST1R, ADAMTS2, HMX3, DRD5, SOX2, LOC644157, AHSG, ADCYAP1, RPL10L, TCF21, PVRL1, SMARCB1, CDY1B, NKX2-1, PCYT1B, LHX8, BMP4, OVGP1, SMAD9, SPTBN4, CASC5, SMAD3, TEAD3, COL16A1, FURIN, SREBF2, CYP17A1, RGS2, RPL29P11, ALG11, …	2362	1621	63046	1.67956	0.00263971	1.39115e-05	0.0010499
KEGG_PATHWAY	hsa00561:Glycerolipid metabolism	9	0.307377	5.57172e-07	DGKA, LPL, CEL, ALDH7A1, DGAT1, DGAT2, LIPG, GPAM, PPAP2B	953	30	37848	11.9144	0.000106971	1.05918e-06	0.000693685
GOTERM_BP_ALL	GO:0032268~regulation of cellular protein metabolic process	96	3.27869	5.62144e-07	BMP10, AURKAIP1, EIF5B, EIF4EBP3, MAP3K6, APP, PRKAR2A, APOE, WIBG, LOC100129500, GAB1, PUM1, EIF2B2, EIF2B3, INSR, EIF2B4, RPS27A, EGFR, GTPBP4, ANAPC10P1, SOCS1, NRD1, EIF2AK1, EIF2S1, JUN, F2, HSPB1, PDGFRB, ENPP1, PTPLAD1, ANAPC10, PSMB7, EIF3B, PSMB6, INS, EIF3H, ITGAV, EIF3K, FBXO4, DNAJA3, NR1H3, BMP4, MLL, PAIP2, FBXO2, NDFIP1, NDFIP2, DOCK7, CDC26, FURIN, CDC27, RPS5, EIF4B, HDAC2, EIF4E…	2362	1497	63046	1.7117	0.00267615	1.403e-05	0.00106441
GOTERM_BP_ALL	GO:0051347~positive regulation of transferase activity	47	1.60519	5.65406e-07	ADCY1, ADCY2, INS-IGF2, ADCY6, DAXX, EDNRA, MAP3K6, PRKAR2A, MAP3K4, DAB1, CXCR4, GAB1, SHC1, PRKACB, INSR, FGF2, MAP2K6, EGFR, CCDC88A, PIK3CB, PIM1, PKN1, CARD10, EREG, RIPK1, CD81, GADD45G, ERN1, ADAM17, GAP43, PRKCZ, ADORA2B, ADORA2A, PTPLAD1, PFKFB1, CD74, DGKA, SERINC2, INS, C1QTNF2, LOC100131909, ITGA1, IGF2, MALT1, SOD1, CISH, ADCY9, PRLR, LRP8, JAK2	2362	554	63046	2.26447	0.00269166	1.40379e-05	0.00107059
GOTERM_BP_ALL	GO:0051247~positive regulation of protein metabolic process	44	1.50273	6.69629e-07	BMP10, AURKAIP1, WFS1, INS-IGF2, EDNRA, MEN1, APOE, CLCF1, WIBG, LOC100129500, PIWIL2, FGF2, INSR, RPS27A, ANAPC10P1, NRD1, PSME1, PSME2, F2, CD81, MGEA5, ADAM17, IFT88, HSD3B7, RPS27AP11, ANAPC10, RPS27AP12, RPS27AP16, PSMF1, PSMB7, PSMB6, INS, RB1CC1, FBXO4, DNAJA3, NR1H3, BMP4, CDC26P1, NDFIP1, NDFIP2, IGF2, DOCK7, CDC26, FURIN, CDC27, PSMD14, HDAC2, PLK1, DNMT1, JAK2, SMURF1, IFT52, BARD1	2362	505	63046	2.32562	0.00318703	1.65394e-05	0.00126793
GOTERM_BP_ALL	GO:0040012~regulation of locomotion	43	1.46858	6.78208e-07	LOC646079, BMP10, ONECUT1, ADORA2A, INS-IGF2, BCAR1, DRD5, JAG2, PAX6, RPS6KB1, JAG1, AGTR2, ARHGAP5, CXCR4, INS, APOE, LOC100129500, GAB1, MKKS, TIE1, FGF2, INSR, SCG2, EGFR, GTPBP4, PLD1, ADAM10, F10, TBX5, SMAD3, IGF2, NEXN, FURIN, LAMA3, CLIC4, PTP4A1, PDGFRA, AAMP, ADAM17, PDGFRB, HBEGF, JAK2, WDR44, TRIP6, ARAP3, IGFBP3, IGFBP5	2362	488	63046	2.35194	0.0032278	1.66649e-05	0.00128418
GOTERM_BP_ALL	GO:0030155~regulation of cell adhesion	32	1.0929	7.04077e-07	PRKCZ, ONECUT1, ERBB3, HSD17B12, JAG2, L1CAM, EDIL3, DAB1, GSN, KIFAP3, SMOC1, TGFBI, BCL6, GTPBP4, ADAM10, PIK3CB, SMAD3, DLL1, MMP14, ECM2, VAV1, EMILIN1, LAMA3, CD36, RND1, PRLR, ITGA6, TSC1, JAK2, COL1A1, FAF1, ADAM22	2362	307	63046	2.78221	0.00335071	1.72118e-05	0.00133316
KEGG_PATHWAY	hsa04621:NOD-like receptor signaling pathway	9	0.307377	7.34417e-07	HSP90AA2, HSP90AB1, HSP90B1, HSP90AA1, MAPK12, RIPK2, MAPK11, MAPK8, MAPK10, TRIP6	953	31	37848	11.53	0.000140998	1.38243e-06	0.000914356
GOTERM_BP_ALL	GO:0007588~excretion	17	0.580601	7.37243e-07	KCNMA1, LOC100131909, SLC22A18, AQP9, ADORA2B, ADORA2A, TACR2, CLCNKA, AQP7, AMN, SLC26A3, KIRREL, NFAT5, CHRNB2, NEDD4L, GUCA2B, IFT88, CLCN5	2362	98	63046	4.63021	0.00350827	1.79306e-05	0.00139596
GOTERM_BP_ALL	GO:0050801~ion homeostasis	74	2.52732	7.66509e-07	WFS1, SLC9A3, SLC9A2, HEXB, SLC7A8, CKB, EDNRA, APP, ALAS2, AQP11, APOE, CXCR4, SLC24A2, LOC100129500, GALR2, RGN, CHRNA4, SLC4A1, OLIG2, CHRNA1, EIF2B2, EIF2B4, KCNMA1, EGR2, PIK3CB, OTC, GRIN2A, ATP6V1H, PRKCB, XIRP1, SBF2, RYR3, JUN, F2, DLD, CLDN1, MGEA5, STC1, PMP22, SLC40A1, KCNMB3, CAV3, PRKCZ, ENPP1, ADORA2A, DRD5, APLP2, CD9, CYP27B1, CAMK2D, NEDD4L, SLC30A8, SCO2, SCO1, HCN2, PLP1, NDFI…	2362	1067	63046	1.85116	0.00364728	1.85478e-05	0.00145137
GOTERM_BP_ALL	GO:0007169~transmembrane receptor protein tyrosine kinase signaling pathway	54	1.84426	7.91486e-07	LOC646079, RHOQP2, NDST1, INS-IGF2, BCAR1, RHOQ, RPE65, SLC2A8, GAB1, ANGPT1, SHC1, FRS3, TIE1, FGF2, INSR, EGFR, RET, STAP1, SOCS2, EFNB3, STXBP4, ALK, CD3EAP, EREG, NCK1, PDGFRA, ADAM17, SORT1, PDGFRB, LOC100132336, MST1R, FGFR2, ADORA2A, ERBB3, TIPARP, EPHB3, EPHB1, ADCYAP1, EPHB2, EPHB6, MUSK, PTK2, UTP11L, INS, SOS1, ANGPTL1, AGRN, PIK3R3, CSF1R, NIN, MYO1E, AXL, IGF2, EPHA2, EPHA6, PRLR, HB…	2362	687	63046	2.09804	0.00376591	1.90555e-05	0.00149867
GOTERM_BP_ALL	GO:0010628~positive regulation of gene expression	97	3.31284	8.32181e-07	BMP10, RHOQP2, RORB, ATOH1, APP, BRPF1, GATA5, SMARCD3, SMARCD1, AKIRIN2, RPS27A, MLXIPL, ATF4C, MECOM, PROX1, HES1, HES5, JUN, SIX1, NFE2L2, SMARCA2, TMX1, LOC644006, SOX2, CYTL1, TCF21, BLOC1S2, SMARCB1, NKX2-1, AGRN, TCF4, NKX2-2, ARHGEF10L, HNRNPAB, NR1H3, BMP4, SREBF1, DVL3, MLL, SMAD9, GSX1, SMAD3, TEAD3, SREBF2, TNNI2, ATF4, HDAC2, RNF4, EBF2, GTF2F1, EBF1, SMARCC2, DNMT1, KLF2, E2F1, RSF1…	2362	1532	63046	1.69002	0.00395915	1.99345e-05	0.00157572
GOTERM_BP_ALL	GO:0051270~regulation of cell motion	43	1.46858	8.38311e-07	LOC646079, BMP10, ONECUT1, INS-IGF2, BCAR1, DRD5, JAG2, PAX6, RPS6KB1, JAG1, AGTR2, ARHGAP5, CXCR4, INS, APOE, LOC100129500, GAB1, MKKS, BCL6, TIE1, FGF2, INSR, EGFR, GTPBP4, PLD1, ADAM10, F10, TBX5, SMAD3, ACTN1, IGF2, NEXN, FURIN, LAMA3, CLIC4, PTP4A1, PDGFRA, AAMP, ADAM17, PDGFRB, HBEGF, JAK2, WDR44, TRIP6, ARAP3, IGFBP3, IGFBP5	2362	492	63046	2.33282	0.00398826	1.9981e-05	0.00158733
GOTERM_BP_ALL	GO:0007610~behavior	74	2.52732	8.45514e-07	ADCY1, SLC6A1, HELT, GM2A, WFS1, HEXB, RPS6KB1, CNP, KCNIP3, APP, AGTR2, SLC1A2, ROBO1, CXCR4, SLC24A2, GALR2, DLG4, MKKS, CHRNA4, POU4F1, SEPP1, MAN2B1, FGF2, KCNMA1, PLD1, EGR2, EFNB3, PIK3CB, LOC642132, GRIN2A, NTSR1, PTGDS, RASGRF1, JUN, GRM6, PDGFRB, PRKCZ, ADORA2A, DRD5, TH, CTNND2, ASTN1, ABI2, COMT, APLP2, EPHB2, NPAS1, PDE1B, MYO15A, GRPR, PTN, NKX2-1, GFI1, ACSL4, VDAC1P1, LHX8, HPGDS, …	2362	1069	63046	1.8477	0.00402246	2.00524e-05	0.00160097
GOTERM_BP_ALL	GO:0051246~regulation of protein metabolic process	109	3.72268	9.58442e-07	BMP10, AURKAIP1, TMEM189-UBE2V1, ATP6AP2, WFS1, LTBP4, EIF5B, EIF4EBP3, MAP3K6, PRKAR2A, APP, APOE, WIBG, LOC100129500, GAB1, UBE2V1P2, PUM1, EIF2B2, INSR, EIF2B3, EIF2B4, RPS27A, EGFR, ANAPC10P1, GTPBP4, SOCS1, GRIN2A, NRD1, EIF2AK1, JUN, EIF2S1, F2, PDGFRB, HSPB1, ENPP1, PTPLAD1, UBE2V1, ANAPC10, PSMB7, PSMB6, EIF3B, EIF3H, INS, ITGAV, EIF3K, FBXO4, DNAJA3, NR1H3, BMP4, MLL, PAIP2, FBXO2, NDFIP…	2362	1786	63046	1.62901	0.00455847	2.2618e-05	0.00181479
GOTERM_BP_ALL	GO:0032270~positive regulation of cellular protein metabolic process	42	1.43443	1.05409e-06	BMP10, AURKAIP1, INS-IGF2, EDNRA, MEN1, APOE, CLCF1, WIBG, LOC100129500, PIWIL2, FGF2, INSR, RPS27A, ANAPC10P1, NRD1, PSME1, PSME2, F2, CD81, MGEA5, ADAM17, IFT88, HSD3B7, RPS27AP11, ANAPC10, RPS27AP12, RPS27AP16, PSMF1, PSMB7, PSMB6, INS, RB1CC1, FBXO4, DNAJA3, NR1H3, BMP4, CDC26P1, NDFIP1, NDFIP2, IGF2, DOCK7, CDC26, FURIN, CDC27, PSMD14, HDAC2, PLK1, DNMT1, JAK2, SMURF1, IFT52	2362	479	63046	2.34041	0.00501225	2.47527e-05	0.0019959
GOTERM_BP_ALL	GO:0000279~M phase	73	2.49317	1.1359e-06	LZTS2, KNTC1, AURKB, MLH3, SEH1L, TARDBP, INCENP, PIWIL2, NUP37, TUBB1, RPL24P6, ASPM, ZW10, TAF1L, ANAPC10P1, CRYAA, KIF15, MND1, ESPL1, UBE2I, MYH9, DCTN3, TACC3, RAD50, CDK2, TACC2, CHMP1A, TIMELESS, EREG, FANCD2, NSL1, MAPRE2, CHFR, NEK6, PPP5C, HAUS5, CEP120, HSD3B7, ANAPC13, MRE11A, KATNB1, ANAPC10, CEP55, CCNG1, CCNG2, SPC25, NCAPH, TUBB, NCAPG, BUB1, PBRM1, SKA1, HELLS, NUDC, DLGAP5, CDC2…	2362	1058	63046	1.84168	0.00540019	2.65429e-05	0.0021508
GOTERM_BP_ALL	GO:0043086~negative regulation of catalytic activity	46	1.57104	1.29328e-06	CAST, ADCY1, OXA1L, ADCY2, INS-IGF2, ADCY6, PDCD4, SPRY4, MEN1, APOE, LOC100129500, CDKN2D, BIRC8, CDK5RAP1, RPS27A, DHCR24, ANAPC10P1, NEIL1, SSTR5, SSTR2, PSME1, PSME2, HIPK3, GADD45G, GRM6, PRKRIP1, SORT1, ATPIF1, CAV3, PRKCZ, ADORA2A, DRD5, RPS27AP11, ANAPC10, RPS27AP12, RPS27AP16, PSMF1, PSMB7, PSMB6, CYP27B1, INS, GFI1, DNAJA3, CDC26P1, BIRC5, IGF2, CDC26, CDC27, TP73, SH3BP5, PSMD14, ADCY9…	2362	553	63046	2.22029	0.0061461	3.0073e-05	0.00244879
GOTERM_BP_ALL	GO:0000087~M phase of mitotic cell cycle	56	1.91257	1.51206e-06	LZTS2, KNTC1, AURKB, SEH1L, TARDBP, INCENP, NUP37, ASPM, RPL24P6, ZW10, ANAPC10P1, KIF15, UBE2I, ESPL1, DCTN3, CDK2, CHMP1A, TIMELESS, NSL1, MAPRE2, CHFR, NEK6, PPP5C, HAUS5, ANAPC13, KATNB1, ANAPC10, CEP55, CCNG1, CCNG2, SPC25, TUBB, NCAPH, NCAPG, BUB1, PBRM1, SKA1, NUDC, HELLS, CDC26P1, DLGAP5, KIF18A, BIRC5, RPL24, SIRT7, CDC26, LOC442308, CDC27, SMC2, SMC3, SIRT2, SMC4, NEDD1, CCNB2, TUBBP2, …	2362	739	63046	2.02265	0.00718207	3.49896e-05	0.00286304
GOTERM_BP_ALL	GO:0007584~response to nutrient	31	1.05874	1.69702e-06	ALPL, KYNU, SOX2, RPS6KB1, ENSA, VARS, CCNE1, CYP27B1, GSN, CDKN2D, SERPINC1, ANGPT1, TIE1, OGT, INSR, BMP4, STC2, FADS1, SI, MAP1B, COX4I1, SLC6A19, SSTR2, CHMP1A, DUSP1, TFRC, LIPG, STC1, COL1A1, CP, AACS	2362	304	63046	2.72186	0.00805709	3.908e-05	0.00321326
GOTERM_BP_ALL	GO:0032535~regulation of cellular component size	54	1.84426	1.87198e-06	BMP10, INS-IGF2, LOC729841, SGMS1, ACVR1B, AGTR2, APP, ARHGAP5, GSN, CDKN2D, LOC729494, NDUFS3, DNAJC2, FGF2, ADAM10, NOL8, CDHR2, NDUFA13, NEBL, ARPC1A, ARPC1B, NCK1, ADAM17, EMP3, DCUN1D3, SPTB, ADD1, CAV3, FGFR2, SHROOM2, ENPP1, ACTR3B, CCNG1, CDH4, LOC653888, RRAGC, CYP27B1, ARPC3, INS, RB1CC1, BCL6, SPTBN4, MAP1B, SMAD3, IGF2, CSRP2, TP73, RERG, EI24, NEB, NUPR1, TSC1, ULK1, CDKN2AIP, NOP58,…	2362	707	63046	2.03869	0.00888403	4.29016e-05	0.00354452
GOTERM_BP_ALL	GO:0033036~macromolecule localization	227	7.75273	1.96052e-06	OXA1L, SEC31A, LTBP2, CROCC, CHMP6, SLC9A2, AURKB, MXI1, VPS33A, RAB1A, HOOK3, APOB, CRY2, VPS13C, HOMER3, APOE, APOF, KIFAP3, VPS4B, NUP37, RPL11, VPS13A, TLK1, NUP35, RAB27B, APOO, VPS45, GRIN2A, APOLD1, LOC100129272, VPS41, OPTN, MYH9, NPC1, CD36, RAB19, JUN, F2, SRP72, RAB13, MRPL45, ENPP1, MTX1, AKAP12, RAB40C, LOC100131463, CHCHD4, CD74, DMD, NUP50, OSBPL9, OSBPL7, ATP11A, CEL, UPF3B, PCNA,…	2362	4446	63046	1.36281	0.00930227	4.47158e-05	0.00371217
GOTERM_BP_ALL	GO:0008284~positive regulation of cell proliferation	66	2.2541	2.06831e-06	RPS15AP24, BMP10, INS-IGF2, PAX6, RPS6KB1, GLI2, PNP, ARHGAP5, HLX, SHC1, HSF4, INSR, FGF2, AKIRIN2, RPS15AP12, EGFR, RPS15AP11, ADAM10, NKX2-6, RPS15AP17, TBRG4, MFGE8, PROX1, CDK2, PURA, MYCN, HES1, NOP2, EREG, JUN, NCK1, CD81, FOXG1, RPS15AP19, PDGFRA, TGIF1, RIPK2, ADAM17, PDGFRB, MST1R, NGFR, MDM4, FGFR2, PRKCZ, SOX2, CLU, RPS15A, BLOC1S2, LHX1, INS, CDC123, RTKN2, CAMK2D, PTN, LHX5, BCL6, D…	2362	939	63046	1.8761	0.0098112	4.69496e-05	0.00391627
GOTERM_BP_ALL	GO:0048583~regulation of response to stimulus	67	2.28825	2.51549e-06	SH3RF1, LOC646079, HSPD1P6, TMEM189-UBE2V1, CADM1, INS-IGF2, BCAR1, AP2S1, HSPD1P1, TSPAN8, DAXX, PDCD4, HSPD1P5, RPS3, HSPD1P4, MEN1, EDNRA, MAP3K6, APOE, GPX4, HLX, LOC100129500, UBE2V1P2, GAB1, VKORC1, LBP, NT5E, LOC653879, BRCC3, ADAM10, PTPRF, SOCS1, ATP6V1H, PKN1, RPS3P3, TMEM189, C8G, C8A, NPC1, EREG, PTGDS, SERPINF2, RIPK1, HIPK3, F2, ADAM17, RIPK2, PRKCZ, C9, ENPP1, ADORA2B, ADORA2A, C3,…	2362	964	63046	1.85513	0.0119198	5.68296e-05	0.00476297
KEGG_PATHWAY	hsa02010:ABC transporters	9	0.307377	2.52029e-06	ABCB11, ABCC11, ABCC6P2, ABCC4, ABCA1, ABCC2, ABCB7, ABCA3, ABCA12, ABCC6	953	36	37848	9.92865	0.00048378	4.69802e-06	0.00313776
GOTERM_BP_ALL	GO:0016192~vesicle-mediated transport	115	3.9276	2.62691e-06	SEPT5, SEC31A, AP4E1, SLC9A3, MEGF10, VPS33A, RAB1A, HOOK3, SYP, PACSIN1, APP, ANK1, APOE, LOC100129500, VPS4B, PUM1, VPS13A, RBM12, PLD2, NCALD, VPS45, MFGE8, COLEC12, VPS41, OPTN, NPC1, CD36, LRP10, SCYL1, VAMP7, TXNDC5, PI4K2A, USO1, RAB13, BIN1, ERC1, TRAPPC1, VPS26A, KALRN, RAB7A, TMX1, STX7, ADORA2A, SNX1, SNX4, ABCA1, RIMS4, LOC100131294, AHSG, ITGAV, DOPEY2, DOPEY1, AP2M1, FAM160A2, SPTBN…	2362	1956	63046	1.5693	0.0124444	5.90666e-05	0.00497393
KEGG_PATHWAY	hsa00500:Starch and sucrose metabolism	8	0.273224	2.69865e-06	GCK, ENPP1, PYGL, SI, HK1, UGT2A1, UGP2, PYGB	953	26	37848	12.2199	0.000518007	4.98212e-06	0.00335981
GOTERM_BP_ALL	GO:0009991~response to extracellular stimulus	43	1.46858	2.81722e-06	ALPL, KYNU, ADORA2B, NUAK2, SOX2, ALDOB, PFKFB1, RPS6KB1, ENSA, VARS, CCNE1, SLC1A2, CYP27B1, GSN, CDKN2D, SERPINC1, ANGPT1, TIE1, OGT, INSR, LOC100131909, SREBF1, BMP4, STC2, FADS1, MAP1B, SI, AXL, COX4I1, SOD1, SLC6A19, SSTR2, CHMP1A, ITGA6, TFRC, DUSP1, SFRP2, JUN, LIPG, HSD11B2, STC1, CP, COL1A1, AACS	2362	516	63046	2.22432	0.0133399	6.30482e-05	0.00533426
GOTERM_BP_ALL	GO:0000165~MAPKKK cascade	38	1.29781	2.93035e-06	ADORA2B, NDST1, INS-IGF2, PTPLAD1, DAXX, CD74, MEN1, MAP3K6, MAP3K4, CXCR4, INS, RB1CC1, GAB1, C1QTNF2, TNFRSF19, SHC1, INSR, FGF2, MAP2K6, SCG2, LOC100131909, EGFR, CCM2, RET, BRAF, PIK3CB, MAP2K4, ITGA1, PKN1, MINK1, IGF2, MAPK10, SOD1, SH2D3C, RIPK1, GADD45G, CD81, MAPK8, JAK2, PPM1L, DUSP6	2362	429	63046	2.36431	0.0138719	6.52736e-05	0.00554847
GOTERM_BP_ALL	GO:0010648~negative regulation of cell communication	51	1.7418	3.02239e-06	SLC6A1, MEN1, AGTR2, KCNQ4, SOSTDC1, SLC24A2, CHST11, HHIP, PLD2, SOCS2, PTPRF, C9ORF89, SOCS1, DLL3, DDIT4, NPC1, TGIF1, NGFR, SNX13, CAV3, PRKCZ, TWSG1, ONECUT1, ENPP1, ERBB3, DRD5, SOX2, PRDM16, AHSG, CHD8, RGS11, BCL6, DNAJA3, PAK1IP1, RGS19, SKI, RGS16, CISH, ATXN1, TULP3, DKK1, BMPER, TSC1, RGS2, CYP26C1, RGS5, RGS6, SMURF1, ARAP3, IGFBP3, IGFBP5	2362	663	63046	2.05321	0.0143045	6.70107e-05	0.00572274
GOTERM_BP_ALL	GO:0051248~negative regulation of protein metabolic process	38	1.29781	3.23382e-06	HSP90AB1, INS-IGF2, MEN1, EIF4EBP3, LOC440917, EIF2B3, INSR, EIF2B4, RPS27A, ANAPC10P1, GTPBP4, SOCS1, GRIN2A, ANKHD1-EIF4EBP3, NDUFA13, G6PD, EIF2AK1, PSME1, PSME2, JUN, MGEA5, MDM4, SRP9, PRKCZ, ENPP1, RPS27AP11, ANAPC10, RPS27AP12, RPS27AP16, PAIP2B, PSMF1, PSMB7, PSMB6, INS, ITGAV, SRP9L1, PAIP2, CDC26P1, IGF2, ANKHD1, CDC26, YWHAE, CDC27, FURIN, PSMD14, TSC1, DNMT1, IGFBP3, IGFBP5	2362	431	63046	2.35334	0.0152974	7.13661e-05	0.00612304
GOTERM_BP_ALL	GO:0007611~learning or memory	31	1.05874	3.2643e-06	PRKCZ, ADCY1, SLC6A1, GM2A, DRD5, TH, CTNND2, ABI2, RPS6KB1, COMT, EPHB2, APP, PDE1B, SLC24A2, GALR2, GRPR, DLG4, PTN, ACSL4, MAN2B1, LHX8, VDAC1P1, EGR2, GRIN2A, DBH, VDAC1, ATXN1, RASGRF1, FYN, JUN, TMOD2, CHRNB2	2362	314	63046	2.63518	0.0154405	7.17068e-05	0.00618076
KEGG_PATHWAY	hsa00140:Steroid hormone biosynthesis	7	0.239071	3.57227e-06	CYP17A1, CYP1B1, HSD17B12, HSD11B2, UGT2A1, COMT, HSD17B7	953	18	37848	15.4446	0.000685641	6.53214e-06	0.00444743
KEGG_PATHWAY	hsa00410:beta-Alanine metabolism	7	0.239071	3.57227e-06	ALDH7A1, UPB1, EHHADH, LOC642590, HIBCH, DPYD, LOC646347, SMS, GAD1	953	18	37848	15.4446	0.000685641	6.53214e-06	0.00444743
GOTERM_BP_ALL	GO:0070585~protein localization in mitochondrion	15	0.512295	3.70986e-06	GRPEL1, TSPO, TIMM17A, MTX1, TIMM10, TOMM40, LOC100129272, LOC100131463, MIPEP, TIMM44, TIMM8B, AIP, TRNT1, LOC100131128, TOMM70A, TOMM20, TOMM22, DNAJC19, LOC644589	2362	86	63046	4.65554	0.0175295	8.11202e-05	0.00702437
GOTERM_BP_ALL	GO:0006626~protein targeting to mitochondrion	15	0.512295	3.70986e-06	GRPEL1, TSPO, TIMM17A, MTX1, TIMM10, TOMM40, LOC100129272, LOC100131463, MIPEP, TIMM44, TIMM8B, AIP, TRNT1, LOC100131128, TOMM70A, TOMM20, TOMM22, DNAJC19, LOC644589	2362	86	63046	4.65554	0.0175295	8.11202e-05	0.00702437
KEGG_PATHWAY	hsa04920:Adipocytokine signaling pathway	10	0.34153	3.85509e-06	CD36, MAPK8, JAK2, MAPK10, ACACB, ACSL4, ACSL3, AKT3, PCK1, ACSL5	953	50	37848	7.94292	0.000739904	6.98279e-06	0.00479953
GOTERM_BP_ALL	GO:0006897~endocytosis	49	1.6735	3.89336e-06	HIP1R, MYO7A, SLC9A3, MEGF10, AP1S3, SYP, APP, PACSIN1, APOE, LOC100129500, DLG4, NECAP1, LBP, CLINT1, PLD2, ATP6V1H, COLEC12, MFGE8, M6PR, ELMO2, ELMO1, NPC1, CD36, LRP10, VAMP7, RAB5A, SORT1, BIN1, RIN3, RAB7A, ADORA2A, GULP1, SNX1, SNX4, EEA1, ABCA1, AHSG, ITGAV, EHD2, LY75, DENND1A, VAV1, FNBP1, TFRC, ULK1, AP2A1, JMJD6, LRP8, CD302, DNM2, CLCN5	2362	632	63046	2.06946	0.0183885	8.47439e-05	0.00737181
KEGG_PATHWAY	hsa04730:Long-term depression	9	0.307377	3.89577e-06	PLCB3, BRAF, ARAF, PLA2G12B, PLA2G6, GRIA3, ITPR3, ITPR1, PRKCB	953	38	37848	9.40609	0.00074771	6.99053e-06	0.00485018
GOTERM_BP_ALL	GO:0006139~nucleobase, nucleoside, nucleotide and nucleic acid metabolic process	586	20.0137	4.17686e-06	PGD, HOXD12, ASCC1, SYNCRIP, RORB, INTS2, LOC441454, SART3, MXI1, APP, BRPF1, CDCA7, INTS5, DHX38, MED29, VPS4B, RPL11, DHX35, PTBP2, GUCA2B, LUC7L3, IKBKAP, KRR1, YARS, RCOR3, RCOR1, PTBP1, EOMES, HNF4G, PROX2, PROX1, SARS2, C10ORF2, MED19, MSX1, ZNF238, PTRF, SCYL1, JUN, RPS14, RPS15, FOXG1, TGIF1, ST18, MYBBP1A, ADSS, PUS1, NHP2L1, ZNF131, PABPC4, MYBL1, DIDO1, ZNF513, DTD1, SLC29A1, SLC29A2, …	2362	13263	63046	1.17932	0.0197142	9.05011e-05	0.00790858
KEGG_PATHWAY	hsa03420:Nucleotide excision repair	9	0.307377	4.79335e-06	POLD3, RFC5, XPA, ERCC5, RFC4, XPC, CCNH, PCNA, RBX1	953	39	37848	9.1649	0.000919901	8.52149e-06	0.00596762
KEGG_PATHWAY	hsa00534:Heparan sulfate biosynthesis	7	0.239071	5.10973e-06	NDST4, B3GAT3, NDST1, XYLT1, HS6ST3, EXT1, EXT2	953	19	37848	14.6317	0.000980589	9.00061e-06	0.0063615
GOTERM_BP_ALL	GO:0051252~regulation of RNA metabolic process	234	7.9918	5.52186e-06	CDX4, HOXD12, SYNCRIP, RORB, RAB1A, APP, SIN3A, TWIST2, IKBKAP, NKX2-6, EOMES, HNF4G, MECOM, PROX1, HES1, MED19, MSX1, ZNF238, HES5, JUN, RPS14, SERBP1, HES2, FOXG1, TGIF1, RPS13, ST18, MYBBP1A, TMX1, ZNF131, MYBL1, MYT1, TCF21, TAL1, RPS26, MUSK, INS, LHX1, LHX2, LHX5, NKX2-1, AGRN, VEZF1, TCF4, LHX8, NKX2-2, ARHGEF10L, NR1H3, HNRNPAB, BMP4, DVL3, AEBP2, SMAD9, MLL, SMAD3, SKI, GCFC1, NR1I2, TUL…	2362	4681	63046	1.3343	0.0259794	0.000119101	0.0104551
GOTERM_BP_ALL	GO:0045597~positive regulation of cell differentiation	47	1.60519	5.72365e-06	INS-IGF2, PAX6, JAG1, GLI2, PNP, GLI3, NRCAM, MEN1, ACVR1B, CCNE1, APOB, ATOH1, METRN, ROBO1, HLX, HSF4, FGF2, ARHGEF1, PTPRF, LOC642132, EOMES, DLL3, NUMBL, CD36, JUN, FOXG1, TGIF1, NGFR, SOX2, CLU, CDH4, CD74, EPHB2, TAL1, CYP27B1, INS, GFI1, NKX2-2, BMP4, LPL, SMAD9, TBX5, MAP1B, SMAD3, IGF2, BAD, DLX5, JAK2, IGFBP3, ZFHX3	2362	604	63046	2.07701	0.0269158	0.000122896	0.0108372
GOTERM_BP_ALL	GO:0031347~regulation of defense response	26	0.887978	5.76124e-06	HSPD1P6, CADM1, ADORA2B, ADORA2A, INS-IGF2, C3, AP2S1, HSPD1P1, HSPD1P5, HSPD1P4, AHSG, EDNRA, LOC100133511, INS, APOE, GPX4, LOC100129500, SERPINC1, BCL6, LBP, NT5E, AP2M1, LOC100131909, POLR3G, LOC653879, NDFIP1, ATP6V1H, SAMHD1, IGF2, IDO1, UACA, EREG, AP2A1, RIPK2, JAK2, HSPD1	2362	243	63046	2.85591	0.0270902	0.000123149	0.0109083
GOTERM_BP_ALL	GO:0010324~membrane invagination	49	1.6735	5.9811e-06	HIP1R, MYO7A, SLC9A3, MEGF10, AP1S3, SYP, APP, PACSIN1, APOE, LOC100129500, DLG4, NECAP1, LBP, CLINT1, PLD2, ATP6V1H, COLEC12, MFGE8, M6PR, ELMO2, ELMO1, NPC1, CD36, LRP10, VAMP7, RAB5A, SORT1, BIN1, RIN3, RAB7A, ADORA2A, GULP1, SNX1, SNX4, EEA1, ABCA1, AHSG, ITGAV, EHD2, LY75, DENND1A, VAV1, FNBP1, TFRC, ULK1, AP2A1, JMJD6, LRP8, CD302, DNM2, CLCN5	2362	642	63046	2.03722	0.0281094	0.000127278	0.0113246
GOTERM_BP_ALL	GO:0048646~anatomical structure formation involved in morphogenesis	77	2.62978	6.17678e-06	CAST, BMP10, AGTPBP1, TBX20, CSPG4, ENPEP, JAG1, GLI2, GLI3, VPS33A, EDNRA, ROBO1, CXCR4, ANGPT1, FGF2, RET, EGR2, LOC642132, MMP19, APOLD1, DLL3, EOMES, DLL1, PCDH8, MYH9, MMP14, ECSIT, PROX1, MIB1, XIRP1, EREG, JUN, NLE1, AAMP, TGIF1, ATPIF1, COL1A1, PMP22, EXT2, TWSG1, SHROOM3, SOX2, PTK7, PRKDC, ANGPTL6, CD9, RGMA, PTK2, HAND1, LHX1, NKX2-1, LHX5, VEZF1, SCG2, HECTD1, DVL2, BMP4, KAT2A, AIMP1…	2362	1192	63046	1.72422	0.0290155	0.000130857	0.0116951
GOTERM_BP_ALL	GO:0080134~regulation of response to stress	46	1.57104	6.44406e-06	SH3RF1, HSPD1P6, CADM1, TMEM189-UBE2V1, INS-IGF2, AP2S1, HSPD1P1, TSPAN8, PDCD4, DAXX, HSPD1P5, HSPD1P4, RPS3, EDNRA, MEN1, MAP3K6, APOE, LOC100129500, GPX4, UBE2V1P2, GAB1, VKORC1, LBP, NT5E, LOC653879, BRCC3, PKN1, ATP6V1H, RPS3P3, TMEM189, NPC1, EREG, SERPINF2, HIPK3, RIPK1, F2, RIPK2, ADORA2B, ADORA2A, C3, PTPLAD1, UBE2V1, AHSG, LOC100133511, INS, SERPINC1, BCL6, AP2M1, LOC100131909, POLR3G, …	2362	588	63046	2.08813	0.0302519	0.000135915	0.0122011
KEGG_PATHWAY	hsa00650:Butanoate metabolism	7	0.239071	7.1441e-06	ALDH7A1, EHHADH, BDH2, AACS, ACAT2, GAD1, BDH1	953	20	37848	13.9001	0.00137073	1.24697e-05	0.00889415
GOTERM_BP_ALL	GO:0032269~negative regulation of cellular protein metabolic process	36	1.22951	7.39327e-06	HSP90AB1, PRKCZ, ENPP1, INS-IGF2, RPS27AP11, ANAPC10, RPS27AP12, PAIP2B, RPS27AP16, LOC440917, EIF4EBP3, MEN1, PSMF1, PSMB7, PSMB6, INS, ITGAV, INSR, EIF2B3, RPS27A, EIF2B4, GTPBP4, ANAPC10P1, SRP9L1, PAIP2, CDC26P1, SOCS1, NDUFA13, ANKHD1-EIF4EBP3, IGF2, ANKHD1, CDC26, FURIN, CDC27, YWHAE, PSMD14, EIF2AK1, G6PD, PSME1, TSC1, PSME2, JUN, MGEA5, DNMT1, IGFBP3, SRP9, IGFBP5	2362	412	63046	2.33229	0.03463	0.000155247	0.0139982
GOTERM_BP_ALL	GO:0007067~mitosis	53	1.81011	8.32099e-06	LZTS2, KNTC1, AURKB, SEH1L, TARDBP, INCENP, NUP37, ASPM, ZW10, ANAPC10P1, KIF15, UBE2I, ESPL1, DCTN3, CDK2, CHMP1A, TIMELESS, NSL1, MAPRE2, CHFR, NEK6, PPP5C, HAUS5, ANAPC13, KATNB1, ANAPC10, CEP55, CCNG1, CCNG2, SPC25, TUBB, NCAPH, NCAPG, BUB1, PBRM1, SKA1, NUDC, HELLS, CDC26P1, DLGAP5, KIF18A, BIRC5, LOC442308, CDC26, CDC27, SMC2, SMC3, SIRT2, SMC4, NEDD1, CCNB2, TUBBP2, TUBBP1, PLK1, KIF20B, R…	2362	726	63046	1.94857	0.0388899	0.00017396	0.0157546
GOTERM_BP_ALL	GO:0000122~negative regulation of transcription from RNA polymerase II promoter	47	1.60519	8.3846e-06	E2F1, ZMYND11, HMGB1, HELT, CDX4, SOX2, SPI1, PRDM16, GLI2, KCNIP3, MEN1, NPAS1, SIN3A, HAND1, NKX2-1, BCL6, GFI1, OLIG2, HSF4, TCF4, NR2F1, TBX2, JARID2, GABPA, MLXIPL, SMAD3, SKI, MBD3, SNAI2, PROX1, HES1, MSX1, HDAC2, ZNF238, HES5, DR1, RPS14, HMGB1L10, TGIF1, DNMT1, PHF21A, ID3, MDM4, ST18, CUX1, NSD1, ZFHX3, SMARCA2	2362	613	63046	2.04652	0.0391813	0.000174524	0.015875
GOTERM_BP_ALL	GO:0000280~nuclear division	53	1.81011	8.67267e-06	LZTS2, KNTC1, AURKB, SEH1L, TARDBP, INCENP, NUP37, ASPM, ZW10, ANAPC10P1, KIF15, UBE2I, ESPL1, DCTN3, CDK2, CHMP1A, TIMELESS, NSL1, MAPRE2, CHFR, NEK6, PPP5C, HAUS5, ANAPC13, KATNB1, ANAPC10, CEP55, CCNG1, CCNG2, SPC25, TUBB, NCAPH, NCAPG, BUB1, PBRM1, SKA1, NUDC, HELLS, CDC26P1, DLGAP5, KIF18A, BIRC5, LOC442308, CDC26, CDC27, SMC2, SMC3, SIRT2, SMC4, NEDD1, CCNB2, TUBBP2, TUBBP1, PLK1, KIF20B, R…	2362	727	63046	1.94589	0.0404998	0.000179735	0.0164204
GOTERM_BP_ALL	GO:0008202~steroid metabolic process	43	1.46858	8.75929e-06	TSPO, OSBP, CYP1B1, CYP51A1, HSD3B7, HSD17B12, LSS, LOC648603, COMT, ABCA1, PMVK, ACOX3, FDFT1, RDH8, APOB, CYP27B1, APOE, APOF, LOC100129500, INSIG1, ATP8B1, PIWIL2, CAT, FGF2, HSD17B7, DHCR24, SREBF1, ACAA2, OSBPL9, OSBPL7, PCTP, SREBF2, CEL, SDR42E2, EBPL, NPC1, CYP17A1, NR1I2, G6PD, PRLR, CYP27A1, SQLE, HSD11B2, CYP2R1, MVK, SCP2	2362	540	63046	2.12546	0.040896	0.000180744	0.0165844
GOTERM_BP_ALL	GO:0030900~forebrain development	42	1.43443	9.10321e-06	E2F1, TWSG1, CEP120, NDST1, SOX2, SLC6A4, PAX6, GLI2, GLI3, APLP2, AHSG, LOC440917, APP, SLC1A2, DAB1, LHX1, LHX2, MKKS, NKX2-1, LHX8, ASPM, NR2F1, BMP4, NKX2-6, OTX1, GSX1, TACC3, MECOM, YWHAE, TP73, TACC2, NUMBL, HES1, NOTCH3, MSX1, DKK1, TSC1, FYN, FOXG1, LRP8, CHRNB2, FABP7, IFT88	2362	523	63046	2.14351	0.0424671	0.000187031	0.0172355
KEGG_PATHWAY	hsa03410:Base excision repair	8	0.273224	9.66751e-06	POLD3, HMGB1, UNG, HMGB1L10, NEIL1, PCNA, PARP3, PARP1, OGG1	953	31	37848	10.2489	0.00185445	1.67221e-05	0.0120355
KEGG_PATHWAY	hsa03430:Mismatch repair	7	0.239071	9.78877e-06	POLD3, RFC5, RFC4, SSBP1, MSH2, PCNA, MLH3	953	21	37848	13.2382	0.00187769	1.67807e-05	0.0121865
GOTERM_BP_ALL	GO:0048285~organelle fission	55	1.87842	1.02044e-05	LZTS2, COX10, KNTC1, AURKB, SEH1L, TARDBP, INCENP, NUP37, ASPM, ZW10, ANAPC10P1, KIF15, UBE2I, ESPL1, DCTN3, CDK2, CHMP1A, TIMELESS, NSL1, MAPRE2, CHFR, NEK6, PPP5C, HAUS5, ANAPC13, KATNB1, ANAPC10, CEP55, CCNG1, CCNG2, SPC25, TUBB, NCAPH, NCAPG, BUB1, PBRM1, SKA1, NUDC, HELLS, DNM1L, CDC26P1, DLGAP5, KIF18A, BIRC5, CDC26, LOC442308, CDC27, SMC2, SMC3, SIRT2, SMC4, NEDD1, CCNB2, TUBBP2, TUBBP1, P…	2362	770	63046	1.90656	0.0474804	0.000208753	0.0193202
KEGG_PATHWAY	hsa04340:Hedgehog signaling pathway	9	0.307377	1.03369e-05	BMP4, WNT10B, WNT11, PTCH2, HHIP, PRKACB, GLI2, GLI3, BMP8A	953	43	37848	8.31236	0.00198272	1.75634e-05	0.0128688
GOTERM_BP_ALL	GO:0051960~regulation of nervous system development	44	1.50273	1.10564e-05	PAX6, GLI2, NRCAM, ATOH1, METRN, APOE, ROBO1, LOC100129500, CDK5RAP2, CDK5RAP1, FGF2, ASPM, RPS27A, ARHGEF1, PTPRF, LOC642132, DLL3, DLL1, NUMBL, HES1, MIB1, HES5, SIX1, FOXG1, TGIF1, NGFR, KALRN, SOX2, RPS27AP11, RPS27AP12, CDH2, CDH4, RPS27AP16, EPHB2, LINGO1, PTK2, MUSK, PVRL1, LHX1, LHX5, AGRN, NKX2-2, BMP4, MAP1B, NOTCH3, ATF5, TULP3, ULK1, CHRNB2	2362	564	63046	2.08234	0.0513415	0.000225216	0.0209333
GOTERM_BP_ALL	GO:0006892~post-Golgi vesicle-mediated transport	16	0.546448	1.12412e-05	PLDN, STX7, MUTED, OPTN, CLTC, MON2, AP1S3, AP2A1, TXNDC5, VAMP7, PUM1, SORT1, VPS13A, DOPEY2, DOPEY1, CLINT1, DNM2	2362	107	63046	3.9913	0.0521767	0.000228004	0.0212831
GOTERM_BP_ALL	GO:0051259~protein oligomerization	36	1.22951	1.29807e-05	PRKCZ, SLC6A1, ATL3, LNX2, AASS, CDH2, PDSS1, GCH1, LONP1, AQP11, ALOX5AP, C1QTNF2, ANGPT1, CAT, HSF4, GNMT, INSR, CRYAA, SCUBE3, BRAF, OTC, PFKP, MALT1, COLEC12, SKI, ITPR3, C10ORF2, UQCRHL, STOM, TSC1, SBF2, UQCRH, HAO2, RRM1, ATPIF1, SPAST, PPP5C	2362	423	63046	2.27164	0.0600036	0.000262166	0.024576
GOTERM_BP_ALL	GO:0060284~regulation of cell development	46	1.57104	1.3029e-05	INS-IGF2, PAX6, GLI2, NRCAM, ATOH1, METRN, APOE, ROBO1, LOC100129500, CDK5RAP2, CDK5RAP1, FGF2, ASPM, RPS27A, ARHGEF1, PTPRF, LOC642132, DLL3, DLL1, PROX1, NUMBL, HES1, MIB1, HES5, SIX1, FOXG1, TGIF1, NGFR, KALRN, CAV3, SOX2, RPS27AP11, RPS27AP12, CDH2, CDH4, RPS27AP16, EPHB2, LINGO1, PTK2, MUSK, INS, AGRN, NKX2-2, BMP4, MAP1B, SMAD3, IGF2, NOTCH3, ATF5, ULK1, CHRNB2, IGFBP3, ZFHX3	2362	605	63046	2.02946	0.0602203	0.000262032	0.0246675
GOTERM_BP_ALL	GO:0031667~response to nutrient levels	38	1.29781	1.32764e-05	ALPL, KYNU, NUAK2, SOX2, ALDOB, PFKFB1, RPS6KB1, ENSA, VARS, CCNE1, CYP27B1, GSN, CDKN2D, SERPINC1, ANGPT1, TIE1, OGT, INSR, SREBF1, BMP4, STC2, FADS1, MAP1B, SI, COX4I1, SOD1, SLC6A19, SSTR2, CHMP1A, DUSP1, TFRC, JUN, LIPG, HSD11B2, STC1, COL1A1, CP, AACS	2362	459	63046	2.20978	0.0613278	0.000265885	0.0251358
GOTERM_BP_ALL	GO:0051716~cellular response to stimulus	157	5.36202	1.4031e-05	RHOQP2, LOC646079, ADCY1, ADCY2, VAPB, WFS1, ADCY6, RPS6KB1, RPE65, AIP, SLC2A8, MAP3K6, PRKAR2A, CRY2, MAP3K4, CDKN2D, INSIG1, GAB1, CHRNA4, TLK1, PRKACB, EIF2B2, EIF2B3, INSR, EIF2B4, PMS1, MAP2K6, CIB1, NUDT1, SOCS2, AARS, NEIL1, ATF4C, TOPBP1, COLEC12, RFC5, RFC4, TIMELESS, UBR5, JUN, EIF2S1, PDGFRB, MAPK8, NFE2L2, EIF2AK2, HMGB1, ENPP1, ADORA2B, ERBB3, PTPLAD1, MRE11A, MRPS11, SESN1, AHSG, R…	2362	2962	63046	1.41479	0.0646984	0.00027982	0.0265643
GOTERM_BP_ALL	GO:0006605~protein targeting	52	1.77596	1.47018e-05	GNPTG, GRPEL1, TSPO, LTBP2, XPO5, TIMM17A, MIPEP, SRP19, AGXT, GLI3, AIP, LOC440917, CRY2, HOMER3, RPL11, KPNB1, FGF2, DNAJC19, MCM3AP, NDUFA13, IPO9, LOC100129272, OPTN, STXBP4, TIMM44, TIMM8B, JUN, IPO5, F2, TOMM20, MGEA5, TOMM22, KPNA4, SRP72, SRP9, MTX1, KATNB1, AKAP12, TIMM10, POLA2, LOC100131463, AP3M1, BCL6, TNPO2, HSPA9, SRP9L1, TOMM40, YWHAE, TRNT1, LOC100131128, TOMM70A, YWHAQ, NOP58, S…	2362	722	63046	1.9224	0.0676847	0.000291975	0.0278342
KEGG_PATHWAY	hsa00310:Lysine degradation	8	0.273224	1.50328e-05	ALDH7A1, PLOD1, EHHADH, SETD1A, AASS, OGDH, ACAT2, NSD1	953	33	37848	9.62778	0.00288216	2.53183e-05	0.0187145
GOTERM_BP_ALL	GO:0051094~positive regulation of developmental process	53	1.81011	1.58082e-05	BMP10, INS-IGF2, PAX6, RPS6KB1, JAG1, GLI2, GLI3, PNP, NRCAM, MEN1, ACVR1B, CCNE1, METRN, APOB, ATOH1, ROBO1, HLX, HSF4, FGF2, INSR, ARHGEF1, PTPRF, LOC642132, EOMES, DLL3, PROX1, NUMBL, CD36, JUN, FOXG1, TGIF1, NGFR, SOX2, CLU, CDH4, CD74, EPHB2, TAL1, CYP27B1, INS, GFI1, NKX2-2, BMP4, LPL, SMAD9, TBX5, MAP1B, SMAD3, IGF2, BAD, DLX5, JAK2, UTS2R, IGFBP3, ZFHX3, TOB2	2362	743	63046	1.90399	0.0725891	0.000312642	0.0299286
KEGG_PATHWAY	hsa00670:One carbon pool by folate	6	0.204918	1.65122e-05	MTHFD1, MTHFD2, MTHFR, SHMT2, ALDH1L1, MTR	953	14	37848	17.0205	0.00316535	2.75681e-05	0.020556
GOTERM_BP_ALL	GO:0009968~negative regulation of signal transduction	46	1.57104	1.68065e-05	CAV3, PRKCZ, TWSG1, ONECUT1, ENPP1, ERBB3, SOX2, PRDM16, AHSG, MEN1, RGS11, CHD8, AGTR2, SOSTDC1, CHST11, BCL6, HHIP, DNAJA3, PLD2, PTPRF, SOCS2, C9ORF89, SOCS1, PAK1IP1, DLL3, RGS19, SKI, RGS16, CISH, DDIT4, ATXN1, TULP3, DKK1, BMPER, RGS2, TSC1, CYP26C1, RGS5, RGS6, TGIF1, NGFR, SMURF1, ARAP3, SNX13, IGFBP3, IGFBP5	2362	611	63046	2.00953	0.0769918	0.000331008	0.0318182
KEGG_PATHWAY	hsa04612:Antigen processing and presentation	7	0.239071	1.74433e-05	HSP90AA2, HSP90AB1, HSP90AA1, PSME1, PSME2, LGMN, CTSS, CD74	953	23	37848	12.087	0.00334353	2.88714e-05	0.0217149
KEGG_PATHWAY	hsa05020:Prion diseases	7	0.239071	1.74433e-05	C8A, NCAM1, C9, FYN, PRKACB, SOD1, C8G	953	23	37848	12.087	0.00334353	2.88714e-05	0.0217149
GOTERM_BP_ALL	GO:0044057~regulation of system process	52	1.77596	1.76591e-05	BMP10, CYP2J2, SLC6A1, TNNC2, TNNC1, INS-IGF2, MYBPC3, PINK1, RPS6KB1, SYP, KCNQ4, AGTR2, DES, APOE, SLC24A2, LOC100129500, DLG4, LGI1, RPS27A, EGFR, KCNMA1, EGR2, GRIN2A, TNNT3, SSTR2, RASGRF1, MGEA5, RAB5A, CAV3, PRKCZ, ADORA2B, ADORA2A, DRD5, TH, RPS27AP11, CTNND2, RPS27AP12, CDH2, RPS27AP16, EPHB2, TPM3, MYL9, ANXA6, INS, LOC100131909, MAP1B, IGF2, GRIA4, SOD1, DBH, CSRP3, TNNI1, P2RX3, ATP2A…	2362	727	63046	1.90918	0.0807359	0.000346367	0.0334322
GOTERM_BP_ALL	GO:0019725~cellular homeostasis	83	2.8347	1.79633e-05	WFS1, HEXB, PDIA4, CKB, EDNRA, APP, ALAS2, AQP11, APOE, CXCR4, SLC24A2, LOC100129500, GALR2, RGN, CHRNA4, SLC4A1, OLIG2, CHRNA1, EIF2B2, EIF2B4, KCNMA1, SLC12A7, EGR2, PIK3CB, GRIN2A, ATP6V1H, PRKCB, XIRP1, SBF2, RYR3, TXNDC5, JUN, F2, DLD, CLDN1, MGEA5, STC1, PMP22, SLC40A1, ADD1, KCNMB3, CAV3, TMX1, PRKCZ, ENPP1, ADORA2A, DRD5, MUTED, APLP2, CD9, DMD, CAMK2D, NEDD4L, QSOX2, SLC30A8, SCO2, SCO1,…	2362	1355	63046	1.635	0.0820678	0.000350888	0.034008
GOTERM_BP_ALL	GO:0007565~female pregnancy	20	0.68306	1.80132e-05	OVGP1, BSG, BYSL, IDO1, TEAD3, COMT, SOD1, COL16A1, IL11RA, RPL29, ADCYAP1, MEN1, CYP27B1, PRLR, HSF1, CLIC5, HSD11B2, RPL29P11, RPL29P9, RPL29P26, EPYC, PCSK5, HMX3, RPL29P12	2362	167	63046	3.19662	0.0822862	0.000350427	0.0341024
GOTERM_BP_ALL	GO:0045893~positive regulation of transcription, DNA-dependent	77	2.62978	1.94176e-05	E2F1, RHOQP2, GRIP1, TBX20, SPI1, PAX6, RHOQ, RORB, GLI2, MEN1, CCNE1, ATOH1, APP, SMARCD3, SMARCD1, HSF4, FGF2, AKIRIN2, EGR2, CCNH, SOX11, MLXIPL, ATF4C, MECOM, PROX1, HES1, HES5, NCOA3, NRL, JUN, NCOA6, SIX1, NFE2L2, NSD1, SMARCA2, TMX1, LOC644006, ABLIM3, SOX2, CYTL1, NUFIP1, PRKDC, FHL2, PRDM16, TCF7L1, TCF21, CHD8, MRPL12, HAND1, SMARCB1, SQSTM1, NFAT5, NKX2-1, AATF, AGRN, TCF4, NKX2-2, ARH…	2362	1233	63046	1.66688	0.0884097	0.000376208	0.0367608
GOTERM_BP_ALL	GO:0006629~lipid metabolic process	171	5.84016	2.03113e-05	TSPO, EHHADH, PITPNB, NDUFAB1, RPE65, SGMS1, GPAT2, FDFT1, ELOVL1, APOB, NANS, AGPS, APOD, ELOVL5, APOE, ELOVL4, LOC100129500, APOF, PIK3C3, GALR2, INSIG1, ELOVL7, RBM12, PIK3CG, PLD2, ACAA2, PLD1, LOC653924, SPTLC1, SPTLC2, PIK3CB, SPTLC3, PIK3CD, PCTP, PNPLA2, TPI1P1, PNPLA7, EBPL, PNPLA8, NPC1, CD36, LRP10, PI4K2A, HSD11B2, MVK, CROT, CAV3, CYP1B1, CYP51A1, ACP6, CLU, HSD17B12, ABCA1, ACAT2, P…	2362	3304	63046	1.38145	0.092285	0.000391927	0.0384523
GOTERM_BP_ALL	GO:0055085~transmembrane transport	112	3.82514	2.1914e-05	SLC22A17, GRPEL1, SLC22A18, AQP9, SLC9A3, SLC9A2, AQP7, SLC26A10, SLC2A8, SLC2A2, SLC25A29, SLC25A28, NUP37, NUP35, SLC12A7, ABCB11, SLC22A23, ABCC11, TCN2, TIMM8B, SLC25A32, SLC25A33, RYR3, SLC25A36, CATSPER1, SLC37A2, ATP5C1, SLC25A37, SLC2A12, ATP6V1B2, CHCHD4, NUP50, C16ORF7, SLC30A8, ATP5L2, HCN2, TOMM40, ABCB7, VDAC2, VDAC1, SLC25A12, SLC25A14, LOC100131128, SLC25A10, ATP2A1, ABCC6P2, SLC25…	2362	1985	63046	1.50604	0.0991938	0.000421141	0.0414859
KEGG_PATHWAY	hsa03020:RNA polymerase	7	0.239071	2.27631e-05	POLR3G, POLR3H, POLR1E, POLR2K, POLR1A, POLR1B, POLR2J2, POLR2J3	953	24	37848	11.5834	0.00436103	3.73546e-05	0.0283367
KEGG_PATHWAY	hsa00250:Alanine, aspartate and glutamate metabolism	7	0.239071	2.27631e-05	ADSS, ASS1, GFPT2, GPT, CAD, AGXT, GAD1	953	24	37848	11.5834	0.00436103	3.73546e-05	0.0283367
KEGG_PATHWAY	hsa00511:Other glycan degradation	6	0.204918	2.42546e-05	HEXB, NEU1, ENGASE, MAN2B1, GLB1, GBA	953	15	37848	15.8858	0.00464611	3.94648e-05	0.0301931
KEGG_PATHWAY	hsa01040:Biosynthesis of unsaturated fatty acids	6	0.204918	2.42546e-05	ACOX1, ELOVL5, FADS1, SCD, HSD17B12, ACOX3	953	15	37848	15.8858	0.00464611	3.94648e-05	0.0301931
GOTERM_BP_ALL	GO:0008361~regulation of cell size	41	1.40027	2.45003e-05	CAV3, FGFR2, BMP10, ENPP1, INS-IGF2, SGMS1, CCNG1, CDH4, RRAGC, ACVR1B, APP, AGTR2, ARHGAP5, CYP27B1, INS, CDKN2D, RB1CC1, BCL6, NDUFS3, DNAJC2, FGF2, ADAM10, NOL8, MAP1B, CDHR2, SMAD3, NDUFA13, IGF2, CSRP2, TP73, RERG, EI24, NUPR1, TSC1, ULK1, CDKN2AIP, NOP58, ADAM17, HBEGF, UTS2R, APBB2, DCUN1D3, EMP3	2362	527	63046	2.07659	0.110232	0.000468945	0.0463811
GOTERM_BP_ALL	GO:0051276~chromosome organization	85	2.90301	2.53217e-05	RCBTB1, BRPF1, SMARCD3, SMARCD1, H2AFY, TLK1, RBL2, RCOR1, DFFB, ESPL1, KDM2B, PRDM6, SMARCA2, HMGB1, MRE11A, SETD1A, SOX2, SMARCB1, CDY1B, PBRM1, FBXO4, HELLS, HIST2H3A, AEBP2, HIST1H3J, MLL, SMG6, PHB, SMYD3, SMYD1, HIST2H3C, HIST2H3D, HDAC2, SMARCC2, HIST1H3A, HIST1H3B, DNMT1, RRS1, HIST1H3C, HIST1H3D, HIST1H3E, SMC1A, PARP1, CHAF1A, HIST1H3F, CHAF1B, HIST1H3G, HIST1H3H, HIST1H3I, RSF1, SOX21,…	2362	1411	63046	1.60794	0.113709	0.000482725	0.0479358
KEGG_PATHWAY	hsa03060:Protein export	5	0.170765	2.5685e-05	OXA1L, SRP9L1, SRP68, SRP72, SRP19, SRP9	953	8	37848	24.8216	0.00491945	4.14411e-05	0.0319735
GOTERM_BP_ALL	GO:0006355~regulation of transcription, DNA-dependent	225	7.68443	2.73118e-05	CDX4, HOXD12, RORB, RAB1A, APP, SIN3A, TWIST2, IKBKAP, NKX2-6, EOMES, HNF4G, MECOM, PROX1, HES1, MED19, MSX1, ZNF238, HES5, JUN, RPS14, FOXG1, HES2, TGIF1, ST18, MYBBP1A, TMX1, ZNF131, MYBL1, MYT1, TCF21, TAL1, MUSK, INS, LHX1, LHX2, NKX2-1, LHX5, AGRN, VEZF1, TCF4, LHX8, NKX2-2, ARHGEF10L, NR1H3, HNRNPAB, BMP4, AEBP2, DVL3, SMAD9, MLL, SMAD3, SKI, GCFC1, NR1I2, TULP3, RNF4, DLX6, DLX5, DLX4, ZFH…	2362	4581	63046	1.31099	0.122078	0.000518579	0.0517022
GOTERM_BP_ALL	GO:0007346~regulation of mitotic cell cycle	35	1.19536	2.80681e-05	AURKAIP1, INS-IGF2, KNTC1, ANAPC10, GTSE1, TRIAP1, APP, INS, PRMT5, CDC123, CAMK2D, BUB1, AATF, BCL6, INSR, RPL24P6, ZW10, EGFR, ANAPC10P1, DLGAP5, SMAD3, NEUROG1, IGF2, ESPL1, BIRC5, RPL24, PROX1, CDK2, SIRT2, CHMP1A, PSMG2, EREG, FOXG1, MYO16, KIF20B, CHFR, APBB2, DCUN1D3, NEK6	2362	421	63046	2.21903	0.125237	0.000530822	0.0531335
GOTERM_BP_ALL	GO:0051050~positive regulation of transport	37	1.26366	2.90508e-05	SEPT5, PRKCZ, RHOQP2, CADM1, ADORA2B, ADORA2A, INS-IGF2, WFS1, C3, ERBB3, LOC646227, PINK1, RHOQ, GLI3, AHSG, EDNRA, SLC1A2, LOC100133511, INS, APOE, LOC100129500, C1QTNF2, NEDD4L, INSR, LOC643896, NR1H3, LOC100131909, BMP4, LOC653879, ARPP19, SMAD3, IGF2, MFGE8, MIB1, UACA, GCK, P2RX3, F2, LIPG, MGEA5, CALM3, GLMN, CHRNB2, JAK2, TRIP6, AACS, CALM2, CALM1	2362	458	63046	2.15632	0.129325	0.00054723	0.0549932
KEGG_PATHWAY	hsa00270:Cysteine and methionine metabolism	7	0.239071	2.93149e-05	AHCY, TRDMT1, MTR, LOC642590, DNMT1, AHCYL1, LOC100128086, APIP, LOC646347, SMS	953	25	37848	11.1201	0.00561273	4.69034e-05	0.0364914
GOTERM_BP_ALL	GO:0051254~positive regulation of RNA metabolic process	77	2.62978	2.94731e-05	E2F1, RHOQP2, GRIP1, TBX20, SPI1, PAX6, RHOQ, RORB, GLI2, MEN1, CCNE1, ATOH1, APP, SMARCD3, SMARCD1, HSF4, FGF2, AKIRIN2, EGR2, CCNH, SOX11, MLXIPL, ATF4C, MECOM, PROX1, HES1, HES5, NCOA3, NRL, JUN, NCOA6, SIX1, NFE2L2, NSD1, SMARCA2, TMX1, LOC644006, ABLIM3, SOX2, CYTL1, NUFIP1, PRKDC, FHL2, PRDM16, TCF7L1, TCF21, CHD8, MRPL12, HAND1, SMARCB1, SQSTM1, NFAT5, NKX2-1, AATF, AGRN, TCF4, NKX2-2, ARH…	2362	1249	63046	1.64553	0.131077	0.000552998	0.0557925
GOTERM_BP_ALL	GO:0001501~skeletal system development	57	1.94672	3.09684e-05	NDST1, LTBP3, INS-IGF2, HEXB, JAG2, HOXD12, POSTN, GLI2, GJA5, GLI3, MEN1, PAX7, CHST11, ANKRD11, COL11A2, EGFR, MINPP1, DLL3, MMP14, MSX1, SIX1, PDGFRA, SORT1, PDGFRB, STC1, MAPK8, COL1A1, EXT1, LOC100128265, EXT2, ALPL, TWSG1, TAPT1, TIPARP, CYTL1, DSCAML1, ACP5, FHL2, ZBTB16, AHSG, IGSF10, MSX2, CYP27B1, INS, ACAN, PTN, HOXA9, PCSK5, BMP4, SMAD3, IGF2, TBX1, TULP3, DLX6, DLX5, GDF10, IGFBP3, I…	2362	841	63046	1.80907	0.137248	0.000578768	0.0586223
GOTERM_BP_ALL	GO:0007010~cytoskeleton organization	79	2.69809	3.12787e-05	BMP10, LOC646079, RHOQP2, NUAK2, WASF3, CROCC, TLN2, BCAR1, PDLIM3, RHOQ, LMO7, CNP, HOOK3, PACSIN1, DES, ANK1, SEH1L, GSN, APOE, LOC100129500, TUBB1, ZW10, PLD2, RET, CRYAA, TRPM7, ACTN1, ESPL1, MYH9, TACC3, PROX1, LPIN1, FLNB, ELMO1, TACC2, ARPC1A, MAST1, EPB41L1, RND1, XIRP1, SGCG, NCK1, FHOD3, SPAST, SGCB, ADD1, SGCZ, ABLIM1, PRKCZ, HAUS5, CEP120, SHROOM3, ABLIM3, DIAPH3, ABI2, SPC25, TUBGCP6…	2362	1292	63046	1.63208	0.138524	0.000582284	0.0592096
GOTERM_BP_ALL	GO:0032787~monocarboxylic acid metabolic process	71	2.42486	3.1703e-05	ACOX1, SLC27A1, KYNU, ALDH1L1, CYP2J2, EHHADH, NDUFAB1, AGXT, ACOX3, MTHFD1, ELOVL1, MTHFD2, ELOVL5, P4HA2, SLC35D1, PTGES, P4HA1, ELOVL4, ATP8B1, PIWIL2, GNPAT, ELOVL7, ACAA2, BSG, ATF4C, ACADL, TPI1P1, HAO1, ACADVL, PNPLA8, NPC1, PTGDS, HAO2, DLD, MECR, GPAM, UGP2, CROT, TYRP1, ME3, HSD3B7, PFKFB1, ALDOB, LOC648603, CD74, GCH1, TPI1, ALOX5AP, IDH2, FASN, BDH2, HSD17B4, ACSL4, ACSL3, HPGDS, ACSL…	2362	1126	63046	1.68305	0.140265	0.000587884	0.0600125
GOTERM_BP_ALL	GO:0034622~cellular macromolecular complex assembly	60	2.04918	3.17727e-05	EIF6, HSPD1P6, OXA1L, RSF1, WASF3, LOC642311, COX10, AP2S1, SNRPD1, NAP1L3, HSPD1P1, HSPD1P5, HSPD1P4, NDUFS7, PRMT7, LOC653557, GSN, PRMT5, H2AFY, TUBB1, LOC100129492, KPNB1, LOC728611, RPL24P6, HSP90AA2, RPS15P5, HSP90AA1, NIP7, IPO9, MCM2, LOC100130932, PIH1D1, RPS14, NCK1, IPO5, RPS15, SNRPB, TOMM22, SNRPC, SNRPG, FMOD, HIST1H2AA, SAMM50, HIST1H2AD, LOC100132425, ALDOB, NUFIP1, BMS1, TSPYL1, …	2362	903	63046	1.77354	0.14055	0.000586893	0.0601444
KEGG_PATHWAY	hsa00280:Valine, leucine and isoleucine degradation	8	0.273224	3.31928e-05	ACAA2, ALDH7A1, EHHADH, AOX1, DLD, LOC648603, HIBCH, ACAT2, HIBADH	953	37	37848	8.58694	0.00635286	5.26691e-05	0.0413177
GOTERM_BP_ALL	GO:0007411~axon guidance	30	1.02459	3.38714e-05	DCC, PAX6, RPS27AP11, L1CAM, RPS27AP12, GLI2, EPHB3, CDH4, EPHB1, EPHB2, RPS27AP16, APP, ATOH1, UNC5B, PVRL1, CXCR4, ROBO1, LHX2, B3GNT1, NKX2-1, B3GNT2, ETV4, RPS27A, RPL24P6, EGR2, EFNB3, LOC642132, DPYSL5, RPL24, SLIT3, FOXG1, NGFR, APBB2, FEZ2, GAP43, GFRA3	2362	337	63046	2.37612	0.149106	0.000623232	0.0641159
GOTERM_BP_ALL	GO:0051049~regulation of transport	65	2.21995	3.5126e-05	SEPT5, RHOQP2, TSPO, CADM1, SLC15A1, LOC646227, TNNC1, WFS1, INS-IGF2, SLC9A3, AP2S1, MYBPC3, RHOQ, PINK1, MXI1, GLI3, EDNRA, PACSIN1, SLC1A2, APOE, LOC100129500, CHRNA4, RAB27B, INSR, FGF2, LOC653879, NUDT4, CRYAA, MFGE8, TACC3, STX1B, SSTR5, MIB1, CATSPER1, NUDT4P1, F2, MGEA5, BIN1, CAV3, PRKCZ, RAB3D, ENPP1, ADORA2B, ADORA2A, ERBB3, C3, AHSG, LOC100133511, INS, ITGAV, C1QTNF2, NEDD4L, ARL6IP5,…	2362	1007	63046	1.72291	0.15418	0.000643826	0.06649
GOTERM_BP_ALL	GO:0007605~sensory perception of sound	22	0.751366	3.82518e-05	DFNA5, SLC12A2, WFS1, USH1G, NDUFB9, MYO7A, SOX2, SPTBN4, HEXB, TIMM10, TBX1, SOD1, OTOS, TIMM8B, ALDH7A1, KCNQ4, LOC100131128, CLIC5, MYO15A, MKKS, CHRNB2, COL1A1, COL11A2	2362	207	63046	2.83681	0.16669	0.000698413	0.0724047
GOTERM_BP_ALL	GO:0045664~regulation of neuron differentiation	33	1.12705	3.86711e-05	SOX2, PAX6, CDH2, GLI2, CDH4, EPHB2, NRCAM, LINGO1, PTK2, ATOH1, METRN, ROBO1, APOE, LOC100129500, CDK5RAP2, CDK5RAP1, ASPM, NKX2-2, ARHGEF1, PTPRF, LOC642132, MAP1B, DLL1, NUMBL, HES1, NOTCH3, MIB1, HES5, ULK1, SIX1, FOXG1, TGIF1, CHRNB2, NGFR, KALRN	2362	392	63046	2.24701	0.168354	0.000703373	0.0731982
GOTERM_BP_ALL	GO:0043009~chordate embryonic development	72	2.45902	3.99614e-05	NDST1, COPS3, PAX6, GLI2, GLI3, EDNRA, MEN1, ACVR1B, APOB, PRMT1, HSF1, PAX7, CHST11, ANKRD11, ADAM10, NKX2-6, GABPA, DLL3, EOMES, DLL1, PCDH8, MBD3, MYH9, MECOM, PROX1, HES1, BTF3L1, MIB1, MSX1, NCOA6, SIX1, NLE1, PDGFRA, TGIF1, PDGFRB, COL1A1, LOC100128265, IFT88, ADD1, TAPT1, SHROOM3, PTK7, DSCAML1, PRKDC, RGMA, CHD8, HAND1, APBA3, BTF3, HOXA9, PCSK5, TERF2, HECTD1, DVL2, BMP4, GINS1, KAT2A, M…	2362	1155	63046	1.6639	0.173454	0.000724071	0.0756396
GOTERM_BP_ALL	GO:0060429~epithelium development	46	1.57104	4.04842e-05	SHROOM3, ONECUT1, TSG101, JAG2, PTK7, PAX6, JAG1, GLI2, GLI3, CBFA2T2, TCF21, RGMA, PPL, TGM1, MKKS, NKX2-1, VEZF1, HECTD1, DVL2, BMP4, RET, PPHLN1, NKX2-6, TBX5, GRSF1, PCDH8, FZD3, MECOM, PROX1, SCEL, FZD6, MIB1, LAMA3, EREG, TSC1, TIMELESS, FREM2, DLX6, JUN, DLX5, IFT172, SIX1, TGIF1, DSP, ID3, IFT52	2362	634	63046	1.93663	0.175512	0.000730764	0.0766289
GOTERM_BP_ALL	GO:0032868~response to insulin stimulus	25	0.853825	4.05736e-05	RHOQP2, LOC646079, ENPP1, ERBB3, INS-IGF2, BCAR1, PFKFB1, PRKDC, RHOQ, RPE65, RPS6KB1, AHSG, SLC2A8, INS, GAB1, SHC1, PIK3R3, INSR, EGR2, FADS1, SI, IGF2, STXBP4, LPIN1, PCK1, TSC1, LOC731751, SORT1, HSD11B2, PARP1	2362	256	63046	2.60662	0.175863	0.000729614	0.076798
GOTERM_BP_ALL	GO:0006839~mitochondrial transport	20	0.68306	4.0646e-05	GRPEL1, TSPO, TIMM17A, MTX1, TIMM10, MIPEP, LOC100131463, AIP, DNAJC19, HSP90AA2, HSP90AA1, TOMM40, LOC100129272, TIMM44, TIMM8B, TRNT1, SLC25A12, SLC25A14, LOC100131128, TOMM70A, SLC25A10, TOMM20, SLC25A37, TOMM22, LOC644589	2362	177	63046	3.01602	0.176147	0.000728169	0.0769351
GOTERM_BP_ALL	GO:0050793~regulation of developmental process	123	4.20082	4.08755e-05	RHOQP2, BMP10, LTBP4, RPS6KB1, JAG1, PNP, VPS33A, NRCAM, ATOH1, APOB, ROBO1, APOE, LOC100129500, INSR, ASPM, TWIST2, RPS27A, PTPRF, LOC642132, DLL3, EOMES, APOLD1, DLL1, MYH9, PROX1, NUMBL, HES1, MIB1, CD36, HES5, JUN, PRDM6, SIX1, FOXG1, TGIF1, NFE2L2, CXADRP2, KALRN, CAV3, TWSG1, ENPP1, ADORA2B, SOX2, CLU, ABCA1, CD74, AHSG, EPHB2, TAL1, MUSK, PTK2, PVRL1, LHX1, INS, ITGAV, LHX5, AGRN, CDC42EP3…	2362	2260	63046	1.45269	0.177048	0.000729538	0.0773693
GOTERM_BP_ALL	GO:0043687~post-translational protein modification	233	7.95765	4.75753e-05	AURKB, MAP3K6, APP, BRPF1, CRY2, MAP3K4, CLK2, PIK3C3, GAB1, TLK1, MAP2K6, PIK3CG, IKBKAP, PTPRF, BRAF, PIK3CB, PTPRH, PIK3CD, WNK1, PIM1, PTPRS, WNK3, WNK2, MARK3, EIF2AK1, UHRF2, SCYL1, EIF2S1, F2, PDGFRA, PDGFRB, MAPK8, MST1R, EIF2AK2, NEK6, PPP2R3B, ERBB3, PTPLAD1, UBA7, STK17B, EPHB3, ACP1, EPHB1, CD74, EPHB2, CAMKV, VRK1, EPHB6, MUSK, FBXO4, GAD1, TAOK1, PHB, MAP2K4, DUSP23, PTPN13, EPHA2, …	2362	4815	63046	1.29163	0.202917	0.0008459	0.0900454
GOTERM_BP_ALL	GO:0010564~regulation of cell cycle process	29	0.990437	5.0261e-05	AURKAIP1, INS-IGF2, CEP76, KNTC1, ANAPC10, GTSE1, TRIAP1, INS, PRMT5, BUB1, CAMK2D, BCL6, INSR, ZW10, ANAPC10P1, DLGAP5, NEUROG1, IGF2, ESPL1, BIRC5, PROX1, SIRT2, PLK4, CHMP1A, PSMG2, TIMELESS, EREG, KIF20B, MYO16, DCUN1D3, APBB2, NEK6	2362	327	63046	2.36716	0.213058	0.00089031	0.0951262
GOTERM_BP_ALL	GO:0050954~sensory perception of mechanical stimulus	23	0.785519	5.42034e-05	DFNA5, SLC12A2, WFS1, USH1G, NDUFB9, MYO7A, SOX2, SPTBN4, HEXB, TIMM10, TBX1, SOD1, OTOS, TIMM8B, ALDH7A1, KCNQ4, LOC100131128, FYN, CLIC5, MYO15A, MKKS, CHRNB2, COL1A1, COL11A2	2362	228	63046	2.69259	0.22771	0.00095656	0.102584
GOTERM_BP_ALL	GO:0033043~regulation of organelle organization	44	1.50273	5.50488e-05	RHOQP2, AURKAIP1, CEP76, INS-IGF2, LOC729841, RHOQ, MEN1, GSN, PRMT5, LOC729494, TLK1, INSR, ANAPC10P1, CCDC88A, ESPL1, NEXN, PROX1, NEBL, ARPC1A, ARPC1B, EREG, NCK1, NEK6, SPTB, ADD1, CAV3, SHROOM2, ACTR3B, KATNB1, ANAPC10, LOC653888, ARPC3, INS, BUB1, SKA1, ARHGEF10L, TERF2, MLL, DLGAP5, MAP1B, SPTBN4, SMAD3, IGF2, PLK4, PSMG2, NEB, TSC1, MAP2, KIF20B, DNMT1, SPTBN1	2362	604	63046	1.94443	0.230816	0.000967888	0.104183
GOTERM_BP_ALL	GO:0000377~RNA splicing, via transesterification reactions with bulged adenosine as nucleophile	26	0.887978	5.6162e-05	POLR2K, NHP2L1, LOC100132425, TRA2A, SNRPD1, SF3B4, HNRNPA3, PRMT7, DHX38, PRMT5, HNRNPD, LOC100129492, SNRPA1, CSTF2, PTBP1, LOC100130003, SNW1, HNRNPR, LOC100130932, PRPF4, LOC100130289, UPF3B, GTF2F1, SNRPB, CELF3, SNRNP40, SNRPC, PHF5A, SMC1A, CPSF3, SNRPG	2362	278	63046	2.49635	0.234887	0.000983823	0.106289
GOTERM_BP_ALL	GO:0000375~RNA splicing, via transesterification reactions	26	0.887978	5.6162e-05	POLR2K, NHP2L1, LOC100132425, TRA2A, SNRPD1, SF3B4, HNRNPA3, PRMT7, DHX38, PRMT5, HNRNPD, LOC100129492, SNRPA1, CSTF2, PTBP1, LOC100130003, SNW1, HNRNPR, LOC100130932, PRPF4, LOC100130289, UPF3B, GTF2F1, SNRPB, CELF3, SNRNP40, SNRPC, PHF5A, SMC1A, CPSF3, SNRPG	2362	278	63046	2.49635	0.234887	0.000983823	0.106289
GOTERM_BP_ALL	GO:0000398~nuclear mRNA splicing, via spliceosome	26	0.887978	5.6162e-05	POLR2K, NHP2L1, LOC100132425, TRA2A, SNRPD1, SF3B4, HNRNPA3, PRMT7, DHX38, PRMT5, HNRNPD, LOC100129492, SNRPA1, CSTF2, PTBP1, LOC100130003, SNW1, HNRNPR, LOC100130932, PRPF4, LOC100130289, UPF3B, GTF2F1, SNRPB, CELF3, SNRNP40, SNRPC, PHF5A, SMC1A, CPSF3, SNRPG	2362	278	63046	2.49635	0.234887	0.000983823	0.106289
GOTERM_BP_ALL	GO:0001775~cell activation	45	1.53689	5.69444e-05	HSPD1P6, INS-IGF2, JAG2, HSPD1P1, HSPD1P5, HSPD1P4, CLCF1, CXCR4, CHRNA4, LBP, DDOST, IMPDH2, EGFR, ADAM10, PIK3CB, EOMES, APOLD1, MINK1, MYH9, NCK1, VAMP7, F2, PI4K2A, PDGFRA, ADAM17, RIPK2, RPL22P11, TMX1, ONECUT1, ADORA2A, PRKDC, CD74, CD9, FGG, INS, BCL11A, BCL6, ENTPD1, ENTPD2, HELLS, DNAJA3, MSH2, SMAD3, MALT1, IGF2, VAV1, PRLR, JMJD6, RPL22, FYN, LOC731751, CHRNB2, HSPD1	2362	624	63046	1.92489	0.237735	0.000993871	0.107769
GOTERM_BP_ALL	GO:0007050~cell cycle arrest	23	0.785519	5.78941e-05	PPP2R3B, MSH2, TSG101, SMAD3, TBRG4, GAS2, SESN2, SESN1, TP73, JMY, MEN1, PPM1G, CYP27B1, MAPK12, CDKN2D, RASSF1, CDC123, ERN1, KIF20B, APBB2, MAP2K6, BARD1, DHCR24	2362	229	63046	2.68083	0.241179	0.00100675	0.109565
KEGG_PATHWAY	hsa00532:Chondroitin sulfate biosynthesis	6	0.204918	6.49896e-05	B3GAT3, XYLT1, CHST11, CHST13, CHST15, CHPF2	953	18	37848	13.2382	0.0124009	0.000102277	0.0808828
GOTERM_BP_ALL	GO:0006446~regulation of translational initiation	15	0.512295	6.50826e-05	PAIP2, HSPBL2, EIF4BP7, EIF5B, ANKHD1-EIF4EBP3, ANKHD1, PAIP2B, EIF4B, EIF4EBP3, EIF2AK1, EIF3B, EIF3H, EIF2S1, TRMT6, EIF3K, HSPB1, EIF2B2, EIF2B3, EIF2B4	2362	110	63046	3.63979	0.266743	0.00112758	0.123162
GOTERM_BP_ALL	GO:0009628~response to abiotic stimulus	67	2.28825	6.70285e-05	AQP9, COPS3, RPS6KB1, HVCN1, MEN1, SLC1A2, APP, HSF1, XYLT1, CDKN2D, NR2F6, MKKS, CAT, EIF2B2, EIF2B3, EIF2B4, KCNMA1, EGFR, BRCC3, CRYAA, GRIN2A, PKN1, TOPBP1, GMPR, MMP14, XPA, PPM1D, XPC, TIMELESS, FANCD2, JUN, GRM6, HSPB1, MAPK8, NGFR, COL1A1, DCUN1D3, DRD5, SOX2, HSPBL2, PRKDC, BRSK1, PDE6C, ERCC5, PDE1B, NKX2-1, PCYT1A, GFI1, MYOF, OTOP1, BMP4, SLC12A2, MSH2, MAP1B, SNAI2, SOD1, DBH, ATXN1,…	2362	1071	63046	1.66979	0.273514	0.00115707	0.126842
KEGG_PATHWAY	hsa04940:Type I diabetes mellitus	5	0.170765	7.4009e-05	HSPD1P6, PRF1, INS, INS-IGF2, PTPRN2, IGF2, HSPD1P1, HSPD1, GAD1, HSPD1P5, HSPD1P4	953	10	37848	19.8573	0.0141098	0.000115524	0.0921033
KEGG_PATHWAY	hsa00120:Primary bile acid biosynthesis	5	0.170765	7.4009e-05	CYP27A1, HSD3B7, PIWIL2, HSD17B4, CYP8B1, SCP2	953	10	37848	19.8573	0.0141098	0.000115524	0.0921033
GOTERM_BP_ALL	GO:0030335~positive regulation of cell migration	21	0.717213	7.58321e-05	EGFR, LOC646079, PLD1, F10, ADAM10, ONECUT1, INS-IGF2, BCAR1, SMAD3, RPS6KB1, IGF2, FURIN, ARHGAP5, INS, PTP4A1, PDGFRA, AAMP, HBEGF, PDGFRB, ADAM17, JAK2, TRIP6, INSR, FGF2	2362	201	63046	2.78869	0.303373	0.00130422	0.14349
GOTERM_BP_ALL	GO:0060113~inner ear receptor cell differentiation	13	0.443989	7.72598e-05	KCNMA1, DFNA5, MYO7A, USH1G, JAG2, JAG1, SOD1, HES1, ATOH1, HES5, CLIC5, GFI1, CUX1	2362	85	63046	4.08227	0.308099	0.00132399	0.14619
GOTERM_BP_ALL	GO:0009792~embryonic development ending in birth or egg hatching	72	2.45902	7.94649e-05	NDST1, COPS3, PAX6, GLI2, GLI3, EDNRA, MEN1, ACVR1B, APOB, PRMT1, HSF1, PAX7, CHST11, ANKRD11, ADAM10, NKX2-6, GABPA, DLL3, EOMES, DLL1, PCDH8, MBD3, MYH9, MECOM, PROX1, HES1, BTF3L1, MIB1, MSX1, NCOA6, SIX1, NLE1, PDGFRA, TGIF1, PDGFRB, COL1A1, LOC100128265, IFT88, ADD1, TAPT1, SHROOM3, PTK7, DSCAML1, PRKDC, RGMA, CHD8, HAND1, APBA3, BTF3, HOXA9, PCSK5, TERF2, HECTD1, DVL2, BMP4, GINS1, KAT2A, M…	2362	1182	63046	1.6259	0.315334	0.00135687	0.150359
GOTERM_BP_ALL	GO:0034655~nucleobase, nucleoside, nucleotide and nucleic acid catabolic process	20	0.68306	7.98142e-05	RHOQP2, NUDT1, ENPP1, NUDT5, UPP1, RHOQ, UPP2, OLA1, CNP, PNP, GCH1, LONP1, ATP2A1, VPS4B, ABCC6P2, DPYD, ENTPD1, OGG1, ENTPD2, NT5E, ABCC6, NT5C	2362	186	63046	2.87008	0.316473	0.00135797	0.15102
GOTERM_BP_ALL	GO:0034656~nucleobase, nucleoside and nucleotide catabolic process	20	0.68306	7.98142e-05	RHOQP2, NUDT1, ENPP1, NUDT5, UPP1, RHOQ, UPP2, OLA1, CNP, PNP, GCH1, LONP1, ATP2A1, VPS4B, ABCC6P2, DPYD, ENTPD1, OGG1, ENTPD2, NT5E, ABCC6, NT5C	2362	186	63046	2.87008	0.316473	0.00135797	0.15102
GOTERM_BP_ALL	GO:0070482~response to oxygen levels	29	0.990437	7.99667e-05	CYB5R4, ATP1B1, TH, JAG2, EDNRA, SLC2A8, LONP1, ALAS2, PLOD1, CXCR4, CAMK2D, CHRNA4, ANGPT1, KCNMA1, SMAD9, APOLD1, SMAD3, MMP14, SOD3, ITPR1, DDIT4, HSP90B1, TFRC, P2RX3, PDGFRA, HIF3A, ADAM17, HSD11B2, CHRNB2	2362	336	63046	2.30376	0.31697	0.00135572	0.151308
GOTERM_BP_ALL	GO:0042063~gliogenesis	21	0.717213	8.12412e-05	EGFR, PLP1, EGR2, ADORA2A, ERBB3, SOX11, MMP14, SOD1, METRN, GSN, PDGFRA, PHGDH, NKX2-1, NEUROD4, OLIG2, EIF2B2, EIF2B3, FGF2, NKX2-2, GAP43, EIF2B4	2362	202	63046	2.77489	0.321108	0.00137244	0.153718
GOTERM_BP_ALL	GO:0051336~regulation of hydrolase activity	55	1.87842	8.13183e-05	HSPD1P6, OXA1L, GM2A, TNNC1, MYBPC3, HSPD1P1, HSPD1P5, HSPD1P4, RPS3, EDNRA, MEN1, AGTR2, SMAP2, CDKN2D, TBC1D14, GIT2, RAPGEF6, RGN, BIRC8, DHCR24, EGFR, SSBP1, NEIL1, NRD1, RPS3P3, BCL2L13, TNNT3, SGSM1, RASGRF1, F2, ACAP2, ERN1, SORT1, ATPIF1, PRKCZ, C9, ADORA2A, DRD5, ALDOB, ASAP2, BCL6, HSPE1, TBC1D1, DNAJA3, NR1H3, TBC1D2B, MSH2, SMAD3, BIRC5, DOCK7, BAD, FURIN, VAV1, TBC1D24, UACA, TSC1, S…	2362	832	63046	1.76448	0.321357	0.00136889	0.153864
GOTERM_BP_ALL	GO:0031401~positive regulation of protein modification process	31	1.05874	8.61443e-05	BMP10, INS-IGF2, RPS27AP11, ANAPC10, RPS27AP12, RPS27AP16, MEN1, EDNRA, PSMF1, PSMB7, PSMB6, INS, CLCF1, RB1CC1, FBXO4, FGF2, INSR, RPS27A, DNAJA3, BMP4, ANAPC10P1, CDC26P1, NDFIP1, NDFIP2, DOCK7, IGF2, CDC26, CDC27, PSMD14, PSME1, PSME2, PLK1, CD81, F2, ADAM17, DNMT1, JAK2, SMURF1	2362	373	63046	2.21835	0.336793	0.00144497	0.162988
GOTERM_BP_ALL	GO:0016337~cell-cell adhesion	43	1.46858	8.77937e-05	MPZL2, CADM1, CLSTN3, ASTN1, CTNND2, LMO7, DSCAML1, L1CAM, CDH2, CDH4, DCHS1, SCARF2, NRCAM, CDH7, CDH20, DAB1, PVRL1, ROBO1, FAT4, COL6A2, ACAN, TSTA3, MSN, DLG5, EGFR, RET, PTPRF, PIK3CB, LOC642132, CDHR2, PCDH12, PCDH8, MYH9, PCDH17, PCDH19, PCDH18, NCAM1, AMIGO3, CDH17, FREM2, CLDN1, DSC1, JAM2, NCAN	2362	597	63046	1.92252	0.341987	0.00146745	0.166106
GOTERM_BP_ALL	GO:0042472~inner ear morphogenesis	21	0.717213	9.30951e-05	USH1G, MYO7A, OTX1, SOX2, NEUROG1, FZD3, TBX1, SOD1, PROX1, FZD6, ATOH1, KCNQ4, DLX6, CLIC5, MYO15A, DLX5, SIX1, FOXG1, GFI1, HMX3, OTOP1	2362	204	63046	2.74768	0.35841	0.00155056	0.176128
GOTERM_BP_ALL	GO:0032870~cellular response to hormone stimulus	28	0.956284	0.000100986	RHOQP2, LOC646079, DNAJC25-GNG10, ADCY1, ADCY2, ENPP1, INS-IGF2, ERBB3, BCAR1, ADCY6, PRKDC, RHOQ, RPS6KB1, RPE65, CUZD1, AHSG, SLC2A8, PRKAR2A, INS, GAB1, SHC1, PRKACB, PIK3R3, INSR, SOCS2, IGF2, STXBP4, LPIN1, ADCY9, DUSP1, GNG10, DNAJC25, LOC731751, JAK2, PARP1	2362	323	63046	2.31384	0.382097	0.00167603	0.191043
GOTERM_BP_ALL	GO:0051272~positive regulation of cell motion	22	0.751366	0.000105016	LOC646079, ONECUT1, INS-IGF2, BCAR1, RPS6KB1, ARHGAP5, INS, BCL6, FGF2, INSR, EGFR, PLD1, ADAM10, F10, SMAD3, IGF2, FURIN, PTP4A1, AAMP, PDGFRA, ADAM17, PDGFRB, HBEGF, JAK2, TRIP6	2362	222	63046	2.64513	0.393856	0.00173682	0.19866
GOTERM_BP_ALL	GO:0007156~homophilic cell adhesion	25	0.853825	0.000105141	MPZL2, CADM1, CLSTN3, DSCAML1, L1CAM, CDH2, CDH4, DCHS1, CDH7, CDH20, PVRL1, FAT4, ROBO1, RET, PTPRF, PIK3CB, LOC642132, CDHR2, PCDH12, PCDH8, PCDH17, PCDH19, PCDH18, FREM2, CDH17, DSC1	2362	272	63046	2.45329	0.394216	0.00173286	0.198896
GOTERM_BP_ALL	GO:0033365~protein localization in organelle	38	1.29781	0.00010752	GRPEL1, TSPO, TIMM17A, MTX1, TIMM10, PAX6, LOC100131463, MIPEP, POLA2, SRP19, GLI3, AIP, CRY2, BCL6, TNPO2, KPNB1, FGF2, DNAJC19, MCM3AP, SRP9L1, TOMM40, NDUFA13, IPO9, LOC100129272, OPTN, TIMM44, TIMM8B, TRNT1, COG7, TOMM70A, LOC100131128, JUN, F2, IPO5, TOMM20, NOP58, SPTBN1, TOMM22, JAK2, KPNA4, SRP72, SRP9, LOC644589	2362	507	63046	2.00057	0.401048	0.00176594	0.203392
GOTERM_BP_ALL	GO:0006793~phosphorus metabolic process	227	7.75273	0.000107943	AURKB, MAP3K6, APP, MAP3K4, CLK2, PIK3C3, GAB1, TLK1, MAP2K6, PIK3CG, IKBKAP, BRAF, PTPRF, PIK3CB, PTPRH, PIK3CD, WNK1, PIM1, PTPRS, WNK3, WNK2, MARK3, EIF2AK1, SCYL1, EIF2S1, F2, DLD, ATP5C1, PDGFRA, PDGFRB, MAPK8, MST1R, EIF2AK2, NEK6, PPP2R3B, ENPP1, ERBB3, PTPLAD1, PFKFB1, STK17B, ACP5, EPHB3, ACP1, EPHB1, CD74, EPHB2, CAMKV, VRK1, EPHB6, MUSK, C16ORF7, TAOK1, MAP2K4, DUSP23, PTPN13, EPHA2, P…	2362	4742	63046	1.27774	0.402256	0.0017668	0.204192
GOTERM_BP_ALL	GO:0006796~phosphate metabolic process	227	7.75273	0.000107943	AURKB, MAP3K6, APP, MAP3K4, CLK2, PIK3C3, GAB1, TLK1, MAP2K6, PIK3CG, IKBKAP, BRAF, PTPRF, PIK3CB, PTPRH, PIK3CD, WNK1, PIM1, PTPRS, WNK3, WNK2, MARK3, EIF2AK1, SCYL1, EIF2S1, F2, DLD, ATP5C1, PDGFRA, PDGFRB, MAPK8, MST1R, EIF2AK2, NEK6, PPP2R3B, ENPP1, ERBB3, PTPLAD1, PFKFB1, STK17B, ACP5, EPHB3, ACP1, EPHB1, CD74, EPHB2, CAMKV, VRK1, EPHB6, MUSK, C16ORF7, TAOK1, MAP2K4, DUSP23, PTPN13, EPHA2, P…	2362	4742	63046	1.27774	0.402256	0.0017668	0.204192
GOTERM_BP_ALL	GO:0045596~negative regulation of cell differentiation	42	1.43443	0.000108031	TWSG1, ENPP1, HSD3B7, SOX2, PAX6, ZBTB16, JAG1, ABCA1, PRDM16, GLI2, GLI3, CD74, EPHB2, MEN1, LINGO1, PTK2, ITGAV, HLX, PIWIL2, BCL6, GFI1, TWIST2, ASPM, NKX2-2, NR1H3, BMP4, ARHGEF1, DLL3, SMAD3, SKI, DLL1, HES1, NOTCH3, MIB1, ATF5, HES5, EREG, ULK1, PRDM6, FOXG1, NGFR, ZFHX3, TOB2	2362	584	63046	1.91961	0.402507	0.00176219	0.204359
GOTERM_BP_ALL	GO:0051129~negative regulation of cellular component organization	30	1.02459	0.000109368	CAV3, RHOQP2, PRKCZ, HMGB1, SHROOM2, AURKAIP1, CLU, KATNB1, RHOQ, EPHB2, LINGO1, PACSIN1, PTK2, GSN, BUB1, TERF2, NR1H3, ARHGEF1, PTPRF, SPTBN4, MAP1B, ESPL1, MMP14, PSMG2, ULK1, MAP2, HMGB1L10, DNMT1, SPTBN1, NGFR, SPTB, ADD1	2362	360	63046	2.22432	0.406303	0.00177789	0.206885
GOTERM_BP_ALL	GO:0051098~regulation of binding	30	1.02459	0.000109368	RSF1, TMEM189-UBE2V1, CYTL1, UBE2V1, RPS3, MEN1, PRMT7, SMARCD3, SMARCB1, UBE2V1P2, BRD4, CAT, DNAJA3, GTPBP4, CREBZF, EPB41, PIM1, SMAD3, MALT1, SKI, RPS3P3, TMEM189, PROX1, JMY, AMH, HDAC2, NCOA3, RIPK1, CALM3, RIPK2, JAK2, ID3, ERC1, CALM2, CALM1, ADD1	2362	360	63046	2.22432	0.406303	0.00177789	0.206885
GOTERM_BP_ALL	GO:0048511~rhythmic process	27	0.922131	0.000109576	PRF1, CCRN4L, ERBB3, SLC9A3, CCNE1, CRY2, TEF, PER2, NKX2-1, ANGPT1, PCYT1B, EIF2B2, EIF2B4, HPGDS, BMP4, EGFR, KCNMA1, EGR2, GRIN2A, SOD1, MMP14, CENPI, EREG, TIMELESS, PTGDS, JUN, CHRNB2, UTS2R	2362	307	63046	2.34749	0.406891	0.00177522	0.207278
GOTERM_BP_ALL	GO:0051240~positive regulation of multicellular organismal process	40	1.36612	0.00011103	HSPD1P6, BMP10, ATP6AP2, INS-IGF2, PINK1, HSPD1P1, HSPD1P5, HSPD1P4, AGTR2, HSF1, SLC24A2, VKORC1, LBP, LGI1, FGF2, RPS27A, AKIRIN2, EGFR, EREG, SERPINF2, F2, ADAM17, RIPK2, GPAM, PRKCZ, ADORA2B, ADORA2A, RPS27AP11, RPS27AP12, RPS27AP16, AHSG, INS, POLR3G, BMP4, LOC100131909, SPTBN4, SMAD3, IGF2, MALT1, IDO1, GRIA4, SOD1, DBH, HDAC2, ATP2A1, LIPG, JAK2, CHRNB2, UTS2R, HSPD1	2362	546	63046	1.95544	0.410989	0.00179266	0.210026
GOTERM_BP_ALL	GO:0010001~glial cell differentiation	19	0.648907	0.00011126	EGFR, PLP1, EGR2, ADORA2A, ERBB3, SOX11, SOD1, METRN, GSN, PHGDH, NKX2-1, NEUROD4, OLIG2, EIF2B2, EIF2B3, FGF2, NKX2-2, GAP43, EIF2B4	2362	175	63046	2.89797	0.411633	0.0017903	0.21046
KEGG_PATHWAY	hsa00512:O-Glycan biosynthesis	6	0.204918	0.000112786	GALNT1, GALNT10, GALNTL2, OGT, GALNT8, GALNT13, B4GALT5	953	20	37848	11.9144	0.0214232	0.00017463	0.140329
GOTERM_BP_ALL	GO:0043412~biopolymer modification	288	9.83607	0.000112991	AURKB, MAP3K6, APP, BRPF1, MAP3K4, CRY2, PLOD1, CLK2, NAA10, GAB1, PIK3C3, TLK1, OGT, MAP2K6, PIK3CG, IKBKAP, PTPRF, BRAF, PIK3CB, PTPRH, PIK3CD, PIM1, WNK1, PTPRS, WNK3, WNK2, MARK3, EIF2AK1, UHRF2, SCYL1, EIF2S1, UBR5, F2, PDGFRA, PDGFRB, MAPK8, MST1R, EIF2AK2, NEK6, PPP2R3B, PUS1, ERBB3, PTPLAD1, UBA7, STK17B, EPHB3, ACP1, EPHB1, CD74, EPHB2, CAMKV, VRK1, EPHB6, MUSK, FBXO4, GAD1, MLL, TAOK1, …	2362	6210	63046	1.23788	0.416469	0.00181202	0.213731
GOTERM_BP_ALL	GO:0031098~stress-activated protein kinase signaling pathway	16	0.546448	0.000123118	LOC100131909, CCM2, ADORA2B, PTPLAD1, MAP2K4, MINK1, PKN1, MAPK10, DAXX, MAP3K6, SH2D3C, MAP3K4, RB1CC1, RIPK1, GAB1, TNFRSF19, MAPK8	2362	131	63046	3.26007	0.443974	0.00196766	0.232867
GOTERM_BP_ALL	GO:0040017~positive regulation of locomotion	22	0.751366	0.000126889	LOC646079, ONECUT1, INS-IGF2, BCAR1, RPS6KB1, ARHGAP5, INS, FGF2, INSR, SCG2, EGFR, PLD1, ADAM10, F10, SMAD3, IGF2, FURIN, PTP4A1, AAMP, PDGFRA, ADAM17, PDGFRB, HBEGF, JAK2, TRIP6	2362	225	63046	2.60986	0.453881	0.00202109	0.239991
GOTERM_BP_ALL	GO:0010647~positive regulation of cell communication	51	1.7418	0.00013588	BMP10, TMEM189-UBE2V1, SLC20A1, VAPA, INS-IGF2, PINK1, L1CAM, JAG1, CANT1, MEN1, ACVR1B, CLCF1, SLC24A2, UBE2V1P2, CAT, LBP, LGI1, INSR, RPS27A, EGFR, F10, TMEM189, NCAM1, EREG, NCOA3, RIPK1, RIPK2, ADAM17, EEF1D, NEK6, PPP5C, PRKCZ, TWSG1, ING2, ADORA2A, ERBB3, SOX2, RPS27AP11, UBE2V1, RPS27AP12, RPS27AP16, CYP27B1, INS, SLC35B2, SOS1, SHISA5, BMP4, NDFIP1, NDFIP2, IGF2, MALT1, GRIA4, FURIN, EEF…	2362	768	63046	1.7725	0.476796	0.00215695	0.256975
GOTERM_BP_ALL	GO:0017038~protein import	32	1.0929	0.000136845	TSPO, GRPEL1, TIMM17A, MTX1, TIMM10, MIPEP, POLA2, LOC100131463, GLI3, AIP, CRY2, BCL6, TNPO2, FGF2, KPNB1, DNAJC19, MCM3AP, TOMM40, NDUFA13, IPO9, LOC100129272, TIMM44, TIMM8B, TRNT1, TOMM70A, LOC100131128, JUN, F2, IPO5, TOMM20, NOP58, SPTBN1, TOMM22, JAK2, KPNA4, LOC644589	2362	401	63046	2.13002	0.479197	0.00216504	0.258797
GOTERM_BP_ALL	GO:0008104~protein localization	189	6.45492	0.000146292	OXA1L, SEC31A, LTBP2, CROCC, CHMP6, SLC9A2, AURKB, MXI1, VPS33A, RAB1A, HOOK3, APOB, CRY2, VPS13C, HOMER3, KIFAP3, VPS4B, TLK1, RPL11, VPS13A, NUP37, RAB27B, NUP35, VPS45, GRIN2A, VPS41, LOC100129272, OPTN, MYH9, CD36, RAB19, JUN, F2, RAB13, SRP72, MRPL45, MTX1, AKAP12, RAB40C, CHCHD4, LOC100131463, CD74, DMD, NUP50, PCNA, SYTL2, SMURF1, SLC15A1, SLC15A2, TSG101, GRIP1, TIMM17A, AP2S1, AP3S2, MIT…	2362	3861	63046	1.30659	0.502133	0.00230668	0.27664
GOTERM_BP_ALL	GO:0044270~nitrogen compound catabolic process	22	0.751366	0.00015267	RHOQP2, ALDH1L1, NUDT1, ENPP1, NUDT5, UPP1, RHOQ, UPP2, OLA1, CNP, PNP, GCH1, BLVRA, LONP1, ATP2A1, ABCC6P2, VPS4B, DPYD, OGG1, ENTPD1, ENTPD2, NT5E, ABCC6, NT5C	2362	228	63046	2.57552	0.517045	0.0023992	0.288684
GOTERM_BP_ALL	GO:0030855~epithelial cell differentiation	23	0.785519	0.000155427	SHROOM3, ONECUT1, PPHLN1, TSG101, PTK7, PAX6, JAG1, PROX1, CBFA2T2, SCEL, TCF21, LAMA3, EREG, DLX6, JUN, PPL, DLX5, SIX1, TGM1, DSP, NKX2-1, ID3, VEZF1	2362	245	63046	2.50576	0.523353	0.00243446	0.293891
GOTERM_BP_ALL	GO:0046903~secretion	52	1.77596	0.000157118	SEPT5, CYB5R4, SLC22A18, AQP9, LTBP2, TACR2, LTBP4, AQP7, ILDR2, PDIA4, AMN, AGXT, VPS33A, ANK1, GUCA2B, KCNMA1, BAIAP3, VPS45, SLC26A3, DGAT1, VAMP7, PI4K2A, IFT88, PLDN, ADORA2B, RAB3D, ADORA2A, CLCNKA, ABCA1, RIMS4, GNPTAB, KIRREL, NFAT5, EXOC6, NEDD4L, PCSK6, SLC30A8, PCSK5, SCG2, EXOC1, LOC100131909, LIN7B, GARS, LIN7C, FURIN, TP73, LIN7A, CADPS, CEL, CHRNB2, SYTL2, SMPD3, CLCN5	2362	793	63046	1.75028	0.52718	0.00245285	0.297083
GOTERM_BP_ALL	GO:0042060~wound healing	37	1.26366	0.000165086	PLDN, SERPINA10, C9, HPS5, ADORA2A, INS-IGF2, ERBB3, DRD5, F13A1, PABPC4, F13B, IGSF10, CD9, FGG, INS, GSN, PAX7, PROZ, SERPINC1, ENO3, ENTPD1, TFPI2, FGF2, ENTPD2, F10, PIK3CB, SMAD3, IGF2, NOTCH3, CD36, EREG, F5, KIAA1715, F2, PDGFRA, ADAM17, DSP, HBEGF, GAP43	2362	499	63046	1.97915	0.544806	0.00256869	0.312128
GOTERM_BP_ALL	GO:0009261~ribonucleotide catabolic process	11	0.375683	0.000165548	RHOQP2, NUDT5, RHOQ, OLA1, GCH1, LONP1, ATP2A1, ABCC6P2, VPS4B, ENTPD1, ENTPD2, NT5E, ABCC6	2362	66	63046	4.44863	0.545808	0.0025675	0.313001
GOTERM_BP_ALL	GO:0048663~neuron fate commitment	16	0.546448	0.000172549	BMP4, PTF1A, GSX1, SOX2, PAX6, JAG2, GLI2, GLI3, NOTCH3, HES1, ATOH1, HES5, PAX7, NKX2-1, OLIG2, NKX2-2	2362	135	63046	3.16347	0.560717	0.00266725	0.326215
GOTERM_BP_ALL	GO:0048870~cell motility	55	1.87842	0.000174206	LOC646079, BCAR1, PAX6, RPS6KB1, CUZD1, ENPEP, NRCAM, LOC440917, ATOH1, APOB, DAB1, ROBO1, CXCR4, POU4F1, MSN, FGF2, NR2F1, RET, CCDC88A, LOC642132, NRD1, MYH9, MMP14, TNS1, NCK1, CATSPER1, SIX1, CELF3, AAMP, CNTN2, ADAM17, PDGFRB, DCC, SHROOM2, ASTN1, PRKDC, ABI2, CDH2, PTK2, NKX2-1, PPAP2B, SCG2, THBS4, AIMP1, ITGA1, TBX1, DBH, YWHAE, GAPDHS, ITGA6, ULK1, FYN, LTB4R2, LOC731751, HBEGF, NEUROD4,…	2362	858	63046	1.71101	0.564174	0.00268413	0.329344
GOTERM_BP_ALL	GO:0042471~ear morphogenesis	22	0.751366	0.000183022	TSHZ1, USH1G, MYO7A, OTX1, SOX2, NEUROG1, FZD3, TBX1, SOD1, PROX1, FZD6, ATOH1, KCNQ4, DLX6, CLIC5, MYO15A, DLX5, SIX1, FOXG1, GFI1, HMX3, OTOP1	2362	231	63046	2.54207	0.582113	0.0028107	0.345983
GOTERM_BP_ALL	GO:0051674~localization of cell	55	1.87842	0.000186019	LOC646079, BCAR1, PAX6, RPS6KB1, CUZD1, ENPEP, NRCAM, LOC440917, ATOH1, APOB, DAB1, ROBO1, CXCR4, POU4F1, MSN, FGF2, NR2F1, RET, CCDC88A, LOC642132, NRD1, MYH9, MMP14, TNS1, NCK1, CATSPER1, SIX1, CELF3, AAMP, CNTN2, ADAM17, PDGFRB, DCC, SHROOM2, ASTN1, PRKDC, ABI2, CDH2, PTK2, NKX2-1, PPAP2B, SCG2, THBS4, AIMP1, ITGA1, TBX1, DBH, YWHAE, GAPDHS, ITGA6, ULK1, FYN, LTB4R2, LOC731751, HBEGF, NEUROD4,…	2362	860	63046	1.70703	0.588043	0.0028475	0.35164
GOTERM_BP_ALL	GO:0051093~negative regulation of developmental process	48	1.63934	0.00018851	PAX6, JAG1, GLI2, CXADR, GLI3, MEN1, HLX, PIWIL2, TIE1, ASPM, TWIST2, ARHGEF1, DLL3, DLL1, HES1, MIB1, EREG, HES5, PRDM6, FOXG1, NGFR, CXADRP2, TWSG1, ENPP1, HSD3B7, SOX2, ZBTB16, ABCA1, PRDM16, CD74, EPHB2, AHSG, LINGO1, PTK2, ITGAV, BCL6, GFI1, NKX2-2, NR1H3, BMP4, TBX5, SMAD3, SKI, SIRT2, NOTCH3, ATF5, ULK1, SMURF1, ZFHX3, TOB2	2362	718	63046	1.78441	0.592906	0.00287634	0.35634
GOTERM_BP_ALL	GO:0044260~cellular macromolecule metabolic process	959	32.7527	0.000190784	ASCC1, RPLP2, SYNCRIP, RORB, SNORA67, RPL22L1, LOC441454, SART3, MAP3K6, APP, MAP3K4, USP54, DHX38, RPL12P14, MED29, BTBD1, RPLP1, PIK3C3, RPL12P19, OGT, PTBP2, DHX35, PIK3CG, IKBKAP, BRAF, STAG3L3, PIK3CB, PIK3CD, PTBP1, EOMES, MYH9, PROX2, MARK3, PROX1, SARS2, MED19, EIF2AK1, SCYL1, PTRF, JUN, F2, FOXG1, MAPK8, EIF2AK2, MYBBP1A, PPP2R3B, ZNF131, PABPC4, MYBL1, ZNF513, RPL12P32, BZW1L1, RPL12P35…	2362	23371	63046	1.09526	0.597297	0.00290171	0.360632
GOTERM_BP_ALL	GO:0009166~nucleotide catabolic process	18	0.614754	0.00019304	RHOQP2, NUDT1, ENPP1, NUDT5, UPP1, RHOQ, UPP2, OLA1, CNP, GCH1, LONP1, ATP2A1, VPS4B, ABCC6P2, ENTPD1, OGG1, ENTPD2, NT5E, NT5C, ABCC6	2362	167	63046	2.87696	0.601605	0.00292664	0.364889
GOTERM_BP_ALL	GO:0051341~regulation of oxidoreductase activity	12	0.409836	0.000193094	CAV3, EGFR, OXA1L, INS-IGF2, DRD5, IGF2, ECSIT, GCH1, AGTR2, CYP27B1, APOE, INS, LOC100129500, GFI1, ABL1	2362	80	63046	4.00377	0.601706	0.00291816	0.36499
GOTERM_BP_ALL	GO:0006952~defense response	54	1.84426	0.00019729	ABCF1, KYNU, NDST1, INS-IGF2, SGMS1, HSF1, CXCR4, ITIH4, LBP, TNIP1, AKIRIN2, PLD1, LOC653879, COLEC12, MECOM, ECSIT, C8G, C8A, SERPINF2, F2, RIPK2, NFE2L1, MST1R, PRF1, C9, ADORA2B, ADORA2A, C3, CLU, VARS, CD74, AHSG, GCH1, TUBB, CYP27B1, LOC100133511, INS, VEZF1, VDAC1P1, DNAJA3, SCG2, LY75, TCIRG1, LOC100131909, AIMP1, NFRKB, SAMHD1, IGF2, MALT1, IDO1, LOC442308, TP73, VDAC1, CYBA, TUBBP2, TFR…	2362	841	63046	1.71386	0.609596	0.00297207	0.372908
GOTERM_BP_ALL	GO:0001508~regulation of action potential	20	0.68306	0.000207259	KCNMA1, KCNMB3, PLP1, EGR2, HEXB, GRIN2A, MAL, SOD1, CD9, TSC1, SBF2, CLDN1, CHRNA4, CHRNB2, OLIG2, SCN8A, PMP22, CHRNA1, EIF2B2, EIF2B4	2362	200	63046	2.66918	0.62772	0.00311221	0.391717
GOTERM_BP_ALL	GO:0060537~muscle tissue development	32	1.0929	0.000212346	BMP10, TNNC1, ERBB3, MYBPC3, TIPARP, CACNB2, CXADR, GJC1, APP, MUSK, HAND1, DMD, HLX, PAX7, AGRN, CHRNA1, DNAJA3, TBX2, NKX2-6, TBX5, NRD1, MYLPF, CSRP3, PROX1, IGSF8, XIRP1, TSC1, MEOX2, SVIL, SIX1, PDGFRB, CXADRP2, IGFBP5	2362	411	63046	2.07819	0.636639	0.00317846	0.401311
GOTERM_BP_ALL	GO:0050727~regulation of inflammatory response	16	0.546448	0.000220129	LOC100131909, LOC653879, ADORA2B, ADORA2A, INS-IGF2, C3, NDFIP1, IGF2, IDO1, AHSG, EDNRA, UACA, LOC100133511, INS, APOE, GPX4, LOC100129500, SERPINC1, JAK2, BCL6, LBP, NT5E	2362	138	63046	3.0947	0.649876	0.00328447	0.415991
GOTERM_BP_ALL	GO:0051345~positive regulation of hydrolase activity	28	0.956284	0.000221082	PRKCZ, HSPD1P6, C9, GM2A, DRD5, MYBPC3, ALDOB, HSPD1P1, HSPD1P5, RPS3, HSPD1P4, MEN1, EDNRA, AGTR2, RGN, HSPE1, DNAJA3, NR1H3, EGFR, SSBP1, MSH2, SMAD3, DOCK7, RPS3P3, BCL2L13, UACA, TSC1, SYDE2, RASGRF1, F2, ERN1, JAK2, HSPD1	2362	339	63046	2.20463	0.651465	0.00328838	0.41779
GOTERM_BP_ALL	GO:0043062~extracellular structure organization	35	1.19536	0.000224634	CADM1, ADAMTS14, LUM, HSD17B12, CACNB2, POSTN, DCN, CDH2, APLP2, NRCAM, MUSK, APP, PTK2, P4HA1, SMOC1, TGFBI, ACAN, COL6A2, POU4F1, AGRN, CHRNA1, COL11A2, DNAJA3, TNXB, TNXA, MAP1B, NRD1, OLFML2A, COL5A3, ECM2, EMILIN1, TSC1, PDGFRA, COL1A1, APBB2, ADAMTS2	2362	469	63046	1.99192	0.657318	0.00333074	0.424488
GOTERM_BP_ALL	GO:0030003~cellular cation homeostasis	40	1.36612	0.00022969	CAV3, WFS1, DRD5, HEXB, APLP2, EDNRA, APP, ALAS2, CXCR4, AQP11, APOE, SLC24A2, LOC100129500, GALR2, CAMK2D, RGN, NEDD4L, SLC30A8, SCO2, SCO1, KCNMA1, PIK3CB, NDFIP1, ATP6V1H, ITPR3, SOD1, ABCB7, CSRP3, ITPR1, PRKCB, HSP90B1, SLC4A11, TFRC, RYR3, ATP2A1, F2, STC1, JAK2, UTS2R, CP, SLC40A1	2362	566	63046	1.88635	0.66548	0.00339503	0.434023
GOTERM_BP_ALL	GO:0001932~regulation of protein amino acid phosphorylation	32	1.0929	0.000237209	BMP10, PRKCZ, ENPP1, INS-IGF2, PTPLAD1, DAXX, PDCD4, EDNRA, MEN1, MAP3K6, PRKAR2A, INS, CLCF1, RB1CC1, GAB1, INSR, FGF2, BMP4, EGFR, CCDC88A, SOCS1, PKN1, DOCK7, IGF2, TP73, JUN, HIPK3, RIPK1, F2, CD81, ADAM17, PDGFRB, JAK2, IGFBP3	2362	414	63046	2.06313	0.67726	0.00349514	0.4482
GOTERM_BP_ALL	GO:0045165~cell fate commitment	34	1.1612	0.000243378	ONECUT1, SOX2, PAX6, JAG2, PRKDC, DSCAML1, JAG1, GLI2, GLI3, MEN1, TAL1, ATOH1, PAX7, NKX2-1, GFI1, OLIG2, FGF2, NKX2-2, BMP4, TBX2, GSX1, PTF1A, NEUROG1, DLL1, TBX1, PROX1, HES1, NOTCH3, HES5, CDON, SALL1, SIX1, LOC731751, NEUROD4, GAP43	2362	452	63046	2.00779	0.686616	0.00357485	0.459832
GOTERM_BP_ALL	GO:0001666~response to hypoxia	27	0.922131	0.000243686	ATP1B1, TH, JAG2, EDNRA, SLC2A8, LONP1, ALAS2, PLOD1, CXCR4, CAMK2D, CHRNA4, ANGPT1, KCNMA1, SMAD9, APOLD1, SMAD3, MMP14, ITPR1, SOD3, DDIT4, HSP90B1, TFRC, P2RX3, HIF3A, ADAM17, HSD11B2, CHRNB2	2362	323	63046	2.2312	0.687075	0.00356836	0.460411
GOTERM_BP_ALL	GO:0045792~negative regulation of cell size	22	0.751366	0.000245914	CAV3, BMP10, ENPP1, CDHR2, SMAD3, NDUFA13, TP73, RERG, ACVR1B, EI24, AGTR2, CYP27B1, TSC1, ULK1, CDKN2D, CDKN2AIP, BCL6, NDUFS3, DCUN1D3, APBB2, DNAJC2, FGF2	2362	236	63046	2.48822	0.690381	0.0035899	0.464611
GOTERM_BP_ALL	GO:0032970~regulation of actin filament-based process	22	0.751366	0.000245914	CAV3, RHOQP2, SHROOM2, TNNC1, ACTR3B, LOC729841, MYBPC3, RHOQ, LOC653888, ARPC3, GSN, LOC729494, ARHGEF10L, CCDC88A, SPTBN4, SMAD3, PROX1, NEBL, ARPC1A, ARPC1B, TSC1, NEB, NCK1, SPTBN1, SPTB, ADD1	2362	236	63046	2.48822	0.690381	0.0035899	0.464611
GOTERM_BP_ALL	GO:0006955~immune response	57	1.94672	0.000248357	HSPD1P6, KYNU, AQP9, CADM1, SUSD2, HSPD1P1, LOC644456, PNP, HSPD1P5, HSPD1P4, NUDCD1, CXCR4, LBP, AKIRIN2, TRPM4, IKBKAP, IK, EXOSC9, LOC653879, INPPL1, EOMES, COLEC12, CTSS, ECSIT, C8G, C8A, C1QBP, VAMP7, LOC728666, PI4K2A, ADAM17, CTSC, C9, ENPP1, C3, UNG, CLU, ACP5, PRKDC, CD74, GCH1, TUBB, LOC100133511, CYP27B1, PVRL1, SQSTM1, DNAJA3, LY75, MSH2, SMAD3, MYLPF, SAMHD1, MARCH8, MALT1, DBH, LOC4…	2362	912	63046	1.66824	0.693968	0.00361444	0.469217
GOTERM_BP_ALL	GO:0007254~JNK cascade	15	0.512295	0.000257933	LOC100131909, ADORA2B, PTPLAD1, MAP2K4, MINK1, PKN1, MAPK10, DAXX, MAP3K6, SH2D3C, MAP3K4, RB1CC1, RIPK1, GAB1, TNFRSF19, MAPK8	2362	125	63046	3.20301	0.707628	0.00374215	0.487268
GOTERM_BP_ALL	GO:0007568~aging	25	0.853825	0.000262497	HELT, TPRA1, RPS6KB1, ATP5G3, PDCD4, SLC1A2, ERCC5, GSN, GPX4, ENO3, DNAJA3, TERF2, SOCS2, MSH2, TBX2, FADS1, SI, SOD1, SREBF2, TFRC, JUN, DLD, MGEA5, CTSC, CP	2362	289	63046	2.30898	0.713921	0.00379669	0.49587
GOTERM_BP_ALL	GO:0006464~protein modification process	270	9.22131	0.000270252	AURKB, MAP3K6, APP, BRPF1, MAP3K4, CRY2, PLOD1, CLK2, NAA10, GAB1, PIK3C3, TLK1, OGT, MAP2K6, PIK3CG, IKBKAP, PTPRF, BRAF, PIK3CB, PTPRH, PIK3CD, PIM1, WNK1, PTPRS, WNK3, WNK2, MARK3, EIF2AK1, UHRF2, SCYL1, EIF2S1, UBR5, F2, PDGFRA, PDGFRB, MAPK8, MST1R, EIF2AK2, NEK6, PPP2R3B, ERBB3, PTPLAD1, UBA7, STK17B, EPHB3, ACP1, EPHB1, CD74, EPHB2, CAMKV, VRK1, EPHB6, MUSK, FBXO4, GAD1, TAOK1, PHB, FBXO2,…	2362	5861	63046	1.22962	0.724306	0.00389682	0.510483
GOTERM_BP_ALL	GO:0031400~negative regulation of protein modification process	23	0.785519	0.000274163	PRKCZ, ENPP1, RPS27AP11, ANAPC10, RPS27AP12, RPS27AP16, MEN1, LOC440917, PSMF1, PSMB7, PSMB6, INSR, RPS27A, ANAPC10P1, GTPBP4, CDC26P1, SOCS1, CDC26, YWHAE, CDC27, PSMD14, G6PD, TSC1, PSME1, PSME2, JUN, MGEA5, DNMT1, IGFBP3	2362	255	63046	2.40749	0.7294	0.0039412	0.517853
GOTERM_BP_ALL	GO:0048193~Golgi vesicle transport	29	0.990437	0.000277129	TMX1, SEC24B, PLDN, STX7, SEC31A, ATL3, MUTED, CLTC, AP1S3, PUM1, VPS13A, DOPEY2, DOPEY1, SEC24D, CLINT1, ZW10, VPS41, OPTN, MON2, SCYL1, COG7, AP2A1, VAMP7, TXNDC5, SEC13, SORT1, CUX1, TRAPPC1, SPAST, DNM2	2362	362	63046	2.13829	0.733201	0.00397179	0.523442
GOTERM_BP_ALL	GO:0010828~positive regulation of glucose transport	9	0.307377	0.000279819	PRKCZ, RHOQP2, INS-IGF2, ERBB3, LOC646227, ARPP19, RHOQ, IGF2, SLC1A2, INS, C1QTNF2, MGEA5, INSR, LOC643896	2362	46	63046	5.22231	0.736601	0.00399825	0.52851
GOTERM_BP_ALL	GO:0046326~positive regulation of glucose import	9	0.307377	0.000279819	PRKCZ, RHOQP2, INS-IGF2, ERBB3, LOC646227, ARPP19, RHOQ, IGF2, SLC1A2, INS, C1QTNF2, MGEA5, INSR, LOC643896	2362	46	63046	5.22231	0.736601	0.00399825	0.52851
KEGG_PATHWAY	hsa05219:Bladder cancer	6	0.204918	0.000284446	E2F1, EGFR, E2F2, BRAF, RASSF1, ARAF	953	24	37848	9.92865	0.0531565	0.000436876	0.353564
KEGG_PATHWAY	hsa00565:Ether lipid metabolism	6	0.204918	0.000284446	PLD2, PLD1, AGPS, PLA2G12B, PLA2G6, PPAP2B	953	24	37848	9.92865	0.0531565	0.000436876	0.353564
GOTERM_BP_ALL	GO:0032147~activation of protein kinase activity	23	0.785519	0.000288873	PRKCZ, ADCY1, ADCY2, INS-IGF2, ADORA2A, ADCY6, EDNRA, DGKA, PRKAR2A, MAP3K4, INS, PRKACB, FGF2, INSR, EGFR, CCDC88A, IGF2, MALT1, CISH, CARD10, ADCY9, PRLR, GADD45G, JAK2, GAP43	2362	256	63046	2.39809	0.74773	0.00411503	0.545566
GOTERM_BP_ALL	GO:0000187~activation of MAPK activity	18	0.614754	0.000293882	LOC100131909, ADORA2B, PIK3CB, PTPLAD1, ITGA1, PKN1, SOD1, DAXX, CD74, MAP3K6, CXCR4, RIPK1, C1QTNF2, CD81, GAB1, SHC1, INSR, FGF2, MAP2K6	2362	173	63046	2.77718	0.753684	0.00417378	0.555001
GOTERM_BP_ALL	GO:0050905~neuromuscular process	20	0.68306	0.000302178	KCNMA1, IGDCC3, GM2A, AGTPBP1, ADORA2A, USH1G, MYO7A, HEXB, AARS, SOX2, GRIN2A, APLP2, GCH1, APP, TPP1, CLIC5, POU4F1, FABP7, CHRNA1, HMX3	2362	206	63046	2.59144	0.763238	0.00427862	0.570626
GOTERM_BP_ALL	GO:0042491~auditory receptor cell differentiation	11	0.375683	0.000305919	KCNMA1, HES1, ATOH1, HES5, CLIC5, MYO7A, JAG2, JAG1, GFI1, CUX1, SOD1	2362	71	63046	4.13535	0.767425	0.00431866	0.577671
GOTERM_BP_ALL	GO:0040011~locomotion	61	2.08333	0.00030967	LOC646079, BCAR1, PAX6, RPS6KB1, CUZD1, ENPEP, LOC440917, NRCAM, ATOH1, APOB, DAB1, ROBO1, CXCR4, POU4F1, MSN, FGF2, NR2F1, RET, PLD1, CCDC88A, PIK3CB, LOC642132, GRIN2A, NRD1, MYH9, MMP14, TNS1, NCK1, CATSPER1, CD81, SIX1, CELF3, AAMP, CNTN2, ADAM17, PDGFRB, DCC, SHROOM2, ASTN1, ABI2, PRKDC, CDH2, PTK2, PVRL1, NKX2-1, PPAP2B, SCG2, THBS4, AIMP1, ITGA1, TBX1, DBH, YWHAE, GAPDHS, ITGA6, ULK1, FYN,…	2362	1004	63046	1.62171	0.771547	0.00435859	0.584734
GOTERM_BP_ALL	GO:0050767~regulation of neurogenesis	36	1.22951	0.000322468	SOX2, PAX6, CDH2, GLI2, CDH4, EPHB2, NRCAM, LINGO1, METRN, PTK2, ATOH1, ROBO1, APOE, LOC100129500, CDK5RAP2, CDK5RAP1, ASPM, NKX2-2, BMP4, ARHGEF1, PTPRF, LOC642132, MAP1B, DLL3, DLL1, NUMBL, HES1, NOTCH3, MIB1, ATF5, HES5, ULK1, FOXG1, SIX1, TGIF1, CHRNB2, NGFR, KALRN	2362	498	63046	1.92953	0.785072	0.00452499	0.60883
GOTERM_BP_ALL	GO:0009607~response to biotic stimulus	43	1.46858	0.000323912	HSP90AB1, HSPD1P6, RPS15AP24, VAPB, WFS1, HSPD1P1, RPS6KB1, HSPD1P5, HSPD1P4, HSF1, CXCR4, LBP, AKIRIN2, RPS15AP12, HSP90AA2, ABCE1, RPS15AP11, PLD1, HSP90AA1, AARS, SOCS1, RPS15AP17, MECOM, PPM1D, LOC647150, XPR1, JUN, ERN1, RPS15AP19, RIPK2, ADAM17, HSPB1, NFE2L2, EIF2AK2, PPP1R15B, HSPBL2, RPS15A, COMT, VARS, IVNS1ABP, EDEM1, GCH1, CYP27B1, NKX2-1, HSPE1, CREBZF, SMAD3, SAMHD1, MALT1, IDO1, TP…	2362	635	63046	1.80748	0.786547	0.00453188	0.611549
KEGG_PATHWAY	hsa00360:Phenylalanine metabolism	5	0.170765	0.000325505	MAOA, NAA10, ALDH3B2, PAH, HPD	953	14	37848	14.1838	0.0605936	0.000495965	0.404504
KEGG_PATHWAY	hsa00630:Glyoxylate and dicarboxylate metabolism	5	0.170765	0.000325505	MTHFD1, HAO1, MTHFD2, ACO2, HAO2	953	14	37848	14.1838	0.0605936	0.000495965	0.404504
GOTERM_BP_ALL	GO:0042490~mechanoreceptor differentiation	13	0.443989	0.000335702	KCNMA1, DFNA5, MYO7A, USH1G, JAG2, JAG1, SOD1, HES1, ATOH1, HES5, CLIC5, GFI1, CUX1	2362	99	63046	3.50498	0.798216	0.00468272	0.63374
GOTERM_BP_ALL	GO:0043405~regulation of MAP kinase activity	26	0.887978	0.000339551	CAV3, ADORA2B, PTPLAD1, PDCD4, DAXX, SPRY4, CD74, MAP3K6, CXCR4, APOE, LOC100129500, C1QTNF2, GAB1, SHC1, INSR, FGF2, MAP2K6, EGFR, LOC100131909, PIK3CB, ITGA1, PKN1, SOD1, TP73, HIPK3, RIPK1, CD81, DUSP6	2362	312	63046	2.22432	0.801886	0.00472248	0.640985
KEGG_PATHWAY	hsa04622:RIG-I-like receptor signaling pathway	7	0.239071	0.000345946	MAPK12, RIPK1, DDX3Y, MAPK11, MAPK8, MAPK10, AZI2	953	38	37848	7.31584	0.0642745	0.000522959	0.429856
GOTERM_BP_ALL	GO:0016032~viral reproduction	12	0.409836	0.000367511	UACA, PVRL1, VAPB, CXCR4, TSG101, SMARCB1, CD81, SMAD3, GFI1, FURIN, INSR, PCSK5	2362	86	63046	3.72444	0.826616	0.00509557	0.693593
GOTERM_BP_ALL	GO:0002682~regulation of immune system process	47	1.60519	0.000378512	HSPD1P6, LOC646079, CADM1, INS-IGF2, BCAR1, AP2S1, SPI1, HSPD1P1, JAG1, PNP, HSPD1P5, HSPD1P4, ACVR1B, HLX, LBP, ADAM10, LOC653879, ATP6V1H, C8G, C8A, EREG, JUN, NCK1, ADAM17, RIPK2, PLDN, C9, ADORA2B, ADORA2A, C3, CLU, ZBTB16, PRDM16, CD74, TAL1, LOC100133511, INS, BCL6, DNAJA3, AP2M1, POLR3G, LOC100131909, NDFIP1, SMAD3, SAMHD1, MALT1, IGF2, IDO1, BAD, SOD1, CLPTM1, AP2A1, FYN, GLMN, CHRNB2, HS…	2362	721	63046	1.73996	0.835477	0.0052325	0.714284
GOTERM_BP_ALL	GO:0016310~phosphorylation	192	6.55738	0.00038026	AURKB, MAP3K6, APP, MAP3K4, CLK2, GAB1, PIK3C3, TLK1, MAP2K6, PIK3CG, IKBKAP, BRAF, PIK3CB, PIK3CD, WNK1, PIM1, WNK3, WNK2, MARK3, EIF2AK1, SCYL1, EIF2S1, F2, DLD, ATP5C1, PDGFRA, PDGFRB, MAPK8, MST1R, EIF2AK2, NEK6, ERBB3, PTPLAD1, PFKFB1, STK17B, EPHB3, CD74, EPHB1, EPHB2, CAMKV, MUSK, VRK1, EPHB6, C16ORF7, TAOK1, MAP2K4, EPHA2, UQCRHL, EPHA6, MAP2, NUAK2, COX10, PMVK, DAXX, ADCK1, HSF1, MASTL,…	2362	4003	63046	1.28025	0.836843	0.00524141	0.717571
GOTERM_BP_ALL	GO:0030148~sphingolipid biosynthetic process	8	0.273224	0.000392375	SPTLC1, LARGE, SPTLC2, SPTLC3, SMPD1, SGMS1, SMPD2, B4GALNT1	2362	37	63046	5.7712	0.846003	0.0053924	0.740353
GOTERM_BP_ALL	GO:0044087~regulation of cellular component biogenesis	29	0.990437	0.000393034	CAV3, RHOQP2, PRKCZ, HMGB1, ACTR3B, LOC729841, CLU, RPS27AP11, RHOQ, RPS27AP12, LOC653888, RPS27AP16, MUSK, PTK2, ARPC3, PVRL1, GSN, LOC729494, AGRN, MDN1, RPS27A, ARHGEF10L, SPTBN4, MAP1B, SMAD3, MMP14, PROX1, ARPC1A, ARPC1B, TSC1, NCK1, HMGB1L10, SPTBN1, CHRNB2, FAF1, SPTB, ADD1	2362	370	63046	2.09206	0.846485	0.0053859	0.741591
GOTERM_BP_ALL	GO:0016477~cell migration	51	1.7418	0.000401062	LOC646079, BCAR1, PAX6, RPS6KB1, CUZD1, ENPEP, NRCAM, LOC440917, ATOH1, DAB1, CXCR4, ROBO1, POU4F1, MSN, FGF2, NR2F1, RET, CCDC88A, LOC642132, NRD1, MYH9, MMP14, TNS1, NCK1, SIX1, AAMP, CNTN2, ADAM17, PDGFRB, DCC, SHROOM2, ASTN1, PRKDC, ABI2, CDH2, PTK2, NKX2-1, PPAP2B, SCG2, THBS4, AIMP1, ITGA1, TBX1, DBH, YWHAE, ITGA6, ULK1, FYN, LTB4R2, LOC731751, HBEGF, NEUROD4, LRP8, APBB2, GFRA3	2362	805	63046	1.69103	0.852252	0.00547989	0.756685
GOTERM_BP_ALL	GO:0051640~organelle localization	24	0.819672	0.000405896	SEPT5, SHROOM2, CEP120, MYO7A, VPS33A, HOOK3, PTK2, SEH1L, MKKS, NUDC, ASPM, ZW10, RPS15P5, NIN, DLGAP5, KIF18A, ESPL1, BIRC5, TACC3, MYH9, TACC2, RPS15, ATP2A1, RRS1, LRPPRC	2362	280	63046	2.28787	0.855619	0.00552992	0.765771
GOTERM_BP_ALL	GO:0033273~response to vitamin	16	0.546448	0.00040599	BMP4, ALPL, KYNU, FADS1, SI, MAP1B, SOX2, CCNE1, CYP27B1, TFRC, DUSP1, GSN, CDKN2D, ANGPT1, TIE1, INSR	2362	146	63046	2.92513	0.855684	0.00551544	0.765949
GOTERM_BP_ALL	GO:0032101~regulation of response to external stimulus	27	0.922131	0.00040761	ADORA2B, ADORA2A, INS-IGF2, C3, TSPAN8, AHSG, EDNRA, LOC100133511, CYP27B1, INS, APOE, LOC100129500, GPX4, VKORC1, SERPINC1, BCL6, LBP, NT5E, SCG2, LOC100131909, ADAM10, LOC653879, NDFIP1, SMAD3, IGF2, IDO1, NPC1, UACA, SERPINF2, F2, ADAM17, JAK2, FABP7	2362	334	63046	2.15772	0.856794	0.00552165	0.768993
GOTERM_BP_ALL	GO:0034613~cellular protein localization	89	3.03962	0.000408193	GNPTG, SEC24B, OXA1L, TSPO, GRPEL1, CLTB, LTBP2, AP4E1, XPO5, TIMM17A, AP2S1, AP3S2, PAX6, AURKB, MIPEP, SRP19, CLTC, AGXT, GLI3, AIP, AP1S3, LOC440917, CRY2, HOMER3, TLK1, RPL11, FGF2, KPNB1, SEC24D, DNAJC19, ZW10, EGFR, MCM3AP, STAP1, VPS45, NDUFA13, IPO9, LOC100129272, VPS41, OPTN, STXBP4, TIMM44, STX1B, TIMM8B, JUN, F2, IPO5, TOMM20, USO1, MGEA5, SORT1, TOMM22, SRP72, KPNA4, MRPL45, SRP9, SNX…	2362	1626	63046	1.46099	0.857192	0.00551387	0.770089
GOTERM_BP_ALL	GO:0019228~regulation of action potential in neuron	17	0.580601	0.000412796	KCNMA1, KCNMB3, PLP1, EGR2, HEXB, MAL, SOD1, CD9, TSC1, SBF2, CLDN1, OLIG2, SCN8A, PMP22, EIF2B2, CHRNA1, EIF2B4	2362	162	63046	2.80099	0.860293	0.00556014	0.778742
GOTERM_BP_ALL	GO:0031396~regulation of protein ubiquitination	19	0.648907	0.000425559	GTPBP4, ANAPC10P1, CDC26P1, FBXO2, NDFIP1, RPS27AP11, NDFIP2, ANAPC10, RPS27AP12, CDC26, CDC27, RPS27AP16, PSMF1, PSMD14, PSMB7, PSMB6, PSME1, TSC1, PLK1, PSME2, FBXO4, SMURF1, DNAJA3, RPS27A	2362	195	63046	2.60074	0.868543	0.00571545	0.802728
GOTERM_BP_ALL	GO:0006665~sphingolipid metabolic process	19	0.648907	0.000425559	SPTLC1, SPTLC2, GM2A, SPTLC3, SGPP1, HEXB, SGMS1, ASAH1, CEL, TEX2, LARGE, ASAH2B, GALC, SMPD1, SFTPB, SMPD3, B4GALNT1, SMPD2, GBA	2362	195	63046	2.60074	0.868543	0.00571545	0.802728
GOTERM_BP_ALL	GO:0009154~purine ribonucleotide catabolic process	10	0.34153	0.000426254	RHOQP2, LONP1, ATP2A1, VPS4B, ABCC6P2, OLA1, RHOQ, ENTPD1, NT5E, ENTPD2, GCH1, ABCC6	2362	61	63046	4.3757	0.868977	0.00570867	0.804032
GOTERM_BP_ALL	GO:0031398~positive regulation of protein ubiquitination	16	0.546448	0.000436702	ANAPC10P1, CDC26P1, NDFIP1, RPS27AP11, NDFIP2, ANAPC10, RPS27AP12, CDC26, CDC27, RPS27AP16, PSMF1, PSMD14, PSMB7, PSMB6, PSME1, PLK1, PSME2, FBXO4, SMURF1, DNAJA3, RPS27A	2362	147	63046	2.90523	0.875346	0.00583185	0.823665
GOTERM_BP_ALL	GO:0014706~striated muscle tissue development	30	1.02459	0.000453599	BMP10, TNNC1, ERBB3, MYBPC3, CACNB2, CXADR, GJC1, APP, MUSK, HAND1, HLX, DMD, PAX7, AGRN, CHRNA1, DNAJA3, TBX2, NKX2-6, TBX5, NRD1, MYLPF, CSRP3, PROX1, IGSF8, TSC1, MEOX2, XIRP1, SVIL, SIX1, CXADRP2, IGFBP5	2362	392	63046	2.04274	0.884997	0.00603995	0.855405
GOTERM_BP_ALL	GO:0006413~translational initiation	21	0.717213	0.00046172	RPS3AP49, RPS3AP47, RPS3, EIF3D, EIF3CL, EIF3A, LOC100131565, EIF3B, EIF3G, EIF3H, RPS3A, TRMT6, EIF3F, EIF3K, EIF3I, LOC390282, EIF3J, EIF2B2, EIF2B3, EIF2B4, EIF3M, EIF2S3, RPS3P3, GTF2B, RPS5, LOC100130107, EIF4E, RPS3AP5, LOC100131699, LOC100131693	2362	230	63046	2.43708	0.889366	0.00613065	0.870655
GOTERM_BP_ALL	GO:0052548~regulation of endopeptidase activity	18	0.614754	0.000466576	HSPD1P6, C9, ADORA2A, SMAD3, NRD1, HSPD1P1, BIRC5, RPS3P3, BAD, BCL2L13, FURIN, HSPD1P5, RPS3, HSPD1P4, MEN1, UACA, CDKN2D, F2, BIRC8, HSPE1, HSPD1, DNAJA3, DHCR24	2362	180	63046	2.66918	0.891899	0.00617774	0.879774
GOTERM_BP_ALL	GO:0051130~positive regulation of cellular component organization	32	1.0929	0.000474948	CAV3, RHOQP2, INS-IGF2, C3, KATNB1, RHOQ, CDH4, AHSG, MEN1, METRN, LOC100133511, ROBO1, INS, NEDD4L, INSR, TERF2, ARHGEF10L, LOC653879, ARHGEF1, PTPRF, LOC642132, DLGAP5, MAP1B, SMAD3, IGF2, MFGE8, ESPL1, PROX1, NUMBL, MIB1, PLK4, EREG, TSC1, NCK1, MGEA5, DNMT1, FAF1, NGFR	2362	431	63046	1.98176	0.89613	0.00627085	0.895492
GOTERM_BP_ALL	GO:0006941~striated muscle contraction	12	0.409836	0.000495394	TNNT3, TNNC2, TNNC1, RYR3, MYBPC3, MYL1, CAMK2D, RPS6KB1, CHRNA1, CASQ2, MAP2K6, TNNI2	2362	89	63046	3.59889	0.90578	0.00652193	0.933871
GOTERM_BP_ALL	GO:0030005~cellular di-, tri-valent inorganic cation homeostasis	34	1.1612	0.000500828	CAV3, WFS1, DRD5, HEXB, APLP2, EDNRA, APP, ALAS2, CXCR4, APOE, SLC24A2, LOC100129500, GALR2, RGN, SLC30A8, SCO2, SCO1, PIK3CB, NDFIP1, SOD1, ABCB7, ITPR3, CSRP3, ITPR1, PRKCB, HSP90B1, TFRC, RYR3, ATP2A1, F2, STC1, JAK2, UTS2R, CP, SLC40A1	2362	471	63046	1.9268	0.908191	0.0065751	0.94407
GOTERM_BP_ALL	GO:0070727~cellular macromolecule localization	89	3.03962	0.000505172	GNPTG, SEC24B, OXA1L, TSPO, GRPEL1, CLTB, LTBP2, AP4E1, XPO5, TIMM17A, AP2S1, AP3S2, PAX6, AURKB, MIPEP, SRP19, CLTC, AGXT, GLI3, AIP, AP1S3, LOC440917, CRY2, HOMER3, TLK1, RPL11, FGF2, KPNB1, SEC24D, DNAJC19, ZW10, EGFR, MCM3AP, STAP1, VPS45, NDUFA13, IPO9, LOC100129272, VPS41, OPTN, STXBP4, TIMM44, STX1B, TIMM8B, JUN, F2, IPO5, TOMM20, USO1, MGEA5, SORT1, TOMM22, SRP72, KPNA4, MRPL45, SRP9, SNX…	2362	1636	63046	1.45206	0.910073	0.00661374	0.95222
GOTERM_BP_ALL	GO:0048562~embryonic organ morphogenesis	32	1.0929	0.000512852	TSHZ1, NDST1, USH1G, MYO7A, SOX2, TH, DSCAML1, GLI2, GLI3, MEN1, TCF21, ATOH1, KCNQ4, HLX, MYO15A, CHST11, GFI1, OTOP1, OTX1, NEUROG1, TBX1, FZD3, SOD1, PROX1, FZD6, TULP3, DLX6, CLIC5, DLX5, SIX1, FOXG1, HMX3	2362	433	63046	1.9726	0.913308	0.0066956	0.966631
GOTERM_BP_ALL	GO:0030308~negative regulation of cell growth	20	0.68306	0.000515003	BMP10, ENPP1, CDHR2, SMAD3, NDUFA13, TP73, RERG, ACVR1B, EI24, AGTR2, CYP27B1, ULK1, CDKN2D, CDKN2AIP, BCL6, NDUFS3, APBB2, DCUN1D3, DNAJC2, FGF2	2362	215	63046	2.48296	0.914193	0.00670524	0.970667
GOTERM_BP_ALL	GO:0046777~protein amino acid autophosphorylation	22	0.751366	0.000524146	EGFR, TRPM7, PIM1, CAD, ACVR1B, VRK1, PTK2, EIF2AK1, ULK1, FYN, EIF2S1, RIPK1, PDGFRA, CAMK2D, ERN1, CDK12, LMTK2, PDGFRB, JAK2, EIF2AK2, INSR, AATK	2362	250	63046	2.34888	0.917854	0.00680532	0.987819
GOTERM_BP_ALL	GO:0042692~muscle cell differentiation	30	1.02459	0.000533092	CAV3, CAST, BMP10, CACNB2, JAG1, CXADR, APP, MUSK, SPEG, SMARCD3, AGRN, CHRNA1, DNAJA3, BMP4, TBX2, NKX2-6, TBX5, NRD1, MYOZ1, MYH9, CSRP2, CAPN3, PROX1, MAPK12, TSC1, XIRP1, CDON, GLMN, SORT1, BIN1, CXADRP2	2362	396	63046	2.02211	0.921286	0.0069023	1.0046
GOTERM_BP_ALL	GO:0051101~regulation of DNA binding	24	0.819672	0.000547677	RSF1, TMEM189-UBE2V1, CYTL1, UBE2V1, RPS3, MEN1, SMARCB1, UBE2V1P2, BRD4, CAT, DNAJA3, CREBZF, PIM1, SKI, MALT1, RPS3P3, TMEM189, PROX1, JMY, AMH, HDAC2, NCOA3, RIPK1, CALM3, RIPK2, JAK2, ID3, ERC1, CALM2, CALM1	2362	286	63046	2.23987	0.926575	0.00707132	1.03195
GOTERM_BP_ALL	GO:0021915~neural tube development	21	0.717213	0.000567199	BMP4, DVL2, SHROOM3, PTK7, PAX6, FZD3, GLI2, PROX1, GLI3, FZD6, HES1, RGMA, MIB1, TULP3, TSC1, PAX7, IFT172, PHGDH, TGIF1, IFT52, HECTD1	2362	234	63046	2.39542	0.933103	0.00730276	1.06854
GOTERM_BP_ALL	GO:0045471~response to ethanol	15	0.512295	0.000568144	PRF1, TH, GRIN2A, RPS6KB1, DBH, SOD1, ATP5G3, CCNE1, GSN, FYN, APOE, LOC100129500, NKX2-1, CHRNB2, AACS, INSR	2362	135	63046	2.96575	0.933404	0.00729518	1.07031
GOTERM_BP_ALL	GO:0048545~response to steroid hormone stimulus	29	0.990437	0.000574124	ALPL, SLC6A1, SLC9A3, ALDOB, TH, PFKFB1, RPS6KB1, AGXT, CCNE1, CYP27B1, GPX4, ANGPT1, INSR, BMP4, KCNMA1, SOCS2, SI, SOCS1, MAP1B, MFGE8, MMP14, DUSP1, SLC25A36, PDGFRA, MGEA5, CA4, HSD11B2, COL1A1, PDCD7	2362	379	63046	2.04238	0.935277	0.00735191	1.08152
GOTERM_BP_ALL	GO:0051099~positive regulation of binding	17	0.580601	0.000577622	TMEM189-UBE2V1, EPB41, CYTL1, UBE2V1, SKI, MALT1, TMEM189, JMY, AMH, NCOA3, SMARCB1, RIPK1, UBE2V1P2, CALM3, RIPK2, JAK2, BRD4, CAT, ERC1, CALM2, CALM1, ADD1	2362	167	63046	2.71713	0.936348	0.00737674	1.08808
GOTERM_BP_ALL	GO:0051128~regulation of cellular component organization	90	3.07377	0.000579518	RHOQP2, AURKAIP1, CEP76, LOC729841, NRCAM, PACSIN1, APOE, ROBO1, LOC100129500, TLK1, INSR, RPS27A, ANAPC10P1, LOC653879, PTPRF, LOC642132, ESPL1, MFGE8, MYH9, PROX1, NUMBL, NEBL, ARPC1A, ARPC1B, MIB1, BIN1, NEK6, SPTB, KALRN, ADD1, CAV3, HMGB1, ACTR3B, CLU, KATNB1, ANAPC10, EPHB2, AHSG, PTK2, MUSK, LOC100133511, ARPC3, PVRL1, INS, AGRN, SKA1, CDC42EP3, ARHGEF10L, NR1H3, MLL, SPTBN4, SMAD3, GAS2, …	2362	1667	63046	1.44107	0.936921	0.0073811	1.09163
GOTERM_BP_ALL	GO:0042493~response to drug	36	1.22951	0.000586275	SLC22A18, SLC15A2, ERBB3, SRP68, RPS6KB1, AQP7, COMT, SRP19, ABCA3, PNP, SLC2A8, CCNE1, TOP1, SLC1A2, ENO3, MAP2K6, GABRG3, MSH2, MAP1B, SOCS1, GRIN2A, ACACA, SOD1, CAPN3, SREBF2, EI24, HDAC2, JUN, SMPD1, ABCC6P2, HSD11B2, ADAM17, CA4, UTS2R, SRP72, AACS, ABCC6	2362	514	63046	1.86946	0.938921	0.00744697	1.10429
GOTERM_BP_ALL	GO:0018193~peptidyl-amino acid modification	39	1.33197	0.000589298	PRKCZ, GALNT1, METAP2, RAB3D, MAMDC2, DPH5, ERBB3, PRKDC, ABI2, CAD, DCN, EPHB2, ACVR1B, P4HA2, PRMT7, P4HA1, PRMT5, NAA10, DDOST, INSR, GALNT13, PDK1, PDK2, PDF, PDK4, NMT2, NMT1, BGN, PRLR, COG8, FYN, DOHH, JMJD6, HIPK3, MAP2, F2, PDGFRA, LOC731751, PDGFRB, JAK2, MAPK8, ABL1	2362	574	63046	1.81355	0.939796	0.00746536	1.10996
KEGG_PATHWAY	hsa00510:N-Glycan biosynthesis	7	0.239071	0.000603626	MAN2A2, ALG3, MAN1A1, DOLPP1, ALG11, DDOST, UTP14C, ALG14	953	42	37848	6.6191	0.109463	0.000905302	0.748931
GOTERM_BP_ALL	GO:0042593~glucose homeostasis	15	0.512295	0.000611846	CAV3, CYB5R4, WFS1, INS-IGF2, MLXIPL, IGF2, BAD, RPS6, DBH, PCK1, SSTR5, RPS6P25, GCK, INS, PYGL, PLSCR3, RPS6P1, CACNA1E, INSR	2362	136	63046	2.94395	0.945935	0.00772945	1.15219
GOTERM_BP_ALL	GO:0033500~carbohydrate homeostasis	15	0.512295	0.000611846	CAV3, CYB5R4, WFS1, INS-IGF2, MLXIPL, IGF2, BAD, RPS6, DBH, PCK1, SSTR5, RPS6P25, GCK, INS, PYGL, PLSCR3, RPS6P1, CACNA1E, INSR	2362	136	63046	2.94395	0.945935	0.00772945	1.15219
GOTERM_BP_ALL	GO:0009143~nucleoside triphosphate catabolic process	10	0.34153	0.000612321	RHOQP2, LONP1, NUDT1, ENPP1, ATP2A1, VPS4B, ABCC6P2, OLA1, RHOQ, ENTPD1, GCH1, ABCC6	2362	64	63046	4.17059	0.946057	0.00771499	1.15308
GOTERM_BP_ALL	GO:0050885~neuromuscular process controlling balance	14	0.478142	0.000630351	KCNMA1, IGDCC3, GM2A, MYO7A, USH1G, HEXB, AARS, SOX2, APLP2, APP, TPP1, CLIC5, POU4F1, HMX3	2362	121	63046	3.08831	0.950502	0.0079204	1.18684
GOTERM_BP_ALL	GO:0052547~regulation of peptidase activity	18	0.614754	0.000638026	HSPD1P6, C9, ADORA2A, SMAD3, NRD1, HSPD1P1, BIRC5, RPS3P3, BAD, BCL2L13, FURIN, HSPD1P5, RPS3, HSPD1P4, MEN1, UACA, CDKN2D, F2, BIRC8, HSPE1, HSPD1, DNAJA3, DHCR24	2362	185	63046	2.59704	0.952282	0.00799541	1.20121
GOTERM_BP_ALL	GO:0008015~blood circulation	29	0.990437	0.000700814	ADORA2B, ADORA2A, TNNC1, ATP6AP2, DRD5, MYBPC3, TBX20, MYL1, GCH1, EDNRA, AGTR2, MTHFR, APOE, LOC100129500, CAMK2D, NKX2-1, GUCA2B, MYOF, PCSK5, MAP2K6, LOC100131909, KCNMA1, EPB41, ITGA1, SOD1, CYBA, F5, MEOX2, KCNJ8, HSD11B2, UTS2R	2362	384	63046	2.01579	0.964632	0.00875605	1.31868
GOTERM_BP_ALL	GO:0003013~circulatory system process	29	0.990437	0.000700814	ADORA2B, ADORA2A, TNNC1, ATP6AP2, DRD5, MYBPC3, TBX20, MYL1, GCH1, EDNRA, AGTR2, MTHFR, APOE, LOC100129500, CAMK2D, NKX2-1, GUCA2B, MYOF, PCSK5, MAP2K6, LOC100131909, KCNMA1, EPB41, ITGA1, SOD1, CYBA, F5, MEOX2, KCNJ8, HSD11B2, UTS2R	2362	384	63046	2.01579	0.964632	0.00875605	1.31868
GOTERM_BP_ALL	GO:0051241~negative regulation of multicellular organismal process	30	1.02459	0.000703626	CAV3, BMP10, ADORA2B, SLC6A1, INS-IGF2, DRD5, LGMN, TSPAN8, CXADR, AHSG, AGTR2, KCNQ4, HSF1, INS, APOE, SLC24A2, LOC100129500, BCL6, LBP, LOC100131909, KCNMA1, TBX5, NDFIP1, IGF2, IDO1, SOD1, FURIN, ATP2A1, F2, MGEA5, ADAM17, JAK2, UTS2R, NGFR, CXADRP2	2362	403	63046	1.98698	0.965103	0.00876806	1.32394
GOTERM_BP_ALL	GO:0008380~RNA splicing	51	1.7418	0.000717449	RBM15B, SNRPD1, SYNCRIP, PRMT7, DHX38, TARDBP, PRMT5, MAGOHB, DHX35, PTBP2, ZRSR2, LOC100129492, LUC7L3, SNRPA1, PTBP1, PRPF39, PRPF4, HNRNPR, LOC100130932, CELF3, SNRPB, KHSRP, SNRNP40, SNRPC, RBM39, CPSF3, SNRPG, LOC643167, NHP2L1, POLR2K, STRAP, LOC100132425, TRA2A, IVNS1ABP, SF3B4, RRAGC, HNRNPA3, PPAN, CIR1, DHX15, HNRNPD, ISY1, PRPF40A, DHX8, CSTF2, MPHOSPH10, LOC100130003, SNW1, LOC1001302…	2362	826	63046	1.64804	0.96733	0.00891631	1.34978
GOTERM_BP_ALL	GO:0007498~mesoderm development	19	0.648907	0.000725785	BMP4, TWSG1, EOMES, DLL3, SMAD3, TBX1, SNAI2, ECSIT, TCF7L1, AMH, TCF21, OSR1, HAND1, LHX2, EPB41L5, JAK2, TIE1, EXT1, EXT2	2362	204	63046	2.486	0.968604	0.00899604	1.36536
KEGG_PATHWAY	hsa00150:Androgen and estrogen metabolism	5	0.170765	0.000728742	TRMT11, HSD17B12, HSD11B2, UGT2A1, HSD17B7	953	17	37848	11.6808	0.130615	0.00108445	0.903519
GOTERM_BP_ALL	GO:0051260~protein homooligomerization	22	0.751366	0.000754597	CRYAA, SLC6A1, SCUBE3, ATL3, LNX2, PFKP, SKI, COLEC12, ITPR3, C10ORF2, GCH1, STOM, LONP1, AQP11, ALOX5AP, C1QTNF2, HAO2, ATPIF1, ANGPT1, GNMT, HSF4, SPAST	2362	257	63046	2.2849	0.972636	0.00932738	1.4192
GOTERM_BP_ALL	GO:0030216~keratinocyte differentiation	10	0.34153	0.000769771	LAMA3, EREG, PPHLN1, TSG101, PPL, TGM1, PAX6, DSP, JAG1, SCEL	2362	66	63046	4.04421	0.974547	0.00948952	1.44754
GOTERM_BP_ALL	GO:0006325~chromatin organization	60	2.04918	0.000784062	SOX21, RSF1, NAP1L3, RCBTB1, MEN1, BRPF1, PRMT7, SMARCD3, GPX4, PRMT5, SMARCD1, H2AFY, TLK1, HSF4, BRCC3, RBL2, RCOR1, BANP, MBD3, MCM2, EYA4, KDM2B, PRDM6, RUVBL2, NSD1, SMARCA2, UTP3, HMGB1, HIST1H2AA, ING2, HIST1H2AD, SOX2, SETD1A, ARID2, TCF7L1, TSPYL1, CHD8, CHD1L, SMARCB1, CDY1B, PBRM1, CHD4, MYSM1, TERF2, HELLS, HIST2H3A, KAT2A, HIST1H3J, AEBP2, MLL, PHB, SMYD3, SMYD1, HIST2H3C, SIRT2, HIS…	2362	1021	63046	1.56857	0.976224	0.00964	1.47423
GOTERM_BP_ALL	GO:0046700~heterocycle catabolic process	23	0.785519	0.000798041	RHOQP2, KYNU, ALDH1L1, RHOQ, PNP, GCH1, MTHFD1, LONP1, VPS4B, ENTPD1, NT5E, ENTPD2, NT5C, NUDT1, NUDT5, OLA1, IDO1, DBH, BLVRA, ATP2A1, ABCC6P2, DPYD, OGG1, ABCC6, PRODH	2362	276	63046	2.22432	0.977758	0.00978586	1.50032
KEGG_PATHWAY	hsa00591:Linoleic acid metabolism	4	0.136612	0.000808187	CYP2J2, CYP2C9, PLA2G12B, PLA2G6	953	8	37848	19.8573	0.143786	0.0011934	1.00156
KEGG_PATHWAY	hsa00592:alpha-Linolenic acid metabolism	4	0.136612	0.000808187	ACOX1, PLA2G12B, PLA2G6, ACOX3	953	8	37848	19.8573	0.143786	0.0011934	1.00156
GOTERM_BP_ALL	GO:0050878~regulation of body fluid levels	27	0.922131	0.000815455	PLDN, C9, HPS5, WFS1, ADORA2A, F13A1, PABPC4, F13B, CD9, FGG, PROZ, SERPINC1, GUCA2B, ENTPD1, TFPI2, ENTPD2, KCNMA1, F10, PIK3CB, TP73, CEL, CD36, F5, F2, KIAA1715, HSD11B2, UTS2R	2362	350	63046	2.05908	0.979531	0.00997277	1.53282
GOTERM_BP_ALL	GO:0019932~second-messenger-mediated signaling	33	1.12705	0.000869766	ADCY1, ADCY2, ADORA2B, ADORA2A, DRD5, ADCY6, EDNRA, AGTR2, APOE, GSN, LOC100129500, GALR2, PIK3C3, PRKACB, LOC100131909, PIK3CG, EGFR, TBL3, NUDT4, PIK3CB, PIK3C2B, PIK3CD, HTR4, GPRC6A, MCTP1, SSTR5, SSTR2, CD36, RFC4, SSTR3, GCK, ADCY9, GRM6, NUDT4P1, PCNA, PDZD3	2362	467	63046	1.88614	0.984204	0.0106065	1.63412
GOTERM_BP_ALL	GO:0034097~response to cytokine stimulus	15	0.512295	0.000875544	KYNU, ADAM10, SOCS1, ACP5, GCH1, CCNE1, CYP27B1, RIPK1, ENDOG, JUN, PDGFRA, RIPK2, DDOST, INSR, DNAJA3	2362	141	63046	2.83955	0.984633	0.0106494	1.64489
GOTERM_BP_ALL	GO:0006886~intracellular protein transport	82	2.80055	0.000877662	GNPTG, SEC24B, TSPO, GRPEL1, CLTB, LTBP2, AP4E1, XPO5, TIMM17A, AP2S1, AP3S2, MIPEP, SRP19, CLTC, AGXT, GLI3, AIP, AP1S3, LOC440917, CRY2, HOMER3, TLK1, RPL11, FGF2, KPNB1, SEC24D, DNAJC19, MCM3AP, STAP1, VPS45, NDUFA13, IPO9, LOC100129272, VPS41, OPTN, STXBP4, TIMM44, STX1B, TIMM8B, JUN, F2, IPO5, TOMM20, USO1, MGEA5, SORT1, TOMM22, SRP72, KPNA4, MRPL45, SRP9, SNX9, STX7, MTX1, TIMM10, AKAP12, K…	2362	1509	63046	1.45045	0.984788	0.0106479	1.64884
GOTERM_BP_ALL	GO:0055080~cation homeostasis	44	1.50273	0.000878553	CAV3, WFS1, SLC9A3, DRD5, SLC9A2, HEXB, SLC7A8, APLP2, EDNRA, APP, CYP27B1, ALAS2, CXCR4, AQP11, APOE, SLC24A2, LOC100129500, GALR2, CAMK2D, RGN, NEDD4L, SLC30A8, SCO2, SCO1, KCNMA1, PIK3CB, NDFIP1, ATP6V1H, ITPR3, ABCB7, SOD1, CSRP3, ITPR1, PRKCB, HSP90B1, SLC4A11, TFRC, RYR3, ATP2A1, F2, STC1, JAK2, UTS2R, CP, SLC40A1	2362	688	63046	1.70703	0.984852	0.0106316	1.6505
GOTERM_BP_ALL	GO:0007507~heart development	46	1.57104	0.000910315	BMP10, TNNC1, ERBB3, MYBPC3, TBX20, TH, PDLIM3, PRKDC, CXADR, GLI2, GLI3, GJA5, GJC1, MSX2, EDNRA, OSR1, HAND1, SMARCD3, RB1CC1, MKKS, PBRM1, PCSK5, INSR, DVL2, BMP4, DVL3, ALPK3, TBX2, NKX2-6, TBX5, SMYD1, TBX1, MECOM, CSRP3, PROX1, MIB1, MSX1, XIRP1, TSC1, KCNJ8, JMJD6, NCOA6, LOC731751, ID3, IFT52, CXADRP2, IFT88, CASQ2	2362	731	63046	1.67965	0.986982	0.0109862	1.70968
KEGG_PATHWAY	hsa00760:Nicotinate and nicotinamide metabolism	5	0.170765	0.000918385	ENPP1, AOX1, NT5E, PNP, NT5C	953	18	37848	11.0318	0.161727	0.00134574	1.13741
KEGG_PATHWAY	hsa00030:Pentose phosphate pathway	5	0.170765	0.000918385	PGLS, G6PD, ALDOB, PGD, PFKP	953	18	37848	11.0318	0.161727	0.00134574	1.13741
GOTERM_BP_ALL	GO:0030518~steroid hormone receptor signaling pathway	12	0.409836	0.000943245	LOC644006, GRIP1, FHL2, DAXX, LOC730429, CCNE1, MED30, NCOA3, RNF4, UBR5, THRAP3, NCOA6, JAK2, PMEPA1	2362	96	63046	3.33647	0.988875	0.0113528	1.771
GOTERM_BP_ALL	GO:0046324~regulation of glucose import	10	0.34153	0.000958696	PRKCZ, RHOQP2, ENPP1, INS-IGF2, ERBB3, LOC646227, ARPP19, RHOQ, IGF2, SLC1A2, INS, C1QTNF2, MGEA5, LOC643896, INSR	2362	68	63046	3.92526	0.989666	0.0115087	1.79977
GOTERM_BP_ALL	GO:0042391~regulation of membrane potential	29	0.990437	0.000962714	KCNMB3, CAV3, PRKCZ, ADORA2A, HEXB, CD9, CHRNA4, OLIG2, EIF2B2, CHRNA1, EIF2B4, KCNMA1, HCN2, PLP1, EGR2, GRIN2A, MAL, SOD1, ATXN1, XIRP1, TSC1, SBF2, JUN, DLD, CLDN1, MGEA5, CHRNB2, SCN8A, PMP22	2362	392	63046	1.97465	0.989862	0.0115277	1.80724
GOTERM_BP_ALL	GO:0006468~protein amino acid phosphorylation	145	4.95219	0.000985287	BMP10, STK38, RPS6KB1, AURKB, CSNK2A2, MAP3K6, APP, MAP3K4, CLK2, GAB1, PIK3C3, TLK1, MLKL, PRKACB, INSR, MAP2K6, PIK3CG, EGFR, IKBKAP, RET, TWF1, STK25, BRAF, PIK3CB, PIK3CD, WNK1, PIM1, RPS6KC1, WNK3, WNK2, MARK3, EIF2AK1, SCYL1, RIOK3, EIF2S1, F2, PDGFRA, PDGFRB, RIPK2, MAPK8, MST1R, ERC1, EIF2AK2, NEK6, NRBP2, KALRN, FGFR2, ADORA2B, ERBB3, PTPLAD1, STK17B, PTK7, EPHB3, RIOK2, EPHB1, CD74, EPH…	2362	2970	63046	1.30313	0.990897	0.0117669	1.84925
GOTERM_BP_ALL	GO:0045926~negative regulation of growth	24	0.819672	0.000996505	BMP10, ENPP1, LGMN, CDHR2, SMAD3, NDUFA13, TP73, RERG, MEN1, ACVR1B, PTK2, EI24, AGTR2, CYP27B1, IDH3G, ULK1, CDKN2D, CDKN2AIP, BCL6, NDUFS3, DCUN1D3, APBB2, DNAJC2, FGF2	2362	299	63046	2.14248	0.991372	0.0118705	1.87011
GOTERM_BP_ALL	GO:0032768~regulation of monooxygenase activity	8	0.273224	0.00100999	EGFR, CAV3, AGTR2, CYP27B1, INS, INS-IGF2, APOE, LOC100129500, IGF2, GFI1, GCH1	2362	43	63046	4.96591	0.991909	0.0120002	1.89519
GOTERM_BP_ALL	GO:0042110~T cell activation	22	0.751366	0.00101427	HSPD1P6, INS-IGF2, JAG2, PRKDC, HSPD1P1, CD74, HSPD1P5, HSPD1P4, INS, CXCR4, BCL11A, DDOST, DNAJA3, EOMES, SMAD3, MINK1, MALT1, IGF2, MYH9, VAV1, PRLR, RPL22, FYN, JMJD6, NCK1, ADAM17, RIPK2, LOC731751, HSPD1, RPL22P11	2362	263	63046	2.23277	0.992073	0.0120209	1.90316
GOTERM_BP_ALL	GO:0006631~fatty acid metabolic process	43	1.46858	0.00104774	ACOX1, SLC27A1, TYRP1, CYP2J2, EHHADH, NDUFAB1, LOC648603, CD74, ACOX3, ELOVL1, TPI1, ELOVL5, PTGES, ELOVL4, ALOX5AP, FASN, GNPAT, ELOVL7, BDH2, HSD17B4, ACSL4, ACSL3, HPGDS, ACSL5, LPL, ACAA2, PLP1, TBXAS1, FADS1, SCD, ACACA, ACACB, ACADL, TPI1P1, ACADVL, HAO1, CEL, PNPLA8, PTGDS, HAO2, LTA4H, FABP2, AACS, GPAM, MECR, CROT	2362	674	63046	1.70289	0.993243	0.0123845	1.96537
GOTERM_BP_ALL	GO:0006390~transcription from mitochondrial promoter	5	0.170765	0.00106887	TFAM, POLRMT, MRPL12, TFB2M, C10ORF2	2362	13	63046	10.2661	0.993891	0.0126016	2.00463
GOTERM_BP_ALL	GO:0034330~cell junction organization	14	0.478142	0.00106949	SHROOM2, TLN2, SMAD3, ACTN1, CTNNA1, CXADR, GJA5, LIM2, NUMBL, GJC1, CD9, TNS1, ITGA6, CXADRP2, TRIP6	2362	128	63046	2.91941	0.993909	0.0125778	2.00577
GOTERM_BP_ALL	GO:0010810~regulation of cell-substrate adhesion	14	0.478142	0.00106949	PRKCZ, ONECUT1, PIK3CB, HSD17B12, SMAD3, EDIL3, ECM2, MMP14, EMILIN1, CD36, TSC1, SMOC1, BCL6, COL1A1	2362	128	63046	2.91941	0.993909	0.0125778	2.00577
GOTERM_BP_ALL	GO:0009146~purine nucleoside triphosphate catabolic process	9	0.307377	0.00109449	RHOQP2, LONP1, NUDT1, ATP2A1, VPS4B, ABCC6P2, OLA1, RHOQ, ENTPD1, GCH1, ABCC6	2362	56	63046	4.28975	0.994594	0.0128384	2.0522
GOTERM_BP_ALL	GO:0032956~regulation of actin cytoskeleton organization	20	0.68306	0.00109984	CAV3, RHOQP2, SHROOM2, CCDC88A, ACTR3B, LOC729841, SPTBN4, SMAD3, RHOQ, PROX1, LOC653888, NEBL, ARPC1A, ARPC1B, ARPC3, NEB, TSC1, GSN, NCK1, LOC729494, SPTBN1, ARHGEF10L, ADD1, SPTB	2362	229	63046	2.33116	0.99473	0.0128691	2.06213
GOTERM_BP_ALL	GO:0010038~response to metal ion	30	1.02459	0.00119154	KCNMB3, IMPA1, SEC31A, AQP9, SLC6A1, TNNC1, ALDOB, HVCN1, APOB, FGG, GSN, NEDD4L, INSR, EGFR, KCNMA1, BSG, GRIA3, SOD1, ITPR3, CAPN3, SOD3, SREBF2, SLC25A12, NPC1, DUSP1, TFRC, ANXA11, CYBRD1, CALM3, MAPK8, CALM2, CALM1	2362	417	63046	1.92027	0.996598	0.0139012	2.23223
GOTERM_BP_ALL	GO:0043406~positive regulation of MAP kinase activity	19	0.648907	0.00119199	EGFR, LOC100131909, ADORA2B, PIK3CB, PTPLAD1, ITGA1, PKN1, SOD1, DAXX, CD74, MAP3K6, CXCR4, RIPK1, C1QTNF2, CD81, GAB1, SHC1, INSR, FGF2, MAP2K6	2362	213	63046	2.38096	0.996606	0.0138725	2.23307
GOTERM_BP_ALL	GO:0009743~response to carbohydrate stimulus	16	0.546448	0.00119716	SLC6A1, FADS1, SI, ALDOB, MAP1B, ILDR2, COLEC12, RPS6KB1, APOB, GCK, P2RX3, COL6A2, EIF2B2, SLC30A8, EIF2B3, EIF2B4	2362	162	63046	2.63623	0.996688	0.0138983	2.24265
GOTERM_BP_ALL	GO:0006909~phagocytosis	15	0.512295	0.00122909	ADORA2A, GULP1, MYO7A, COLEC12, MFGE8, ABCA1, MEGF10, VAV1, ELMO2, ELMO1, CD36, JMJD6, ITGAV, VAMP7, LBP	2362	146	63046	2.74231	0.997156	0.0142319	2.3018
GOTERM_BP_ALL	GO:0045321~leukocyte activation	35	1.19536	0.00123825	TMX1, HSPD1P6, ONECUT1, INS-IGF2, JAG2, PRKDC, HSPD1P1, CD74, HSPD1P5, HSPD1P4, CXCR4, INS, CLCF1, BCL11A, CHRNA4, BCL6, LBP, DDOST, IMPDH2, HELLS, DNAJA3, ADAM10, MSH2, EOMES, SMAD3, MINK1, MALT1, IGF2, MYH9, VAV1, PRLR, FYN, RPL22, JMJD6, VAMP7, NCK1, PI4K2A, LOC731751, ADAM17, RIPK2, CHRNB2, HSPD1, RPL22P11	2362	517	63046	1.80699	0.997278	0.0143025	2.31876
GOTERM_BP_ALL	GO:0010627~regulation of protein kinase cascade	38	1.29781	0.00125559	CAV3, SH3RF1, TMEM189-UBE2V1, VAPA, SLC20A1, INS-IGF2, ERBB3, ATP6AP2, PTPLAD1, UBE2V1, DAXX, PDCD4, CANT1, MEN1, MAP3K6, INS, SLC35B2, CLCF1, SQSTM1, UBE2V1P2, GAB1, SHISA5, CAT, INSR, DNAJA3, F10, C9ORF89, SOCS1, PIGU, NDFIP1, NDFIP2, PKN1, MALT1, IGF2, TMEM189, TP73, HIPK3, RIPK1, RIPK2, JAK2, EEF1D, NEK6, PPP5C	2362	578	63046	1.75482	0.997494	0.0144665	2.35087
GOTERM_BP_ALL	GO:0021782~glial cell development	11	0.375683	0.00129331	EGFR, PLP1, ADORA2A, GSN, SOX11, PHGDH, SOD1, EIF2B2, EIF2B3, NKX2-2, EIF2B4	2362	85	63046	3.45423	0.997907	0.0148623	2.42069
GOTERM_BP_ALL	GO:0007162~negative regulation of cell adhesion	11	0.375683	0.00129331	GTPBP4, DAB1, ADAM10, RND1, ERBB3, TGFBI, BCL6, JAK2, COL1A1, ADAM22, MMP14	2362	85	63046	3.45423	0.997907	0.0148623	2.42069
GOTERM_BP_ALL	GO:0007548~sex differentiation	27	0.922131	0.00132051	SOX2, JAG2, AHSG, TCF21, CCNE1, OSR1, NKX2-1, MKKS, ANGPT1, HSD17B4, PCYT1B, LHX8, EIF2B2, DNAJC19, EIF2B4, DHCR24, BMP4, SMAD9, MSH2, SOD1, MMP14, CENPI, AMH, CYP17A1, EREG, PDGFRA, LOC644589, TEX11	2362	362	63046	1.99082	0.998162	0.0151362	2.471
GOTERM_BP_ALL	GO:0007059~chromosome segregation	23	0.785519	0.00136219	DLGAP5, KIF18A, ESPL1, BIRC5, UBE2I, SMC2, SMC3, SMC4, SPC25, NCAPH, CHMP1A, RIOK3, SEH1L, NCAPG, INCENP, NSL1, RRS1, NUP37, SKA1, SMC1A, NEK6, ZW10, TEX11	2362	288	63046	2.13164	0.998494	0.0155731	2.54803
GOTERM_BP_ALL	GO:0043193~positive regulation of gene-specific transcription	17	0.580601	0.00136612	RHOQP2, TBX5, SPI1, MLXIPL, SMAD3, PRKDC, RHOQ, RORB, PROX1, HES1, HDAC2, HES5, HAND1, SMARCB1, LOC731751, SMARCA2, ARHGEF10L, NR1H3, HNRNPAB	2362	181	63046	2.50696	0.998522	0.0155804	2.5553
GOTERM_BP_ALL	GO:0003002~regionalization	41	1.40027	0.00139338	TSHZ1, TBX20, PAX6, PRKDC, DSCAML1, ZBTB16, GLI2, GLI3, TCF7L1, LHX1, PAX7, LHX2, NKX2-1, HOXA9, HHIP, PCSK5, KAT2A, DVL2, BMP4, MLL, EGR2, OTX1, GRSF1, DLL3, PCDH8, DLL1, TBX1, HES1, MIB1, TULP3, MEOX2, CYP26C1, SFRP2, MEOX1, IFT172, FOXG1, TGIF1, LOC731751, SP8, IFT52, PBX3, IFT88	2362	643	63046	1.70196	0.998702	0.0158511	2.60565
GOTERM_BP_ALL	GO:0034641~cellular nitrogen compound metabolic process	640	21.8579	0.00147804	PGD, HOXD12, ASCC1, LOC642590, SYNCRIP, RORB, INTS2, LOC441454, SART3, MXI1, APP, BRPF1, CDCA7, INTS5, DHX38, MED29, VPS4B, RPL11, DHX35, PTBP2, GUCA2B, LUC7L3, IKBKAP, KRR1, PDPR, YARS, RCOR3, RCOR1, PTBP1, GRIN2A, EOMES, HNF4G, PROX2, PROX1, SARS2, C10ORF2, MED19, MSX1, ZNF238, PTRF, SCYL1, JUN, RPS14, RPS15, FOXG1, TGIF1, ST18, MYBBP1A, PRODH, ADSS, PUS1, NHP2L1, ZNF131, PABPC4, MYBL1, DIDO1, …	2362	15404	63046	1.10898	0.999133	0.0167668	2.76188
GOTERM_BP_ALL	GO:0006814~sodium ion transport	32	1.0929	0.00149426	ATP1B1, SLC5A5, SLC38A9, SLC20A1, SLC38A8, SLC9A3, ATP1B4, SLC38A6, SLC9A2, SLC38A10, SLC24A2, SLC4A7, NEDD4L, HCN2, SLC12A7, SGK1, SLC12A1, SLC8A2, SLC12A2, NDUFA9, SLC12A4, SLC24A5, SLC24A6, SLC10A4, SLC17A7, SLC4A11, SLC6A8, SLC5A8, SLC13A3, SCN8A, SLC5A10, TRAPPC10	2362	463	63046	1.84479	0.999198	0.0169091	2.79177
GOTERM_BP_ALL	GO:0010876~lipid localization	34	1.1612	0.00150338	SLC27A1, OSBP, GM2A, ATP10B, ENPP1, GULP1, CLU, HEXB, ABCA1, APOB, APOE, APOF, LOC100129500, ATP8B1, VPS4B, LBP, ABCA12, APOO, B4GALNT1, OSBPL9, PCTP, OSBPL7, APOLD1, ATP11A, CEL, NPC1, CD36, PLEKHA8, LRP10, ATP9A, LIPG, ATP8A2, FABP2, SCP2, CROT	2362	503	63046	1.80422	0.999232	0.0169713	2.8086
GOTERM_BP_ALL	GO:0009207~purine ribonucleoside triphosphate catabolic process	8	0.273224	0.00152179	RHOQP2, LONP1, ATP2A1, VPS4B, ABCC6P2, OLA1, RHOQ, ENTPD1, GCH1, ABCC6	2362	46	63046	4.64205	0.999297	0.017137	2.84253
GOTERM_BP_ALL	GO:0008037~cell recognition	12	0.409836	0.00155507	NRCAM, APP, CADM1, EFNB3, OPCML, JMJD6, FOXG1, CNTNAP2, PCDH12, COLEC12, MFGE8, GAP43	2362	102	63046	3.14021	0.9994	0.0174675	2.90382
GOTERM_BP_ALL	GO:0006195~purine nucleotide catabolic process	12	0.409836	0.00155507	RHOQP2, NUDT1, OLA1, RHOQ, GCH1, LONP1, ATP2A1, ABCC6P2, VPS4B, ENTPD1, OGG1, ENTPD2, NT5E, ABCC6	2362	102	63046	3.14021	0.9994	0.0174675	2.90382
GOTERM_BP_ALL	GO:0051090~regulation of transcription factor activity	20	0.68306	0.00156458	TMEM189-UBE2V1, CREBZF, CYTL1, PIM1, UBE2V1, MALT1, RPS3P3, TMEM189, PROX1, RPS3, JMY, MEN1, AMH, HDAC2, NCOA3, SMARCB1, RIPK1, UBE2V1P2, RIPK2, JAK2, ID3, CAT, ERC1, DNAJA3	2362	236	63046	2.26202	0.999427	0.0175321	2.92132
GOTERM_BP_ALL	GO:0051606~detection of stimulus	20	0.68306	0.00156458	KCNMB3, CYB5R4, CADM1, SLC12A2, SOX2, MRPS11, TULP1, PDE6C, GCK, TIMELESS, MRPS9, FYN, GRM6, NR2F6, MKKS, UGT2A1, NGFR, LBP, PARP1, OTOP1	2362	236	63046	2.26202	0.999427	0.0175321	2.92132
GOTERM_BP_ALL	GO:0051235~maintenance of location	15	0.512295	0.0015916	ENPP1, TLN2, SPTBN4, TACC3, MXI1, FLNB, SLC17A7, HSP90B1, APOE, SEH1L, DMD, LOC100129500, ATP2A1, FAF1, SLC30A8, ASPM	2362	150	63046	2.66918	0.999496	0.0177907	2.97107
GOTERM_BP_ALL	GO:0048167~regulation of synaptic plasticity	15	0.512295	0.0015916	EGR2, ADORA2A, DRD5, MAP1B, CTNND2, RPS27AP11, GRIN2A, RPS27AP12, RPS27AP16, EPHB2, SYP, APOE, RASGRF1, SLC24A2, LOC100129500, P2RX3, RAB5A, DLG4, RPS27A	2362	150	63046	2.66918	0.999496	0.0177907	2.97107
GOTERM_BP_ALL	GO:0006954~inflammatory response	31	1.05874	0.00159368	ABCF1, C9, NDST1, ADORA2A, INS-IGF2, C3, CLU, SGMS1, AHSG, LOC100133511, CXCR4, INS, ITIH4, LBP, SCG2, LY75, LOC653879, AIMP1, NFRKB, IGF2, IDO1, MECOM, TP73, C8G, C8A, CYBA, NUPR1, TFRC, SERPINF2, AOX1, F2, RIPK2, NFE2L1, LTA4H, CD302, IGFBP4	2362	445	63046	1.85943	0.999501	0.0177721	2.97488
KEGG_PATHWAY	hsa00770:Pantothenate and CoA biosynthesis	4	0.136612	0.00166775	COASY, ENPP1, UPB1, DPYD	953	10	37848	15.8858	0.274196	0.0024249	2.05666
KEGG_PATHWAY	hsa00052:Galactose metabolism	5	0.170765	0.00169175	GCK, PFKP, HK1, UGP2, GLB1	953	21	37848	9.45585	0.277538	0.0024413	2.08597
GOTERM_BP_ALL	GO:0034612~response to tumor necrosis factor	6	0.204918	0.00171799	CYP27B1, ADAM10, RIPK1, ENDOG, INSR, GCH1	2362	24	63046	6.67295	0.999724	0.0191015	3.20337
GOTERM_BP_ALL	GO:0051354~negative regulation of oxidoreductase activity	6	0.204918	0.00171799	CAV3, OXA1L, CYP27B1, INS, INS-IGF2, DRD5, IGF2, GFI1	2362	24	63046	6.67295	0.999724	0.0191015	3.20337
GOTERM_BP_ALL	GO:0009203~ribonucleoside triphosphate catabolic process	8	0.273224	0.00173102	RHOQP2, LONP1, ATP2A1, VPS4B, ABCC6P2, OLA1, RHOQ, ENTPD1, GCH1, ABCC6	2362	47	63046	4.54328	0.999741	0.0192004	3.22729
GOTERM_BP_ALL	GO:0030522~intracellular receptor-mediated signaling pathway	13	0.443989	0.00174085	LOC644006, GRIP1, PTF1A, FHL2, DAXX, LOC730429, CCNE1, MED30, NCOA3, RNF4, UBR5, THRAP3, NCOA6, JAK2, PMEPA1	2362	119	63046	2.91591	0.999753	0.0192637	3.24533
GOTERM_BP_ALL	GO:0000079~regulation of cyclin-dependent protein kinase activity	10	0.34153	0.00176069	EGFR, CCNE2, MEN1, GTPBP4, CDKN2D, PIM1, ADAM17, BCCIP, CDK5RAP1, CCNG1	2362	74	63046	3.607	0.999775	0.0194362	3.28174
GOTERM_BP_ALL	GO:0007612~learning	18	0.614754	0.00177056	SLC6A1, DRD5, TH, CTNND2, GRIN2A, COMT, DBH, VDAC1, EPHB2, ATXN1, APP, PDE1B, FYN, JUN, SLC24A2, DLG4, PTN, CHRNB2, VDAC1P1	2362	203	63046	2.36676	0.999786	0.0194991	3.29985
GOTERM_BP_ALL	GO:0006694~steroid biosynthetic process	20	0.68306	0.00180349	ACAA2, HSD3B7, CYP51A1, HSD17B12, LSS, LOC648603, PMVK, FDFT1, SDR42E2, RDH8, CYP17A1, G6PD, CYP27B1, PRLR, SQLE, PIWIL2, HSD11B2, MVK, SCP2, FGF2, HSD17B7, DHCR24	2362	239	63046	2.23362	0.999817	0.0198127	3.36023
GOTERM_BP_ALL	GO:0030521~androgen receptor signaling pathway	9	0.307377	0.00192463	CCNE1, LOC644006, MED30, RNF4, NCOA3, GRIP1, THRAP3, FHL2, DAXX, PMEPA1	2362	61	63046	3.93813	0.999897	0.0210821	3.58205
GOTERM_BP_ALL	GO:0007389~pattern specification process	52	1.77596	0.00195146	TBX20, PAX6, HOXD12, GLI2, GLI3, EDNRA, CXCR4, SOSTDC1, PAX7, MKKS, HHIP, EGR2, OTX1, DLL3, PCDH8, DLL1, RTTN, HES1, MIB1, FOXG1, SIX1, TGIF1, IFT88, MFNG, SHROOM3, TSHZ1, PRKDC, DSCAML1, ZBTB16, TCF7L1, LHX1, LHX2, HOXA9, NKX2-1, PCSK5, BMP4, KAT2A, DVL2, MLL, TBX5, FTO, GRSF1, TBX1, TULP3, MEOX2, CYP26C1, SFRP2, MEOX1, IFT172, LOC731751, IFT52, SP8, PBX3	2362	889	63046	1.56127	0.99991	0.0213242	3.63113
GOTERM_BP_ALL	GO:0045137~development of primary sexual characteristics	23	0.785519	0.00197115	BMP4, MSH2, SOX2, JAG2, SOD1, MMP14, CENPI, AHSG, CCNE1, AMH, OSR1, EREG, PDGFRA, NKX2-1, MKKS, ANGPT1, HSD17B4, PCYT1B, EIF2B2, LHX8, EIF2B4, TEX11, DHCR24	2362	296	63046	2.07402	0.999918	0.021488	3.66712
KEGG_PATHWAY	hsa03440:Homologous recombination	5	0.170765	0.00202686	POLD3, SSBP1, MRE11A, MUS81, RAD50	953	22	37848	9.02604	0.32264	0.00290288	2.49439
GOTERM_BP_ALL	GO:0034199~activation of protein kinase A activity	6	0.204918	0.00208182	ADCY1, PRKAR2A, ADCY2, ADCY9, ADCY6, PRKACB	2362	25	63046	6.40603	0.999952	0.0226303	3.86919
GOTERM_BP_ALL	GO:0006643~membrane lipid metabolic process	19	0.648907	0.00208475	SPTLC1, SPTLC2, GM2A, SPTLC3, SGPP1, HEXB, SGMS1, ASAH1, CEL, TEX2, LARGE, ASAH2B, GALC, SMPD1, SFTPB, SMPD3, B4GALNT1, SMPD2, GBA	2362	224	63046	2.26404	0.999952	0.0226103	3.87453
GOTERM_BP_ALL	GO:0051604~protein maturation	25	0.853825	0.00212183	HSPD1P6, METAP2, C9, WFS1, C3, ATP6AP2, CLU, APH1B, HSPD1P1, CUZD1, MIPEP, HSPD1P5, AIP, HSPD1P4, PCSK2, LOC100133511, PCSK6, PCSK5, CASP2, DHCR24, LOC653879, MMP14, FURIN, C8G, C8A, IFT172, HSPD1, PARP1, ADAMTS2, IFT88, NCLN	2362	336	63046	1.986	0.99996	0.022956	3.94214
GOTERM_BP_ALL	GO:0016197~endosome transport	17	0.580601	0.00213081	FAM160A2, SNX1, EEA1, ABCA1, M6PR, MON2, HOOK3, AP2A1, SQSTM1, VAMP7, VPS4B, SORT1, VPS13A, DOPEY2, DOPEY1, ERC1, VPS26A	2362	189	63046	2.40085	0.999962	0.0230001	3.95852
GOTERM_BP_ALL	GO:0050806~positive regulation of synaptic transmission	9	0.307377	0.00213831	EGFR, PRKCZ, ADORA2A, SLC24A2, RPS27AP11, PINK1, CHRNB2, GRIA4, RPS27AP12, LGI1, RPS27A, RPS27AP16	2362	62	63046	3.87461	0.999963	0.0230281	3.97218
GOTERM_BP_ALL	GO:0001944~vasculature development	49	1.6735	0.00214296	CDX4, TBX20, CSPG4, JAG1, ENPEP, GJA5, EDNRA, APOB, AGTR2, ROBO1, APOE, CXCR4, LOC100129500, ANGPT1, FGF2, LOC642132, MMP19, APOLD1, MYH9, MMP14, PROX1, MIB1, BGN, EREG, JUN, AAMP, ATPIF1, COL1A1, TIPARP, CDH2, GJC1, ANGPTL6, TCF21, PTK2, HAND1, ITGAV, VEZF1, PPAP2B, SCG2, BMP4, CCM2, AIMP1, MYO1E, COL15A1, TBX1, DBH, CSRP3, MEOX2, JMJD6, ITGA7, GLMN	2362	828	63046	1.57959	0.999964	0.0230257	3.98065
GOTERM_BP_ALL	GO:0043388~positive regulation of DNA binding	15	0.512295	0.00216577	TMEM189-UBE2V1, CYTL1, UBE2V1, SKI, MALT1, TMEM189, JMY, AMH, NCOA3, SMARCB1, RIPK1, UBE2V1P2, CALM3, RIPK2, JAK2, BRD4, CAT, ERC1, CALM2, CALM1	2362	155	63046	2.58308	0.999968	0.0232159	4.0222
GOTERM_BP_ALL	GO:0001568~blood vessel development	48	1.63934	0.00221748	CDX4, TBX20, CSPG4, JAG1, ENPEP, GJA5, EDNRA, AGTR2, APOB, APOE, ROBO1, CXCR4, LOC100129500, ANGPT1, FGF2, LOC642132, MMP19, APOLD1, MYH9, MMP14, PROX1, MIB1, BGN, EREG, JUN, AAMP, ATPIF1, COL1A1, TIPARP, CDH2, GJC1, ANGPTL6, PTK2, HAND1, ITGAV, VEZF1, PPAP2B, SCG2, BMP4, CCM2, AIMP1, MYO1E, COL15A1, TBX1, DBH, CSRP3, MEOX2, JMJD6, ITGA7, GLMN	2362	808	63046	1.58565	0.999975	0.0237109	4.11634
GOTERM_BP_ALL	GO:0006807~nitrogen compound metabolic process	669	22.8484	0.00222651	PGD, HOXD12, ASCC1, LOC642590, SYNCRIP, RORB, INTS2, LOC441454, SART3, MXI1, APP, BRPF1, CDCA7, INTS5, DHX38, MED29, VPS4B, RPL11, DHX35, PTBP2, GUCA2B, LUC7L3, IKBKAP, KRR1, PDPR, YARS, RCOR3, RCOR1, PTBP1, GRIN2A, EOMES, HNF4G, PROX2, PROX1, SARS2, C10ORF2, MED19, MSX1, ZNF238, PTRF, SCYL1, JUN, RPS14, FOXG1, RPS15, TGIF1, ST18, MYBBP1A, PRODH, ADSS, PUS1, NHP2L1, ZNF131, PABPC4, MYBL1, DIDO1, …	2362	16229	63046	1.1003	0.999976	0.0237532	4.13277
GOTERM_BP_ALL	GO:0045786~negative regulation of cell cycle	17	0.580601	0.00224759	EGFR, BMP4, AURKAIP1, SMAD3, PDCD4, ADCYAP1, MEN1, CHMP1A, PSMG2, HDAC2, BUB1, MYO16, BCL6, NGFR, APBB2, DCUN1D3, CDK5RAP1	2362	190	63046	2.38821	0.999978	0.0239222	4.17111
KEGG_PATHWAY	hsa00900:Terpenoid backbone biosynthesis	4	0.136612	0.00225041	MVK, PMVK, ACAT2, PDSS1	953	11	37848	14.4417	0.351158	0.00319906	2.76598
GOTERM_BP_ALL	GO:0046649~lymphocyte activation	30	1.02459	0.00229024	HSPD1P6, ONECUT1, INS-IGF2, JAG2, PRKDC, HSPD1P1, HSPD1P5, CD74, HSPD1P4, CXCR4, INS, CLCF1, BCL11A, CHRNA4, BCL6, DDOST, IMPDH2, HELLS, DNAJA3, MSH2, EOMES, SMAD3, MINK1, MALT1, IGF2, MYH9, VAV1, PRLR, FYN, RPL22, JMJD6, NCK1, LOC731751, ADAM17, RIPK2, CHRNB2, HSPD1, RPL22P11	2362	436	63046	1.83659	0.999982	0.0243168	4.24864
GOTERM_BP_ALL	GO:0043281~regulation of caspase activity	16	0.546448	0.00229183	HSPD1P6, C9, ADORA2A, SMAD3, HSPD1P1, BIRC5, RPS3P3, BAD, BCL2L13, HSPD1P5, RPS3, HSPD1P4, MEN1, UACA, CDKN2D, F2, BIRC8, HSPE1, HSPD1, DNAJA3, DHCR24	2362	173	63046	2.4686	0.999982	0.0242795	4.25153
GOTERM_BP_ALL	GO:0051493~regulation of cytoskeleton organization	27	0.922131	0.00231412	CAV3, RHOQP2, SHROOM2, ACTR3B, CEP76, LOC729841, KATNB1, RHOQ, LOC653888, ARPC3, GSN, LOC729494, SKA1, ARHGEF10L, CCDC88A, SPTBN4, MAP1B, SMAD3, NEXN, PROX1, NEBL, ARPC1A, ARPC1B, PLK4, TSC1, NEB, NCK1, MAP2, SPTBN1, SPTB, ADD1	2362	377	63046	1.91161	0.999984	0.0244587	4.29203
GOTERM_BP_ALL	GO:0010827~regulation of glucose transport	10	0.34153	0.00232608	PRKCZ, RHOQP2, ENPP1, INS-IGF2, ERBB3, LOC646227, ARPP19, RHOQ, IGF2, SLC1A2, INS, C1QTNF2, MGEA5, LOC643896, INSR	2362	77	63046	3.46647	0.999985	0.0245294	4.31375
GOTERM_BP_ALL	GO:0002088~lens development in camera-type eye	11	0.375683	0.00235634	MIP, GJA8, BMP4, SHROOM2, CRYAA, PVRL1, SOX2, PAX6, SIX5, PROX1, CRYBA1	2362	92	63046	3.19141	0.999987	0.02479	4.36868
GOTERM_BP_ALL	GO:0010675~regulation of cellular carbohydrate metabolic process	11	0.375683	0.00235634	ENPP1, INS-IGF2, LOC646227, PFKFB1, PGAM1, ARPP19, MLXIPL, IGF2, GAPDHS, GCK, INS, C1QTNF2, MGEA5, INSR, LOC643896	2362	92	63046	3.19141	0.999987	0.02479	4.36868
GOTERM_BP_ALL	GO:0006913~nucleocytoplasmic transport	31	1.05874	0.00236604	NUP160, XPO5, RBM15B, POLA2, GLI3, CRY2, BCL6, TNPO2, LOC441228, FGF2, KPNB1, HSPA9, RPS15P5, XPOT, MCM3AP, SMG6, SMG7, NDUFA13, MALT1, IPO9, ATXN1, TSC1, JUN, RPS15, F2, IPO5, NOP58, SPTBN1, JAK2, NUP107, SMURF1, KPNA4, MYBBP1A	2362	457	63046	1.8106	0.999988	0.0248362	4.38628
GOTERM_BP_ALL	GO:0048609~reproductive process in a multicellular organism	58	1.98087	0.0023797	ACOX1, CADM1, HEXB, JAG2, RPS6KB1, AQP7, MEN1, CCNE1, APOB, PRMT7, HSF1, CXCR4, GPX4, MKKS, PIWIL2, ANGPT1, DND1, EIF2B2, OCA2, EIF2B4, EGFR, LIMK2, CRTAP, SIX5, MMP14, EREG, FANCD2, CATSPER1, DLD, CELF3, IFT81, ADAMTS2, HMX3, HSD3B7, DRD5, PRKDC, LOC644157, COMT, ZBTB16, LOC644256, RPL10L, CDY1B, NKX2-1, BCL6, PCYT1B, PPAP2B, B4GALNT1, BMP4, MSH2, TMBIM6, CASC5, SOD1, DBH, CENPI, SREBF2, GAPDHS,…	2362	1028	63046	1.50596	0.999988	0.0249232	4.41108
GOTERM_BP_ALL	GO:0015931~nucleobase, nucleoside, nucleotide and nucleic acid transport	22	0.751366	0.00238254	XPOT, NUP153, AQP9, SMG6, NUP160, SMG7, SLC29A1, SLC29A3, TMEM48, SLC29A2, UPF3B, TSC1, SEH1L, SLC35B2, NUP50, KHSRP, SLC25A19, MAGOHB, NUP37, NUP107, LOC441228, SP9, NUP35, LRPPRC	2362	282	63046	2.08234	0.999988	0.0248979	4.41623
GOTERM_BP_ALL	GO:0032504~multicellular organism reproduction	58	1.98087	0.0023865	ACOX1, CADM1, HEXB, JAG2, RPS6KB1, AQP7, MEN1, CCNE1, APOB, PRMT7, HSF1, CXCR4, GPX4, MKKS, PIWIL2, ANGPT1, DND1, EIF2B2, OCA2, EIF2B4, EGFR, LIMK2, CRTAP, SIX5, MMP14, EREG, FANCD2, CATSPER1, DLD, CELF3, IFT81, ADAMTS2, HMX3, HSD3B7, DRD5, PRKDC, LOC644157, COMT, ZBTB16, LOC644256, RPL10L, CDY1B, NKX2-1, BCL6, PCYT1B, PPAP2B, B4GALNT1, BMP4, MSH2, TMBIM6, CASC5, SOD1, DBH, CENPI, SREBF2, GAPDHS,…	2362	1029	63046	1.50449	0.999989	0.0248843	4.42341
GOTERM_BP_ALL	GO:0055065~metal ion homeostasis	28	0.956284	0.00243327	CAV3, WFS1, DRD5, HEXB, SLC7A8, EDNRA, APP, CYP27B1, CXCR4, APOE, LOC100129500, SLC24A2, GALR2, CAMK2D, RGN, NEDD4L, KCNMA1, PIK3CB, ITPR3, CSRP3, ITPR1, PRKCB, HSP90B1, RYR3, ATP2A1, F2, STC1, JAK2, UTS2R	2362	398	63046	1.87781	0.999991	0.0253111	4.50822
GOTERM_BP_ALL	GO:0055066~di-, tri-valent inorganic cation homeostasis	35	1.19536	0.00243329	CAV3, WFS1, DRD5, HEXB, APLP2, EDNRA, APP, ALAS2, CYP27B1, CXCR4, APOE, SLC24A2, LOC100129500, GALR2, RGN, SLC30A8, SCO2, SCO1, PIK3CB, NDFIP1, ITPR3, SOD1, ABCB7, CSRP3, ITPR1, PRKCB, HSP90B1, TFRC, RYR3, ATP2A1, F2, STC1, JAK2, UTS2R, CP, SLC40A1	2362	539	63046	1.73323	0.999991	0.0252562	4.50825
GOTERM_BP_ALL	GO:0048638~regulation of developmental growth	15	0.512295	0.00243889	BMP10, TBX5, MAP1B, RPS27AP11, RPS6KB1, RPS27AP12, CXADR, CDH4, PROX1, RPS27AP16, NRCAM, MUSK, ULK1, APOE, LOC100129500, AGRN, CXADRP2, INSR, FGF2, RPS27A	2362	157	63046	2.55017	0.999991	0.0252588	4.51842
GOTERM_BP_ALL	GO:0048729~tissue morphogenesis	40	1.36612	0.00246279	TWSG1, BMP10, SHROOM3, TNNC1, MYBPC3, JAG2, PTK7, JAG1, GLI2, GLI3, TCF7L1, TCF21, RGMA, HAND1, MKKS, HECTD1, DVL2, BMP4, RET, TBX5, GRSF1, EOMES, SMAD3, PCDH8, FZD3, ECSIT, PROX1, SNAI1, FZD6, MIB1, TSC1, TIMELESS, FREM2, IFT172, SIX1, TGIF1, COL1A1, IFT52, NGFR, EXT2	2362	643	63046	1.66045	0.999992	0.0254483	4.56172
GOTERM_BP_ALL	GO:0006979~response to oxidative stress	29	0.990437	0.00246477	NDUFB4, CLU, ANGPTL7, LONP1, APOE, LOC402175, LOC100129500, GPX4, GAB1, CHRNA4, GPX8, SEPP1, CAT, ETV5, DHCR24, EGFR, NUDT1, STK25, NDUFA6, NEIL1, SIRT7, SOD1, MMP14, NDUFA12, XPA, G6PD, DUSP1, JUN, JAK2, COL1A1, PPP1R15B	2362	418	63046	1.85182	0.999992	0.0254134	4.56529
GOTERM_BP_ALL	GO:0006968~cellular defense response	6	0.204918	0.00249876	LOC100131909, TCIRG1, PRF1, ADORA2B, ADORA2A, LBP, VEZF1	2362	26	63046	6.15964	0.999993	0.0257043	4.62687
GOTERM_BP_ALL	GO:0022415~viral reproductive process	10	0.34153	0.00254362	PVRL1, VAPB, CXCR4, TSG101, SMARCB1, CD81, SMAD3, FURIN, INSR, PCSK5	2362	78	63046	3.42202	0.999995	0.026104	4.70805
GOTERM_BP_ALL	GO:0051052~regulation of DNA metabolic process	24	0.819672	0.00259011	TMEM189-UBE2V1, INS-IGF2, MRE11A, UBE2V1, GLI2, RPS3, CDC45, INS, UBE2V1P2, BCL6, SHC1, INSR, TERF2, GTPBP4, BRCC3, CCDC88A, MSH2, NDFIP1, IGF2, RPS3P3, TMEM189, CDK2, RAD50, DNA2, EREG, JUN, MGEA5, PCNA, PDGFRA, ID3	2362	322	63046	1.98945	0.999996	0.0265183	4.79209
GOTERM_BP_ALL	GO:0051971~positive regulation of transmission of nerve impulse	9	0.307377	0.00262132	EGFR, PRKCZ, ADORA2A, SLC24A2, RPS27AP11, PINK1, CHRNB2, GRIA4, RPS27AP12, LGI1, RPS27A, RPS27AP16	2362	64	63046	3.75353	0.999996	0.0267765	4.8485
GOTERM_BP_ALL	GO:0060348~bone development	25	0.853825	0.00264788	TWSG1, INS-IGF2, FHL2, ACP5, GLI2, AHSG, MEN1, IGSF10, CYP27B1, INS, ANKRD11, PTN, BMP4, EGFR, MINPP1, SMAD3, IGF2, MMP14, SORT1, MAPK8, STC1, COL1A1, LOC100128265, EXT1, IGFBP3, EXT2, BMP8A, IGFBP5	2362	342	63046	1.95115	0.999997	0.0269867	4.89646
GOTERM_BP_ALL	GO:0051329~interphase of mitotic cell cycle	21	0.717213	0.002677	E2F1, EGFR, ANAPC10P1, PPP2R3B, PIM1, TBRG4, ANAPC10, BIRC5, CDK2, GTSE1, CCNE1, ACVR1B, PPM1D, APP, CDKN2D, CDC123, CAMK2D, ADAM17, GFI1, ABL1, DNAJC2, DNM2	2362	266	63046	2.10725	0.999997	0.0272217	4.94903
GOTERM_BP_ALL	GO:0042273~ribosomal large subunit biogenesis	7	0.239071	0.00270292	RPL35A, RPL26P33, RPL26, RPL24, RPL5P1, RPL5P34, WDR12, RPL26P19, RPL11, RPL5, PES1, RPL24P6, RPL26P6, RPL26P16	2362	38	63046	4.91691	0.999998	0.0274235	4.99579
GOTERM_BP_ALL	GO:0043623~cellular protein complex assembly	34	1.1612	0.00277288	HSPD1P6, FMOD, OXA1L, SAMM50, WASF3, COX10, AP2S1, ALDOB, HSPD1P1, HSPD1P5, HSPD1P4, NDUFS7, TFAM, MUSK, TUBB, PTK2, FGG, GSN, AGRN, TUBB1, TNPO2, KPNB1, SCO2, SCO1, TCP1P3, HSP90AA2, TCP1, HSP90AA1, SMAD3, IPO9, LOC442308, CENPJ, CYBA, PSMG1, PSMG2, TMEM48, PRLR, TUBBP2, TUBBP1, NCK1, IPO5, TOMM22, HSPD1	2362	523	63046	1.73522	0.999998	0.0280646	5.1219
KEGG_PATHWAY	hsa03050:Proteasome	6	0.204918	0.00282334	PSMF1, PSMB7, PSMD14, PSMB6, PSME1, PSME2	953	39	37848	6.10994	0.418909	0.00398358	3.45884
GOTERM_BP_ALL	GO:0051169~nuclear transport	31	1.05874	0.00296797	NUP160, XPO5, RBM15B, POLA2, GLI3, CRY2, BCL6, TNPO2, LOC441228, FGF2, KPNB1, HSPA9, RPS15P5, XPOT, MCM3AP, SMG6, SMG7, NDUFA13, MALT1, IPO9, ATXN1, TSC1, JUN, RPS15, F2, IPO5, NOP58, SPTBN1, JAK2, NUP107, SMURF1, KPNA4, MYBBP1A	2362	464	63046	1.78329	0.999999	0.0299487	5.47275
GOTERM_BP_ALL	GO:0006895~Golgi to endosome transport	6	0.204918	0.0029731	AP2A1, SORT1, VPS13A, DOPEY2, DOPEY1, MON2	2362	27	63046	5.93151	0.999999	0.0299365	5.48195
GOTERM_BP_ALL	GO:0009913~epidermal cell differentiation	11	0.375683	0.00298656	LAMA3, EREG, PPHLN1, TSG101, PPL, TGM1, PAX6, DSP, JAG1, GLI2, SCEL	2362	95	63046	3.09063	0.999999	0.0300069	5.50612
GOTERM_BP_ALL	GO:0006109~regulation of carbohydrate metabolic process	11	0.375683	0.00298656	ENPP1, INS-IGF2, LOC646227, PFKFB1, PGAM1, ARPP19, MLXIPL, IGF2, GAPDHS, GCK, INS, C1QTNF2, MGEA5, INSR, LOC643896	2362	95	63046	3.09063	0.999999	0.0300069	5.50612
GOTERM_BP_ALL	GO:0051705~behavioral interaction between organisms	11	0.375683	0.00298656	APP, HELT, DRD5, HEXB, TH, GRPR, MKKS, TBX1, CHRNB2, POU4F1, APLP2	2362	95	63046	3.09063	0.999999	0.0300069	5.50612
GOTERM_BP_ALL	GO:0010906~regulation of glucose metabolic process	10	0.34153	0.00302692	ENPP1, INS-IGF2, LOC646227, PFKFB1, PGAM1, ARPP19, MLXIPL, IGF2, GAPDHS, GCK, INS, C1QTNF2, INSR, LOC643896	2362	80	63046	3.33647	0.999999	0.030343	5.57852
GOTERM_BP_ALL	GO:0034329~cell junction assembly	10	0.34153	0.00302692	CD9, TNS1, ITGA6, TLN2, ACTN1, TRIP6, CTNNA1, GJA5, LIM2, GJC1	2362	80	63046	3.33647	0.999999	0.030343	5.57852
GOTERM_BP_ALL	GO:0030198~extracellular matrix organization	23	0.785519	0.00307238	TNXB, ADAMTS14, TNXA, LUM, HSD17B12, OLFML2A, POSTN, DCN, COL5A3, ECM2, APLP2, EMILIN1, PTK2, APP, P4HA1, SMOC1, TGFBI, PDGFRA, COL6A2, ACAN, COL1A1, COL11A2, APBB2, ADAMTS2	2362	307	63046	1.99971	1	0.0307278	5.66001
GOTERM_BP_ALL	GO:0010883~regulation of lipid storage	7	0.239071	0.00309451	LPL, APOB, CD36, ITGAV, PNPLA2, ABCA1, NR1H3	2362	39	63046	4.79083	1	0.0308813	5.69965
GOTERM_BP_ALL	GO:0019934~cGMP-mediated signaling	5	0.170765	0.00315634	AGTR2, TBL3, CD36, APOE, LOC100129500, PDZD3	2362	17	63046	7.85053	1	0.0314238	5.81033
GOTERM_BP_ALL	GO:0051325~interphase	21	0.717213	0.00316354	E2F1, EGFR, ANAPC10P1, PPP2R3B, PIM1, TBRG4, ANAPC10, BIRC5, CDK2, GTSE1, CCNE1, ACVR1B, PPM1D, APP, CDKN2D, CDC123, CAMK2D, ADAM17, GFI1, ABL1, DNAJC2, DNM2	2362	270	63046	2.07603	1	0.0314289	5.82322
GOTERM_BP_ALL	GO:0010035~response to inorganic substance	39	1.33197	0.00317533	KCNMB3, IMPA1, SEC31A, AQP9, SLC6A1, TNNC1, ALDOB, UROS, HVCN1, APOB, FGG, APOE, GSN, LOC100129500, GPX4, CAT, NEDD4L, INSR, KCNMA1, EGFR, BSG, MAP1B, GRIA3, ITPR3, SOD1, CAPN3, SOD3, SREBF2, SLC25A12, NPC1, TFRC, DUSP1, JUN, ANXA11, PDGFRA, CYBRD1, CALM3, MAPK8, COL1A1, PPP1R15B, CALM2, CALM1	2362	632	63046	1.64712	1	0.0314789	5.84431
GOTERM_BP_ALL	GO:0032869~cellular response to insulin stimulus	16	0.546448	0.00317595	LOC646079, RHOQP2, ENPP1, ERBB3, INS-IGF2, BCAR1, PRKDC, RHOQ, IGF2, RPE65, STXBP4, LPIN1, AHSG, SLC2A8, INS, GAB1, LOC731751, SHC1, PARP1, PIK3R3, INSR	2362	179	63046	2.38586	1	0.0314197	5.84541
GOTERM_BP_ALL	GO:0021675~nerve development	9	0.307377	0.00318558	HES1, EGR2, ERBB3, CHRNB2, RPL24, NGFR, GLI3, EPHB1, RPL24P6, EPHB2	2362	66	63046	3.63979	1	0.0314485	5.86264
GOTERM_BP_ALL	GO:0043467~regulation of generation of precursor metabolites and energy	9	0.307377	0.00318558	GAPDHS, GCK, ENPP1, INS, INS-IGF2, C1QTNF2, PGAM1, MLXIPL, IGF2, PRDM16, INSR	2362	66	63046	3.63979	1	0.0314485	5.86264
GOTERM_BP_ALL	GO:0048709~oligodendrocyte differentiation	9	0.307377	0.00318558	PLP1, GSN, SOX11, NKX2-1, OLIG2, EIF2B2, EIF2B3, NKX2-2, EIF2B4	2362	66	63046	3.63979	1	0.0314485	5.86264
GOTERM_BP_ALL	GO:0010552~positive regulation of specific transcription from RNA polymerase II promoter	13	0.443989	0.00320624	RHOQP2, TBX5, MLXIPL, RHOQ, PRKDC, SMAD3, HES1, HDAC2, HES5, HAND1, SMARCB1, LOC731751, SMARCA2, ARHGEF10L, NR1H3	2362	128	63046	2.71088	1	0.0315841	5.89956
GOTERM_BP_ALL	GO:0016568~chromatin modification	47	1.60519	0.00321876	UTP3, RSF1, ING2, SETD1A, ARID2, RCBTB1, MEN1, BRPF1, CHD8, CHD1L, PRMT7, SMARCB1, SMARCD3, PRMT5, SMARCD1, H2AFY, PBRM1, TLK1, HSF4, TERF2, CHD4, MYSM1, HELLS, KAT2A, AEBP2, BRCC3, MLL, RBL2, RCOR1, PHB, SMYD3, SMYD1, BANP, MBD3, SIRT2, EYA4, KDM2B, HDAC2, JMJD6, PRDM6, SMARCC2, PHF21A, DNMT1, RUVBL2, KDM4A, NSD1, SMARCA2	2362	803	63046	1.56228	1	0.0316405	5.92195
GOTERM_BP_ALL	GO:0006869~lipid transport	31	1.05874	0.0032292	SLC27A1, OSBP, GM2A, ATP10B, GULP1, CLU, ABCA1, APOB, APOE, LOC100129500, APOF, ATP8B1, VPS4B, LBP, APOO, ABCA12, OSBPL9, PCTP, OSBPL7, APOLD1, ATP11A, CEL, NPC1, CD36, PLEKHA8, LRP10, ATP9A, LIPG, ATP8A2, FABP2, SCP2, CROT	2362	467	63046	1.77183	1	0.0316764	5.94061
GOTERM_BP_ALL	GO:0021953~central nervous system neuron differentiation	12	0.409836	0.00326814	DCC, LINGO1, PTK2, TULP3, FOXG1, CHRNB2, POU4F1, EPHB3, GLI2, LHX8, EPHB1, EPHB2	2362	112	63046	2.85983	1	0.0319871	6.01016
GOTERM_BP_ALL	GO:0019953~sexual reproduction	52	1.77596	0.00334451	ACOX1, CADM1, HEXB, JAG2, RPS6KB1, AQP7, APOB, PRMT7, HSF1, CXCR4, GPX4, MKKS, PIWIL2, DND1, SEPP1, OCA2, LIMK2, CRTAP, SIX5, MFGE8, IGSF8, EREG, FANCD2, CATSPER1, DLD, CELF3, IFT81, MST1R, ADAMTS2, HSD3B7, PRKDC, LOC644157, ZBTB16, LOC644256, RPL10L, CD9, CDY1B, BCL6, PCYT1B, PPAP2B, B4GALNT1, BMP4, OVGP1, MSH2, TMBIM6, SPTBN4, CASC5, SOD1, SREBF2, GAPDHS, RGS2, LOC731751, PTCH2, ALG11, CDY1, UT…	2362	913	63046	1.52023	1	0.0326566	6.14643
GOTERM_BP_ALL	GO:0008406~gonad development	20	0.68306	0.00340479	BMP4, MSH2, JAG2, SOD1, MMP14, CENPI, AHSG, CCNE1, AMH, OSR1, EREG, NKX2-1, MKKS, ANGPT1, HSD17B4, PCYT1B, EIF2B2, LHX8, EIF2B4, TEX11	2362	253	63046	2.11002	1	0.0331684	6.25385
GOTERM_BP_ALL	GO:0042552~myelination	13	0.443989	0.00341721	PLP1, EGR2, HEXB, MAL, SOD1, CD9, TSC1, SBF2, CLDN1, OLIG2, EIF2B2, PMP22, EIF2B4	2362	129	63046	2.68987	1	0.0332198	6.27597
GOTERM_BP_ALL	GO:0015674~di-, tri-valent inorganic cation transport	33	1.12705	0.00344499	SLC39A14, CACNB2, TPCN1, ANXA6, CYP27B1, SLC24A2, TTYH1, CAMK2D, CHRNA4, SLC25A28, TRPM4, TRPM3, SLC8A2, TRPM7, CACNG6, SLC24A5, GRIN2A, SLC24A6, CACNA2D3, TCN2, ITPR3, ITPR1, CACNA2D4, PRKCB, FYN, RYR3, ATP2A1, F2, CATSPER1, SLC25A37, CACNA1E, CHRNB2, SLC40A1	2362	510	63046	1.72712	1	0.0334177	6.32542
GOTERM_BP_ALL	GO:0031646~positive regulation of neurological system process	9	0.307377	0.00350091	EGFR, PRKCZ, ADORA2A, SLC24A2, RPS27AP11, PINK1, CHRNB2, GRIA4, RPS27AP12, LGI1, RPS27A, RPS27AP16	2362	67	63046	3.58546	1	0.033883	6.42491
GOTERM_BP_ALL	GO:0045927~positive regulation of growth	16	0.546448	0.0037133	TMX1, ADAM10, INS-IGF2, NOL8, MAP1B, SPTBN4, IGF2, RPS6KB1, CDH4, PROX1, HSF1, INS, HLX, HBEGF, ADAM17, UTS2R, INSR, GPAM	2362	182	63046	2.34653	1	0.0358325	6.80184
GOTERM_BP_ALL	GO:0033554~cellular response to stress	114	3.89344	0.00371376	VAPB, WFS1, MAP3K6, CRY2, MAP3K4, CDKN2D, INSIG1, GAB1, CHRNA4, TLK1, EIF2B3, PMS1, EIF2B4, MAP2K6, CIB1, NUDT1, AARS, NEIL1, ATF4C, TOPBP1, RFC5, RFC4, TIMELESS, UBR5, EIF2S1, JUN, MAPK8, NFE2L2, EIF2AK2, HMGB1, ADORA2B, PTPLAD1, MRE11A, MRPS11, SESN1, RBX1, SREBF1, CCM2, MAP2K4, ATAD5, POLD3, DNA2, ATF4, UACA, HDAC2, ATP2A1, PCNA, PARP3, CHAF1A, PARP1, SMC1A, ABL1, CHAF1B, CLSPN, NUAK2, MLH3, D…	2362	2340	63046	1.30037	1	0.0357646	6.80265
GOTERM_BP_ALL	GO:0032355~response to estradiol stimulus	11	0.375683	0.00374434	BMP4, CCNE1, SOCS2, DUSP1, SLC6A1, SLC25A36, GPX4, SOCS1, MAP1B, PDGFRA, INSR	2362	98	63046	2.99602	1	0.0359818	6.8568
KEGG_PATHWAY	hsa04614:Renin-angiotensin system	4	0.136612	0.00375693	AGTR2, MME, CTSA, ENPEP	953	13	37848	12.2199	0.514555	0.00526122	4.57814
GOTERM_BP_ALL	GO:0043161~proteasomal ubiquitin-dependent protein catabolic process	19	0.648907	0.00380869	UBXN1, ANAPC10P1, CDC26P1, FOXRED2, FBXO2, RPS27AP11, ERLIN2, ERLIN1, ANAPC10, RPS27AP12, CDC26, EDEM1, CDC27, RPS27AP16, PSMF1, HSP90B1, PSMB7, PSMD14, PSMB6, PSME1, PSME2, FAF1, SMURF1, RPS27A	2362	237	63046	2.13985	1	0.0365163	6.97064
GOTERM_BP_ALL	GO:0010498~proteasomal protein catabolic process	19	0.648907	0.00380869	UBXN1, ANAPC10P1, CDC26P1, FOXRED2, FBXO2, RPS27AP11, ERLIN2, ERLIN1, ANAPC10, RPS27AP12, CDC26, EDEM1, CDC27, RPS27AP16, PSMF1, HSP90B1, PSMB7, PSMD14, PSMB6, PSME1, PSME2, FAF1, SMURF1, RPS27A	2362	237	63046	2.13985	1	0.0365163	6.97064
GOTERM_BP_ALL	GO:0048514~blood vessel morphogenesis	41	1.40027	0.0038821	TBX20, TIPARP, CSPG4, ENPEP, JAG1, CDH2, GJC1, EDNRA, ANGPTL6, APOB, AGTR2, PTK2, HAND1, CXCR4, ROBO1, APOE, LOC100129500, ANGPT1, VEZF1, FGF2, SCG2, BMP4, CCM2, AIMP1, LOC642132, MYO1E, MMP19, APOLD1, COL15A1, TBX1, MYH9, DBH, MMP14, CSRP3, PROX1, BGN, MEOX2, EREG, JUN, ITGA7, AAMP, GLMN, ATPIF1	2362	683	63046	1.60229	1	0.0371338	7.10037
GOTERM_BP_ALL	GO:0021545~cranial nerve development	8	0.273224	0.0038865	HES1, EGR2, ERBB3, CHRNB2, RPL24, GLI3, EPHB1, RPL24P6, EPHB2	2362	54	63046	3.95434	1	0.0371009	7.10815
GOTERM_BP_ALL	GO:0010885~regulation of cholesterol storage	5	0.170765	0.00393886	LPL, APOB, CD36, ABCA1, NR1H3	2362	18	63046	7.41439	1	0.0375172	7.20055
GOTERM_BP_ALL	GO:0050776~regulation of immune response	26	0.887978	0.00398996	LOC646079, HSPD1P6, C9, CADM1, ADORA2B, INS-IGF2, C3, AP2S1, BCAR1, CLU, HSPD1P1, HSPD1P5, HSPD1P4, LOC100133511, INS, HLX, BCL6, LBP, AP2M1, LOC100131909, POLR3G, LOC653879, NDFIP1, SMAD3, SAMHD1, ATP6V1H, MALT1, IGF2, IDO1, C8G, C8A, EREG, AP2A1, FYN, RIPK2, HSPD1	2362	373	63046	1.86055	1	0.0379199	7.29065
GOTERM_BP_ALL	GO:0006338~chromatin remodeling	13	0.443989	0.00411811	KAT2A, RSF1, SMYD1, MEN1, CHD8, HDAC2, CHD1L, SMARCB1, SMARCD1, SMARCC2, PBRM1, SMARCA2, HELLS	2362	132	63046	2.62874	1	0.0390386	7.51626
GOTERM_BP_ALL	GO:0009967~positive regulation of signal transduction	42	1.43443	0.00414504	TWSG1, BMP10, ING2, TMEM189-UBE2V1, VAPA, SLC20A1, INS-IGF2, ERBB3, SOX2, UBE2V1, L1CAM, JAG1, CANT1, MEN1, ACVR1B, CYP27B1, INS, SLC35B2, CLCF1, SOS1, UBE2V1P2, SHISA5, CAT, LBP, INSR, BMP4, F10, NDFIP1, NDFIP2, MALT1, IGF2, TMEM189, FURIN, NCAM1, NCOA3, EREG, P2RX3, RIPK1, EEF1E1, CDKN2AIP, TMOD2, ADAM17, RIPK2, JAK2, EEF1D, NEK6, PPP5C	2362	706	63046	1.5879	1	0.0392115	7.56361
GOTERM_BP_ALL	GO:0017015~regulation of transforming growth factor beta receptor signaling pathway	10	0.34153	0.00420895	MEN1, ING2, ONECUT1, LTBP4, CHST11, ADAM17, SMAD3, SKI, PRDM16, FURIN	2362	84	63046	3.17759	1	0.0397265	7.67587
GOTERM_BP_ALL	GO:0045216~cell-cell junction organization	10	0.34153	0.00420895	CD9, SHROOM2, TLN2, SMAD3, CXADRP2, CXADR, CTNNA1, GJA5, LIM2, GJC1, NUMBL	2362	84	63046	3.17759	1	0.0397265	7.67587
GOTERM_BP_ALL	GO:0032386~regulation of intracellular transport	15	0.512295	0.00426347	BMP4, CRYAA, NUDT4, TNNC1, MYBPC3, SMAD3, TACC3, MXI1, GLI3, UACA, NUDT4P1, CALM3, JAK2, FAF1, TRIP6, CALM2, CALM1, BARD1	2362	167	63046	2.39747	1	0.0401524	7.77153
GOTERM_BP_ALL	GO:0000070~mitotic sister chromatid segregation	12	0.409836	0.00427848	NCAPH, CHMP1A, SEH1L, NCAPG, DLGAP5, KIF18A, RRS1, ESPL1, SMC1A, SMC2, SMC4, ZW10	2362	116	63046	2.76122	1	0.0402119	7.79785
GOTERM_BP_ALL	GO:0035295~tube development	45	1.53689	0.00434276	SHROOM3, TBX20, PTK7, GLI2, HECA, GLI3, GJA5, ASAH1, EDNRA, TCF21, RGMA, HAND1, CXCR4, LHX1, MKKS, NKX2-1, HHIP, PCSK5, FGF2, HECTD1, DVL2, BMP4, RET, NKX2-6, TBX5, TMBIM6, FZD3, MMP14, PROX1, FZD6, MYCN, HES1, MIB1, TSC1, TIMELESS, JMJD6, SALL1, IFT172, SIX1, PDGFRA, TGIF1, IFT52, CUX1, IFT88, ADAMTS2	2362	772	63046	1.55587	1	0.0407247	7.91048
KEGG_PATHWAY	hsa03022:Basal transcription factors	5	0.170765	0.00440248	TAF11, LOC100093631, GTF2I, GTF2F1, GTF2B, TAF1L	953	27	37848	7.35455	0.571362	0.00611991	5.3451
GOTERM_BP_ALL	GO:0042274~ribosomal small subunit biogenesis	7	0.239071	0.0045241	RPS15P5, RPS6, RPS7, NOP14, RPS28P6, RPS6P25, RPS28, RPS14, RPS28P9, RPS15, RPS6P1, RPS7P10, RPS7P4, RPS7P11, RPS24	2362	42	63046	4.44863	1	0.0423095	8.22756
GOTERM_BP_ALL	GO:0032583~regulation of gene-specific transcription	21	0.717213	0.00455179	RHOQP2, INS-IGF2, SPI1, RHOQ, PRKDC, RORB, TAL1, HAND1, SMARCB1, INS, GFI1, INSR, ARHGEF10L, HNRNPAB, NR1H3, TBX5, MLXIPL, SMAD3, IGF2, PROX1, HES1, HDAC2, HES5, LOC731751, SMARCA2	2362	279	63046	2.00906	1	0.0424803	8.27588
GOTERM_BP_ALL	GO:0006029~proteoglycan metabolic process	12	0.409836	0.00456628	BGN, NDST1, MAMDC2, SLC35D1, SULF2, CHST11, CYTL1, ACAN, CHST13, DCN, EXT1, EXT2	2362	117	63046	2.73762	1	0.0425299	8.30115
GOTERM_BP_ALL	GO:0051592~response to calcium ion	12	0.409836	0.00456628	KCNMA1, KCNMB3, EGFR, SEC31A, SLC6A1, ITPR3, CAPN3, SLC25A12, FGG, DUSP1, ANXA11, CALM3, CALM2, CALM1	2362	117	63046	2.73762	1	0.0425299	8.30115
GOTERM_BP_ALL	GO:0007623~circadian rhythm	12	0.409836	0.00456628	KCNMA1, EGFR, PRF1, ERBB3, SLC9A3, CRY2, PTGDS, TIMELESS, JUN, PER2, CHRNB2, UTS2R, HPGDS	2362	117	63046	2.73762	1	0.0425299	8.30115
GOTERM_BP_ALL	GO:0048634~regulation of muscle development	14	0.478142	0.0046111	BMP4, BMP10, TBX5, RPS27AP11, SMAD3, RPS6KB1, RPS27AP12, CXADR, SIRT2, RPS27AP16, MUSK, AGRN, NGFR, CXADRP2, IGFBP3, ZFHX3, FGF2, RPS27A	2362	151	63046	2.47474	1	0.0428557	8.3793
GOTERM_BP_ALL	GO:0051346~negative regulation of hydrolase activity	11	0.375683	0.0046468	PRKCZ, OXA1L, ADORA2A, CDKN2D, NEIL1, BIRC8, SORT1, BIRC5, ATPIF1, DNAJA3, DHCR24	2362	101	63046	2.90703	1	0.0430972	8.44151
GOTERM_BP_ALL	GO:0031960~response to corticosteroid stimulus	15	0.512295	0.00473582	BMP4, KCNMA1, ALPL, SLC9A3, SI, PFKFB1, ALDOB, RPS6KB1, AGXT, CCNE1, DUSP1, HSD11B2, COL1A1, INSR, PDCD7	2362	169	63046	2.36909	1	0.0438213	8.59642
GOTERM_BP_ALL	GO:0019935~cyclic-nucleotide-mediated signaling	20	0.68306	0.00475408	LOC100131909, TBL3, ADCY1, ADCY2, ADORA2B, NUDT4, ADORA2A, DRD5, ADCY6, HTR4, SSTR5, SSTR2, AGTR2, SSTR3, CD36, ADCY9, APOE, LOC100129500, GALR2, GRM6, NUDT4P1, PRKACB, PDZD3	2362	261	63046	2.04535	1	0.0439019	8.62818
GOTERM_BP_ALL	GO:0048568~embryonic organ development	38	1.29781	0.00475771	TSHZ1, NDST1, USH1G, MYO7A, SOX2, TH, DSCAML1, GLI2, GLI3, MEN1, TCF21, ATOH1, KCNQ4, HSF1, HAND1, HLX, MYO15A, CHST11, GFI1, PCSK5, OTOP1, MLL, OTX1, EOMES, NEUROG1, FZD3, TBX1, SOD1, PROX1, FZD6, PLK4, TULP3, DLX6, DLX5, CLIC5, FOXG1, SIX1, HMX3	2362	626	63046	1.62027	1	0.04385	8.63448
GOTERM_BP_ALL	GO:0021537~telencephalon development	18	0.614754	0.0048638	BMP4, CEP120, SOX2, PAX6, TACC3, GLI3, YWHAE, TP73, TACC2, AHSG, LOC440917, SLC1A2, DAB1, TSC1, LHX2, NKX2-1, MKKS, LRP8, IFT88	2362	224	63046	2.14488	1	0.0447217	8.81872
GOTERM_BP_ALL	GO:0000819~sister chromatid segregation	12	0.409836	0.00486922	NCAPH, CHMP1A, SEH1L, NCAPG, DLGAP5, KIF18A, RRS1, ESPL1, SMC1A, SMC2, SMC4, ZW10	2362	118	63046	2.71442	1	0.0446846	8.82813
GOTERM_BP_ALL	GO:0002697~regulation of immune effector process	13	0.443989	0.00492987	LOC100131909, HSPD1P6, LOC653879, CADM1, ADORA2B, C3, INS-IGF2, AP2S1, NDFIP1, ATP6V1H, MALT1, IGF2, HSPD1P1, HSPD1P5, HSPD1P4, LOC100133511, AP2A1, INS, BCL6, HSPD1, LBP, AP2M1	2362	135	63046	2.57032	1	0.0451431	8.93329
GOTERM_BP_ALL	GO:0008203~cholesterol metabolic process	20	0.68306	0.00494476	SREBF1, ACAA2, CYP51A1, PCTP, LSS, LOC648603, ABCA1, PMVK, SREBF2, FDFT1, CEL, APOB, G6PD, CYP27A1, SQLE, APOE, APOF, LOC100129500, INSIG1, MVK, CAT, DHCR24	2362	262	63046	2.03754	1	0.04519	8.95908
GOTERM_BP_ALL	GO:0010948~negative regulation of cell cycle process	9	0.307377	0.0050101	CHMP1A, PSMG2, AURKAIP1, MYO16, BUB1, BCL6, ESPL1, DCUN1D3, APBB2	2362	71	63046	3.38347	1	0.0456874	9.07222
GOTERM_BP_ALL	GO:0043506~regulation of JUN kinase activity	9	0.307377	0.0050101	MAP3K6, PTPLAD1, RIPK1, HIPK3, GAB1, PKN1, PDCD4, DAXX, TP73	2362	71	63046	3.38347	1	0.0456874	9.07222
GOTERM_BP_ALL	GO:0006399~tRNA metabolic process	45	1.53689	0.00502601	ELAC1, VARS2, ELAC2, PUS1, NARS, FARS2, PUSL1, PUS10, RG9MTD1, TRMT1, VARS, FDXACB1, KARS, DTD1, IARS, PUS7L, WARS, TRDMT1, TRMT6, HARS2, TRMT5, CDK5RAP1, DUS1L, TSEN15, MTO1, MARS, YARS, AIMP1, DARS, SARS, AARS, GARS, EPRS, SSB, TRMT61A, SARS2, FBL, TRNT1, TARS, TRMT11, FARSB, WDR4, FARSA, TRUB2, AARS2, DUS2L	2362	780	63046	1.53991	1	0.0457423	9.09975
GOTERM_BP_ALL	GO:0001503~ossification	23	0.785519	0.00508785	TWSG1, INS-IGF2, FHL2, GLI2, AHSG, MEN1, IGSF10, CYP27B1, INS, PTN, BMP4, EGFR, MINPP1, SMAD3, IGF2, MMP14, SORT1, STC1, MAPK8, COL1A1, EXT1, EXT2, IGFBP3, IGFBP5, BMP8A	2362	321	63046	1.9125	1	0.0462052	9.20665
GOTERM_BP_ALL	GO:0030326~embryonic limb morphogenesis	21	0.717213	0.00512399	LMBR1, TBX5, FTO, HOXD12, SKI, ZBTB16, MECOM, GLI3, GJA5, MSX2, DKK1, TULP3, MSX1, DLX6, DLX5, CHST11, KIAA1715, HOXA9, IFT52, SP8, IFT88	2362	282	63046	1.98769	1	0.0464383	9.26909
GOTERM_BP_ALL	GO:0051969~regulation of transmission of nerve impulse	24	0.819672	0.00520647	PRKCZ, SLC6A1, ADORA2A, DRD5, CTNND2, RPS27AP11, PINK1, RPS27AP12, CDH2, RPS27AP16, EPHB2, SYP, KCNQ4, APOE, LOC100129500, SLC24A2, DLG4, LGI1, RPS27A, EGFR, EGR2, MAP1B, GRIN2A, GRIA4, RASGRF1, P2RX3, RAB5A, CHRNB2	2362	341	63046	1.8786	1	0.0470806	9.4114
GOTERM_BP_ALL	GO:0007219~Notch signaling pathway	15	0.512295	0.00524955	BMP10, ADAM10, APH1B, DLL3, JAG2, DLL1, JAG1, NOTCH3, MIB1, APP, NLE1, CNTN1, WDR12, ADAM17, NEUROD4	2362	171	63046	2.34138	1	0.0473722	9.48566
GOTERM_BP_ALL	GO:0035113~embryonic appendage morphogenesis	21	0.717213	0.00527729	LMBR1, TBX5, FTO, HOXD12, SKI, ZBTB16, MECOM, GLI3, GJA5, MSX2, DKK1, TULP3, MSX1, DLX6, DLX5, CHST11, KIAA1715, HOXA9, IFT52, SP8, IFT88	2362	283	63046	1.98066	1	0.0475274	9.53345
GOTERM_BP_ALL	GO:0007265~Ras protein signal transduction	18	0.614754	0.00530913	PLD1, ARHGEF1, USP8, PTPLAD1, MAPK11, ABCA1, ELMO1, ARHGAP5, MAPK12, ULK1, APOE, RASSF1, SOS1, RASGRP1, LOC100129500, RAPGEF6, SHC1, FGF2, DHCR24	2362	226	63046	2.12589	1	0.0477181	9.58826
GOTERM_BP_ALL	GO:0016042~lipid catabolic process	32	1.0929	0.00546503	ACOX1, GM2A, EHHADH, HEXB, PLBD2, ACOX3, PLCB3, APOB, CYP27B1, APOE, PLCH2, LOC100129500, PLA2G12B, PLCH1, GALC, BDH2, HSD17B4, LPL, PLD2, PLD1, PNPLA2, OC90, PNPLA7, ACADVL, HAO1, CEL, PNPLA8, HAO2, LIPG, SMPD1, PLA2G6, PHLDB2, SMPD3, PLCXD2	2362	506	63046	1.68802	1	0.048996	9.8562
GOTERM_BP_ALL	GO:0050999~regulation of nitric-oxide synthase activity	6	0.204918	0.00552982	EGFR, CAV3, AGTR2, INS, INS-IGF2, APOE, LOC100129500, IGF2, GCH1	2362	31	63046	5.16615	1	0.049471	9.96732
GOTERM_BP_ALL	GO:0051051~negative regulation of transport	20	0.68306	0.00557875	CRYAA, ENPP1, SLC15A1, INS-IGF2, ERBB3, NDFIP1, NDFIP2, IGF2, TACC3, MXI1, PACSIN1, UACA, INS, ITGAV, CALM3, NEDD4L, FAF1, UTS2R, INSR, ARL6IP5, CALM2, CALM1, BARD1, NR1H3	2362	265	63046	2.01447	1	0.0498058	10.0512
KEGG_PATHWAY	hsa00680:Methane metabolism	3	0.102459	0.006009	MTHFR, SHMT2, CAT	953	5	37848	23.8288	0.685638	0.00829068	7.22923
KEGG_PATHWAY	hsa04740:Olfactory transduction	4	0.136612	0.0082887	PDE1C, CAMK2D, CALM3, PRKACB, CALM2, CALM1	953	17	37848	9.34461	0.797712	0.0113498	9.84372
KEGG_PATHWAY	hsa04140:Regulation of autophagy	4	0.136612	0.0082887	ULK1, INS, INS-IGF2, ULK2, PIK3C3, IGF2	953	17	37848	9.34461	0.797712	0.0113498	9.84372
KEGG_PATHWAY	hsa00531:Glycosaminoglycan degradation	4	0.136612	0.0082887	GNS, IDS, HEXB, GLB1	953	17	37848	9.34461	0.797712	0.0113498	9.84372
KEGG_PATHWAY	hsa04320:Dorso-ventral axis formation	4	0.136612	0.0082887	NOTCH3, EGFR, HSD3B7, SOS1, PIWIL2	953	17	37848	9.34461	0.797712	0.0113498	9.84372
KEGG_PATHWAY	hsa00061:Fatty acid biosynthesis	3	0.102459	0.00886362	ACACA, FASN, ACACB	953	6	37848	19.8573	0.819026	0.0120502	10.4923
KEGG_PATHWAY	hsa00340:Histidine metabolism	4	0.136612	0.0113795	ALDH7A1, TRMT11, MAOA, ALDH3B2	953	19	37848	8.36097	0.888907	0.0153554	13.2803
KEGG_PATHWAY	hsa00290:Valine, leucine and isoleucine biosynthesis	3	0.102459	0.0122032	IARS, VARS2, VARS	953	7	37848	17.0205	0.905336	0.0163503	14.1755
KEGG_PATHWAY	hsa00072:Synthesis and degradation of ketone bodies	3	0.102459	0.0122032	BDH2, ACAT2, BDH1	953	7	37848	17.0205	0.905336	0.0163503	14.1755
KEGG_PATHWAY	hsa05216:Thyroid cancer	4	0.136612	0.0131411	RET, BRAF, TCF7L1, TPM3	953	20	37848	7.94292	0.921119	0.017483	15.1846
KEGG_PATHWAY	hsa00450:Selenoamino acid metabolism	4	0.136612	0.0171055	AHCY, TRMT11, AHCYL1, MARS	953	22	37848	7.22083	0.963581	0.022587	19.3304
KEGG_PATHWAY	hsa00604:Glycosphingolipid biosynthesis	3	0.102459	0.0202335	HEXB, GLB1, B4GALNT1	953	9	37848	13.2382	0.980251	0.0265232	22.4691
KEGG_PATHWAY	hsa00790:Folate biosynthesis	3	0.102459	0.0202335	ALPL, ALPP, GCH1	953	9	37848	13.2382	0.980251	0.0265232	22.4691
KEGG_PATHWAY	hsa00903:Limonene and pinene degradation	3	0.102459	0.0202335	ALDH7A1, NAA10, EHHADH	953	9	37848	13.2382	0.980251	0.0265232	22.4691
KEGG_PATHWAY	hsa03450:Non-homologous end-joining	3	0.102459	0.0352941	MRE11A, PRKDC, LOC731751, RAD50	953	12	37848	9.92865	0.998991	0.0458474	36.0686

## Sheet: Supp Table 3
Supplementary Table 3. List of significant GO BP and KEGG pathways derived from the LIMMA analysis and the intersection with miR-204 predicted targets
Category	Term	Count	%	PValue	Genes	List Total	Pop Hits	Pop Total	Fold Enrichment	Bonferroni	Benjamini	FDR
GOTERM_BP_ALL	GO:0065007~biological regulation	262	44.1821	1.25719e-20	ADCY1, ADCY2, VAPA, CADM1, VAPB, ADCY6, SYNCRIP, MXI1, RAB1A, SYP, LPHN3, MAP3K4, SIN3A, RPL11, TLK1, OGT, RAB27B, MAP2K6, PIK3CG, DEPDC7, IKBKAP, MAGI3, GTPBP4, MAGI1, RCOR3, RCOR1, WNK1, WNK3, MECOM, PROX1, FRY, SSTR2, NOP2, CD36, UHRF2, SERPINF2, PRDM6, UBR5, PRKRIP1, TGIF1, PDGFRB, RAB13, BIN1, NEK6, CYP1B1, ERBB3, PTPLAD1, EPHB1, EPHB2, ZNF513, TAL1, DMD, VEZF1, TCF4, RAP1GAP2, GAD1, CNKSR2,…	480	21420	63046	1.60656	3.02103e-17	3.02103e-17	2.20783e-17
GOTERM_BP_ALL	GO:0050789~regulation of biological process	244	41.1467	3.72921e-18	ADCY1, ADCY2, VAPA, CADM1, VAPB, ADCY6, SYNCRIP, MXI1, RAB1A, SYP, LPHN3, SIN3A, MAP3K4, RPL11, TLK1, OGT, RAB27B, MAP2K6, PIK3CG, DEPDC7, IKBKAP, MAGI3, GTPBP4, RCOR3, MAGI1, RCOR1, WNK1, WNK3, MECOM, PROX1, FRY, SSTR2, NOP2, CD36, UHRF2, SERPINF2, PRDM6, UBR5, PRKRIP1, TGIF1, PDGFRB, RAB13, BIN1, NEK6, ERBB3, PTPLAD1, EPHB1, ZNF513, EPHB2, TAL1, DMD, VEZF1, TCF4, RAP1GAP2, CNKSR2, DVL3, AEBP2, …	480	20085	63046	1.59564	8.96129e-15	4.48065e-15	6.5491e-15
GOTERM_BP_ALL	GO:0050794~regulation of cellular process	232	39.1231	1.84418e-16	ADCY1, ADCY2, CADM1, VAPA, ADCY6, SYNCRIP, MXI1, RAB1A, SYP, LPHN3, SIN3A, MAP3K4, RPL11, TLK1, OGT, RAB27B, MAP2K6, PIK3CG, DEPDC7, IKBKAP, MAGI3, GTPBP4, RCOR3, MAGI1, RCOR1, WNK1, WNK3, MECOM, PROX1, FRY, SSTR2, NOP2, CD36, UHRF2, PRDM6, UBR5, PRKRIP1, TGIF1, PDGFRB, RAB13, BIN1, NEK6, ERBB3, PTPLAD1, EPHB1, ZNF513, EPHB2, TAL1, DMD, VEZF1, TCF4, RAP1GAP2, CNKSR2, AEBP2, DVL3, GPR158, MAP2K4, …	480	19112	63046	1.5944	5.33573e-13	1.77858e-13	3.88578e-13
GOTERM_BP_ALL	GO:0032501~multicellular organismal process	147	24.7892	1.31138e-15	ADCY1, CADM1, WFS1, ATP6AP2, PRTG, SLC6A4, CNP, UNC5B, ROBO1, ELOVL4, RPL11, LGI1, MAP2K6, EGFR, RET, EFNB3, KIF5A, CRTAP, MECOM, PROX1, SSTR2, ADAMTS9, CD36, TIMELESS, PRDM6, SIX1, TGIF1, PDGFRB, BIN1, KALRN, CYP1B1, ADORA2B, ADORA2A, ERBB3, SOX2, CLU, CACNB2, EPHB1, EPHB2, TAL1, TUBB, SYPL1, NRARP, MYO15A, DMD, RTKN2, GRPR, B3GNT1, PCYT1B, OLFM3, VEZF1, ANGPTL2, GAD1, HELLS, SFTPB, DVL3, EPB41,…	480	10061	63046	1.91908	3.20144e-12	8.0036e-13	2.34257e-12
KEGG_PATHWAY	hsa04912:GnRH signaling pathway	13	2.19224	1.65533e-15	EGFR, ADCY1, ADCY2, MAP2K4, ADCY6, MAPK10, ITPR1, MAP3K4, SOS1, PLA2G12B, CAMK2D, PRKACB, MAP2K6	199	68	37848	36.36	2.58127e-13	2.58127e-13	1.9984e-12
KEGG_PATHWAY	hsa04010:MAPK signaling pathway	16	2.69815	1.77008e-13	EGFR, TAOK1, MAP2K4, CACNB2, MAPK10, CACNA2D3, MECOM, FLNB, MAP3K4, SOS1, PLA2G12B, PDGFRB, CACNA1E, PRKACB, MAP2K6, DUSP6	199	197	37848	15.447	2.74303e-11	1.37151e-11	2.1253e-10
KEGG_PATHWAY	hsa04142:Lysosome	13	2.19224	2.68858e-13	AP4E1, GM2A, ATP6V1H, CTSS, CLTC, M6PR, AP1S3, LAMP1, SLC17A5, IDS, AP3M1, SORT1, GBA	199	102	37848	24.24	4.16789e-11	1.3893e-11	3.22931e-10
KEGG_PATHWAY	hsa04020:Calcium signaling pathway	14	2.36088	3.35744e-13	EGFR, ADCY1, ADCY2, ADORA2B, PHKB, ERBB3, ADORA2A, ITPR1, EDNRA, CAMK2D, GRPR, PDGFRB, CACNA1E, PRKACB	199	134	37848	19.8707	5.20384e-11	1.30096e-11	4.03189e-10
GOTERM_BP_ALL	GO:0048518~positive regulation of biological process	87	14.6712	7.93952e-13	VAPA, CADM1, ATP6AP2, VAPB, WFS1, EDNRA, TRIAP1, ARHGAP5, ROBO1, SLC24A2, SMARCD1, SHC1, RPL11, ANGPT1, LGI1, MAP2K6, EGFR, KCNMA1, BRCC3, CCNH, SOX11, MECOM, PROX1, PURA, NOP2, CD36, PSME1, NCOA3, SERPINF2, RIPK1, SIX1, TGIF1, PDGFRB, SORT1, ADAM17, DCUN1D3, NEK6, KALRN, DCC, PRKCZ, PLDN, C9, ADORA2B, ADORA2A, ERBB3, SOX2, APH1B, CLU, NUFIP1, ZBTB16, CDH4, TCF7L1, EPHB2, MSX2, PSMF1, TAL1, TUBB,…	480	4993	63046	2.28862	1.90779e-09	3.81558e-10	1.39425e-09
KEGG_PATHWAY	hsa04510:Focal adhesion	14	2.36088	1.86401e-12	PIK3CG, EGFR, TNXB, MAPK10, COL5A3, PPP1CC, FLNB, ARHGAP5, ITGA6, COL6A6, SOS1, PDGFRB, SHC1, THBS4	199	153	37848	17.4031	2.88913e-10	5.77826e-11	2.23849e-09
KEGG_PATHWAY	hsa05016:Huntington's disease	13	2.19224	3.15727e-12	UQCRC2, NDUFA9, POLR2K, RCOR1, ATP5F1, COX5A, CLTC, ATP5G3, ITPR1, TFAM, SIN3A, DLG4, ATP5C1	199	125	37848	19.7799	4.89374e-10	8.15623e-11	3.79166e-09
GOTERM_BP_ALL	GO:0048731~system development	100	16.8634	3.86447e-12	CADM1, WFS1, SLC6A4, CNP, UNC5B, ROBO1, LGI1, EGFR, RET, EFNB3, MECOM, PROX1, TIMELESS, PRDM6, SIX1, TGIF1, PDGFRB, KALRN, ADORA2A, ERBB3, SOX2, CLU, CACNB2, EPHB1, EPHB2, TAL1, TUBB, MYO15A, DMD, B3GNT1, RTKN2, PCYT1B, VEZF1, OLFM3, SFTPB, HELLS, DVL3, BHLHE22, SPTBN4, NEUROG1, ITGA6, TSC1, DLX6, TCF12, BMP8A, OPCML, MYO7A, CBFA2T2, EDNRA, OSR1, CXCR4, DLG4, CNTNAP2, ANGPT1, TIE1, CDK5RAP2, CDK5…	480	6355	63046	2.06681	9.28631e-09	1.54772e-09	6.78664e-09
GOTERM_BP_ALL	GO:0048856~anatomical structure development	106	17.8752	4.07737e-12	MPZL2, CADM1, WFS1, SLC6A4, CNP, UNC5B, ROBO1, LGI1, EGFR, RET, EFNB3, MECOM, PROX1, TIMELESS, PRDM6, SIX1, TGIF1, PDGFRB, BIN1, KALRN, ADORA2A, ERBB3, SOX2, CLU, CACNB2, EPHB1, EPHB2, TAL1, TUBB, MYO15A, DMD, B3GNT1, RTKN2, PCYT1B, OLFM3, VEZF1, SFTPB, HELLS, DVL3, BHLHE22, SPTBN4, NEUROG1, ITGA6, TSC1, DLX6, TCF12, BMP8A, OPCML, COX10, MYO7A, CBFA2T2, EDNRA, GPC4, OSR1, CXCR4, DLG4, CNTNAP2, AN…	480	6935	63046	2.00759	9.798e-09	1.39971e-09	7.16059e-09
KEGG_PATHWAY	hsa04270:Vascular smooth muscle contraction	11	1.85497	4.94206e-12	KCNMA1, EDNRA, ADCY1, ADCY2, ADORA2B, ADORA2A, ADCY6, PLA2G12B, PRKACB, PPP1CC, ITPR1	199	72	37848	29.057	7.66017e-10	1.09431e-10	5.93509e-09
GOTERM_BP_ALL	GO:0007399~nervous system development	61	10.2867	1.05806e-11	CADM1, OPCML, MYO7A, SLC6A4, CNP, UNC5B, ROBO1, CXCR4, DLG4, CNTNAP2, CDK5RAP2, LGI1, CDK5RAP1, KCNMA1, EGFR, RET, EFNB3, SOX11, MECOM, PROX1, PURA, MYT1L, SEMA4G, SBF2, PRDM6, SIX1, CLDN1, TGIF1, CUX1, SPAST, GAP43, KALRN, DCC, ADORA2A, ERBB3, SOX2, CLU, ABI2, ZBTB16, CDH2, CDH4, EPHB1, APLP2, EPHB2, TUBB, DMD, B3GNT1, OLFM3, ETV4, DVL3, BHLHE22, JARID2, SPTBN4, NEUROG1, DPYSL3, ELAVL3, TSC1, DL…	480	2991	63046	2.67873	2.54253e-08	3.17816e-09	1.85813e-08
GOTERM_BP_ALL	GO:0003008~system process	53	8.93761	1.13238e-11	ADCY1, GM2A, WFS1, ATP6AP2, MYO7A, SLC6A4, CNP, KCNIP3, EDNRA, ELOVL4, SLC24A2, DLG4, CNTNAP2, MAP2K6, KCNMA1, KIF5A, SLC26A3, EYA4, SSTR2, SBF2, CLDN1, PRKCZ, PLDN, CYP1B1, ADORA2B, ADORA2A, SOX2, ABI2, CACNB2, APLP2, EPHB2, SYPL1, DMD, MYO15A, CAMK2D, B3GNT1, NFAT5, GRPR, ACSL4, GAD1, PCSK5, SLC12A2, EPB41, SPTBN4, LIN7C, GRIA4, RGS16, DBH, ATXN1, SLC17A7, TSC1, CACNA1E, CLCN5	480	2367	63046	2.94099	2.72112e-08	3.02346e-09	1.98865e-08
GOTERM_BP_ALL	GO:0048522~positive regulation of cellular process	79	13.3221	1.44087e-11	VAPA, CADM1, EDNRA, TRIAP1, ARHGAP5, ROBO1, SLC24A2, SMARCD1, SHC1, RPL11, LGI1, MAP2K6, EGFR, KCNMA1, BRCC3, CCNH, SOX11, MECOM, PROX1, PURA, NOP2, CD36, PSME1, NCOA3, RIPK1, SIX1, TGIF1, PDGFRB, SORT1, ADAM17, DCUN1D3, NEK6, KALRN, DCC, PRKCZ, PLDN, C9, ADORA2B, ADORA2A, ERBB3, SOX2, APH1B, CLU, NUFIP1, ZBTB16, CDH4, TCF7L1, EPHB2, MSX2, PSMF1, TAL1, TUBB, CHD8, SOS1, SMOC1, RB1CC1, RTKN2, CAMK…	480	4552	63046	2.27951	3.46241e-08	3.46241e-09	2.5304e-08
GOTERM_BP_ALL	GO:0032502~developmental process	123	20.742	1.69049e-11	MPZL2, CADM1, WFS1, PRTG, SLC6A4, CNP, SYP, UNC5B, ROBO1, RPL11, LGI1, EGFR, RET, EFNB3, MECOM, PROX1, ADAMTS9, UHRF2, TIMELESS, PRDM6, SIX1, TGIF1, PDGFRB, BIN1, KALRN, ADORA2A, ERBB3, SOX2, CLU, CACNB2, EPHB1, EPHB2, TAL1, TUBB, NRARP, MYO15A, DMD, RTKN2, B3GNT1, PCYT1B, OLFM3, VEZF1, ANGPTL2, HELLS, SFTPB, DVL3, BHLHE22, SPTBN4, NEUROG1, NMT1, ITGA6, TSC1, DLX6, EBF1, TCF12, BMP8A, OPCML, COX1…	480	8805	63046	1.83481	4.06223e-08	3.69293e-09	2.96876e-08
GOTERM_BP_ALL	GO:0050896~response to stimulus	116	19.5616	1.8624e-11	ADCY1, ADCY2, CADM1, WFS1, VAPB, ADCY6, SLC6A4, CNP, BPHL, SRP19, MAP3K4, AGPS, ROBO1, ELOVL4, TLK1, PRKACB, OGT, PMS1, MAP2K6, EGFR, IKBKAP, EFNB3, STC2, MECOM, SSTR2, CD36, TIMELESS, SERPINF2, UBR5, VAMP7, PI4K2A, PDGFRB, SRP72, DCUN1D3, HMGB1, CYP1B1, ADORA2B, ADORA2A, ERBB3, PTPLAD1, SOX2, CLU, MRPS11, EPHB2, TUBB, MYO15A, GRPR, PCYT1A, SLC30A8, VEZF1, CREBZF, SPTBN4, MAP2K4, DNA2, ITGA6, TSC…	480	8109	63046	1.87891	4.47534e-08	3.72945e-09	3.27068e-08
GOTERM_BP_ALL	GO:0007275~multicellular organismal development	114	19.2243	4.5471e-11	CADM1, WFS1, SLC6A4, PRTG, CNP, UNC5B, ROBO1, RPL11, LGI1, EGFR, RET, EFNB3, MECOM, PROX1, ADAMTS9, TIMELESS, PRDM6, SIX1, TGIF1, PDGFRB, BIN1, KALRN, ADORA2A, ERBB3, SOX2, CLU, CACNB2, EPHB1, EPHB2, TAL1, TUBB, NRARP, MYO15A, DMD, RTKN2, B3GNT1, PCYT1B, OLFM3, VEZF1, ANGPTL2, SFTPB, HELLS, DVL3, BHLHE22, SPTBN4, NEUROG1, NMT1, ITGA6, TSC1, DLX6, EBF1, TCF12, BMP8A, OPCML, MYO7A, CBFA2T2, EDNRA, …	480	8023	63046	1.86631	1.09267e-07	8.40515e-09	7.98546e-08
KEGG_PATHWAY	hsa04062:Chemokine signaling pathway	11	1.85497	9.32705e-11	PIK3CG, PRKCZ, ADCY1, ADCY2, CXCR4, SOS1, ADCY6, JAK2, SHC1, PRKACB, ELMO1	199	96	37848	21.7927	1.44569e-08	1.80712e-09	1.12012e-07
KEGG_PATHWAY	hsa05414:Dilated cardiomyopathy	10	1.68634	1.05667e-10	ADCY1, ADCY2, SGCG, ITGA6, DMD, ADCY6, CACNB2, PRKACB, CACNA2D3, TPM3	199	69	37848	27.5639	1.63784e-08	1.81982e-09	1.269e-07
GOTERM_BP_ALL	GO:0043549~regulation of kinase activity	28	4.72175	1.08023e-10	PRKCZ, ADCY1, ADCY2, ADORA2B, ADORA2A, PTPLAD1, ADCY6, APLP2, EDNRA, MAP3K4, CXCR4, SHC1, PRKACB, CDK5RAP1, MAP2K6, EGFR, GTPBP4, RBL2, SH3BP5, PRLR, TSC1, RIPK1, PRKRIP1, ADAM17, JAK2, LRP8, GAP43, DUSP6	480	780	63046	4.71498	2.59579e-07	1.85414e-08	1.89706e-07
GOTERM_BP_ALL	GO:0019222~regulation of metabolic process	132	22.2597	1.67887e-10	ADCY1, ADCY2, XPO5, WFS1, ATP6AP2, RBM15B, ADCY6, SYNCRIP, MXI1, RAB1A, MAP3K4, SIN3A, TARDBP, SMARCD1, PRKACB, MAP2K6, SCRT2, EGFR, IKBKAP, GTPBP4, RBL2, RCOR3, RCOR1, MECOM, PROX1, ELL2, FRY, SSTR2, TIMELESS, PRDM6, SIX1, PRKRIP1, TGIF1, PDGFRB, NFE2L3, HMGB1, ADORA2B, ADORA2A, PTPLAD1, SOX2, ZNF513, TAL1, DMD, VEZF1, TCF4, HELLS, AEBP2, DVL3, BHLHE22, CREBZF, NEUROG1, MED13L, EIF4B, DNA2, TSC1…	480	10071	63046	1.72154	4.03432e-07	2.68954e-08	2.94837e-07
GOTERM_BP_ALL	GO:0045859~regulation of protein kinase activity	27	4.55312	2.18991e-10	PRKCZ, ADCY1, ADCY2, ADORA2B, ADORA2A, PTPLAD1, ADCY6, APLP2, EDNRA, MAP3K4, CXCR4, SHC1, PRKACB, CDK5RAP1, MAP2K6, EGFR, GTPBP4, SH3BP5, TSC1, PRLR, RIPK1, PRKRIP1, ADAM17, JAK2, LRP8, GAP43, DUSP6	480	748	63046	4.74109	5.26234e-07	3.28896e-08	3.84583e-07
KEGG_PATHWAY	hsa04360:Axon guidance	11	1.85497	2.29028e-10	DCC, EPHB6, SEMA4G, UNC5B, EFNB3, CXCR4, ROBO1, SRGAP3, NFAT5, EPHB1, EPHB2	199	105	37848	19.9248	3.54994e-08	3.54994e-09	2.75049e-07
GOTERM_BP_ALL	GO:0051338~regulation of transferase activity	28	4.72175	2.53688e-10	PRKCZ, ADCY1, ADCY2, ADORA2B, ADORA2A, PTPLAD1, ADCY6, APLP2, EDNRA, MAP3K4, CXCR4, SHC1, PRKACB, CDK5RAP1, MAP2K6, EGFR, GTPBP4, RBL2, SH3BP5, PRLR, TSC1, RIPK1, PRKRIP1, ADAM17, JAK2, LRP8, GAP43, DUSP6	480	811	63046	4.53475	6.09611e-07	3.58595e-08	4.45517e-07
GOTERM_BP_ALL	GO:0031323~regulation of cellular metabolic process	125	21.0793	4.27404e-10	ADCY1, ADCY2, RBM15B, ADCY6, SYNCRIP, MXI1, RAB1A, MAP3K4, SIN3A, TARDBP, SMARCD1, PRKACB, MAP2K6, SCRT2, EGFR, IKBKAP, GTPBP4, RBL2, RCOR3, RCOR1, MECOM, PROX1, ELL2, FRY, SSTR2, TIMELESS, PRDM6, SIX1, PRKRIP1, TGIF1, PDGFRB, NFE2L3, HMGB1, ADORA2B, ADORA2A, PTPLAD1, SOX2, ZNF513, TAL1, DMD, VEZF1, TCF4, HELLS, AEBP2, DVL3, BHLHE22, CREBZF, NEUROG1, MED13L, EIF4B, DNA2, TSC1, DLX6, EBF1, PPRC1, …	480	9477	63046	1.73243	1.02705e-06	5.70585e-08	7.50592e-07
KEGG_PATHWAY	hsa04540:Gap junction	9	1.51771	7.45785e-10	EGFR, ADCY1, TUBB, ADCY2, SOS1, ADCY6, PDGFRB, PRKACB, ITPR1	199	58	37848	29.5124	1.15597e-07	1.05088e-08	8.95641e-07
GOTERM_BP_ALL	GO:0050877~neurological system process	42	7.08263	1.32113e-09	PRKCZ, PLDN, ADCY1, CYP1B1, GM2A, ADORA2A, WFS1, MYO7A, SOX2, SLC6A4, CACNB2, ABI2, CNP, APLP2, KCNIP3, EPHB2, SYPL1, ELOVL4, SLC24A2, MYO15A, DMD, GRPR, DLG4, B3GNT1, CNTNAP2, ACSL4, GAD1, KCNMA1, SLC12A2, KIF5A, SPTBN4, LIN7C, GRIA4, RGS16, DBH, ATXN1, SLC17A7, EYA4, TSC1, SBF2, CLDN1, CACNA1E	480	1841	63046	2.99648	3.17467e-06	1.67088e-07	2.32012e-06
GOTERM_BP_ALL	GO:0042325~regulation of phosphorylation	31	5.22766	1.46321e-09	PRKCZ, ADCY1, ADCY2, ADORA2B, ADORA2A, PTPLAD1, ADCY6, APLP2, EDNRA, MAP3K4, CXCR4, RB1CC1, SHC1, PRKACB, CDK5RAP1, MAP2K6, EGFR, GTPBP4, RBL2, ATXN1, SH3BP5, PRLR, TSC1, RIPK1, PRKRIP1, ADAM17, PDGFRB, JAK2, LRP8, GAP43, DUSP6	480	1070	63046	3.80535	3.51609e-06	1.75805e-07	2.56964e-06
GOTERM_BP_ALL	GO:0007165~signal transduction	96	16.1889	1.90177e-09	ADCY1, ADCY2, ADCY6, LGR6, RAB1A, RGL1, KCNIP3, EDNRA, LPHN3, TRIAP1, ARHGAP5, MAP3K4, UNC5B, CXCR4, PDE4B, DLG4, CNTNAP2, TLK1, SHC1, ANGPT1, DLG5, OGT, PRKACB, TIE1, RAB27B, MAP2K6, DHCR24, PIK3CG, EGFR, RAP2B, DEPDC7, IKBKAP, MAGI3, RET, BRCC3, STMN4, WNK1, RPS6KC1, WNK3, FLNB, ELMO1, MCTP1, SSTR2, CD36, NCOA3, RIPK1, UBR5, SRGAP3, PDGFRB, KCNH7, MAPRE2, RAB13, ARL4C, RIN3, KALRN, PRKCZ, HMGB1…	480	6709	63046	1.87945	4.56995e-06	2.17617e-07	3.33982e-06
GOTERM_BP_ALL	GO:0016043~cellular component organization	111	18.7184	2.31978e-09	VAPA, CADM1, LMO7, CNP, MEGF10, SYP, UNC5B, ROBO1, TARDBP, SMARCD1, TLK1, EGFR, IKBKAP, RET, MAGI1, EFNB3, RBL2, RCOR1, PROX1, CD36, TIMELESS, VAMP7, PRDM6, SNRPB, BIN1, NEK6, KALRN, HMGB1, STX7, ADORA2A, ERBB3, SOX2, CLU, CACNB2, EPHB1, EPHB2, TUBB, GFM1, DMD, B3GNT1, HELLS, AEBP2, FAM160A2, EPB41, SPTBN4, DNA2, ITGA6, TSC1, TOMM70A, RRS1, CLCN5, COX10, MYO7A, MLH3, CLTC, AP1S3, CXCR4, DLG4, NEC…	480	8261	63046	1.76485	5.57442e-06	2.53383e-07	4.07392e-06
GOTERM_BP_ALL	GO:0019220~regulation of phosphate metabolic process	31	5.22766	3.969e-09	PRKCZ, ADCY1, ADCY2, ADORA2B, ADORA2A, PTPLAD1, ADCY6, APLP2, EDNRA, MAP3K4, CXCR4, RB1CC1, SHC1, PRKACB, CDK5RAP1, MAP2K6, EGFR, GTPBP4, RBL2, ATXN1, SH3BP5, PRLR, TSC1, RIPK1, PRKRIP1, ADAM17, PDGFRB, JAK2, LRP8, GAP43, DUSP6	480	1118	63046	3.64197	9.53747e-06	4.14675e-07	6.97022e-06
GOTERM_BP_ALL	GO:0051174~regulation of phosphorus metabolic process	31	5.22766	3.969e-09	PRKCZ, ADCY1, ADCY2, ADORA2B, ADORA2A, PTPLAD1, ADCY6, APLP2, EDNRA, MAP3K4, CXCR4, RB1CC1, SHC1, PRKACB, CDK5RAP1, MAP2K6, EGFR, GTPBP4, RBL2, ATXN1, SH3BP5, PRLR, TSC1, RIPK1, PRKRIP1, ADAM17, PDGFRB, JAK2, LRP8, GAP43, DUSP6	480	1118	63046	3.64197	9.53747e-06	4.14675e-07	6.97022e-06
GOTERM_BP_ALL	GO:0030182~neuron differentiation	33	5.56492	6.88729e-09	DCC, OPCML, ADORA2A, ERBB3, MYO7A, CLU, SOX2, ABI2, CNP, CDH4, EPHB1, EPHB2, TUBB, UNC5B, CXCR4, ROBO1, DMD, B3GNT1, CNTNAP2, OLFM3, ETV4, EGFR, KCNMA1, RET, EFNB3, BHLHE22, SPTBN4, NEUROG1, JAK2, NEUROD4, CUX1, GAP43, KALRN	480	1284	63046	3.37571	1.655e-05	6.8959e-07	1.20952e-05
GOTERM_BP_ALL	GO:0022008~neurogenesis	40	6.74536	6.98556e-09	DCC, OPCML, ADORA2A, ERBB3, MYO7A, CLU, SOX2, ABI2, CNP, CDH2, CDH4, EPHB1, EPHB2, TUBB, UNC5B, CXCR4, ROBO1, DMD, B3GNT1, CNTNAP2, CDK5RAP2, CDK5RAP1, OLFM3, ETV4, EGFR, KCNMA1, RET, BHLHE22, EFNB3, SOX11, SPTBN4, NEUROG1, PRDM6, SIX1, TGIF1, JAK2, NEUROD4, CUX1, GAP43, KALRN	480	1798	63046	2.92204	1.67862e-05	6.71452e-07	1.22678e-05
KEGG_PATHWAY	hsa05200:Pathways in cancer	13	2.19224	7.04298e-09	PIK3CG, DCC, EGFR, DVL3, RET, MAPK10, ZBTB16, MECOM, TCF7L1, TPM3, ITGA6, SOS1, PDGFRB	199	243	37848	10.1748	1.09166e-06	9.09718e-08	8.45818e-06
GOTERM_BP_ALL	GO:0048699~generation of neurons	38	6.40809	7.18447e-09	DCC, OPCML, ADORA2A, ERBB3, MYO7A, CLU, SOX2, ABI2, CNP, CDH2, CDH4, EPHB1, EPHB2, TUBB, UNC5B, CXCR4, ROBO1, DMD, B3GNT1, CNTNAP2, CDK5RAP2, CDK5RAP1, OLFM3, ETV4, EGFR, KCNMA1, RET, EFNB3, BHLHE22, SPTBN4, NEUROG1, SIX1, TGIF1, JAK2, NEUROD4, CUX1, GAP43, KALRN	480	1649	63046	3.02677	1.72641e-05	6.6401e-07	1.26171e-05
KEGG_PATHWAY	hsa00190:Oxidative phosphorylation	9	1.51771	8.34347e-09	UQCRC2, ATP6V1C1, COX10, NDUFA9, ATP5F1, ATP5C1, ATP6V1H, COX5A, ATP5G3	199	78	37848	21.9451	1.29324e-06	9.94798e-08	1.002e-05
KEGG_PATHWAY	hsa04910:Insulin signaling pathway	10	1.68634	8.44351e-09	PIK3CG, PRKCZ, TSC1, PHKB, SOS1, SHC1, MAPK10, PRKACB, PPP1CC, PCK1	199	112	37848	16.9813	1.30874e-06	9.34817e-08	1.01401e-05
GOTERM_BP_ALL	GO:0009987~cellular process	404	68.1282	1.57463e-08	SYNCRIP, INTS2, RPL22L1, MXI1, SYP, MAP3K4, DHX38, BTBD1, RPL11, TLK1, OGT, MAP2K6, PIK3CG, PDPR, IKBKAP, YARS, MAGI3, MAGI1, RCOR3, KIF5A, RCOR1, PROX1, SSTR2, ADAMTS9, TGIF1, AHCY, CYP1B1, ERBB3, CACNB2, DIDO1, ZNF513, SYPL1, ISY1, TCF4, VEZF1, DHX8, TAOK1, MAP2K4, PCDH17, COL16A1, PCDH19, UPF3B, PPRC1, BMP8A, CYP2J2, ATP10B, PHF20, AP1S3, ANGPT1, BRD4, SH3PXD2A, EXOSC9, ERLIN2, FLNB, ELMO1, SQ…	480	46313	63046	1.14576	3.78375e-05	1.40142e-06	2.7653e-05
GOTERM_BP_ALL	GO:0044419~interspecies interaction between organisms	15	2.52951	1.76277e-08	ABCE1, MAGI3, C9, EFNB3, VAPB, UNG, RBM15B, RCOR1, ATP6V1H, SYNCRIP, CXCR4, IPO5, CLDN1, CPSF4, BIN1	480	261	63046	7.54861	4.23585e-05	1.51284e-06	3.09572e-05
GOTERM_BP_ALL	GO:0045860~positive regulation of protein kinase activity	20	3.37268	2.08672e-08	EGFR, PRKCZ, ADCY1, ADCY2, ADORA2B, ADORA2A, PTPLAD1, ADCY6, EDNRA, MAP3K4, PRLR, CXCR4, RIPK1, ADAM17, SHC1, LRP8, JAK2, PRKACB, MAP2K6, GAP43	480	511	63046	5.14074	5.01426e-05	1.7291e-06	3.66462e-05
KEGG_PATHWAY	hsa03040:Spliceosome	9	1.51771	2.61455e-08	DHX8, SNRPA1, DHX38, SYF2, ISY1, SNRPB, SNRNP40, PHF5A, PRPF4	199	90	37848	19.0191	4.05255e-06	2.70171e-07	3.13992e-05
GOTERM_BP_ALL	GO:0048519~negative regulation of biological process	71	11.973	3.38639e-08	XPO5, WFS1, RBM15B, TSPAN8, MXI1, CBFA2T2, KCNIP3, EDNRA, TRIAP1, SIN3A, SLC24A2, ATP8B1, DLG5, TIE1, CDK5RAP1, DHCR24, KCNMA1, EGFR, PIK3CG, GTPBP4, PROX1, PURA, PPM1D, SSTR2, PSME1, TIMELESS, SERPINF2, PRDM6, PRKRIP1, TGIF1, ADAM17, SORT1, CUX1, DCUN1D3, SNX13, SRP9, HMGB1, PRKCZ, ADORA2B, ADORA2A, ERBB3, SOX2, CLU, ZBTB16, TCF7L1, EPHB2, MSX2, PSMF1, CHD8, RB1CC1, TCF4, ARL6IP5, HELLS, CREBZF,…	480	4634	63046	2.01242	8.13717e-05	2.7125e-06	5.94706e-05
GOTERM_BP_ALL	GO:0033674~positive regulation of kinase activity	20	3.37268	4.03816e-08	EGFR, PRKCZ, ADCY1, ADCY2, ADORA2B, ADORA2A, PTPLAD1, ADCY6, EDNRA, MAP3K4, PRLR, CXCR4, RIPK1, ADAM17, SHC1, LRP8, JAK2, PRKACB, MAP2K6, GAP43	480	533	63046	4.92855	9.70322e-05	3.13022e-06	7.09166e-05
GOTERM_BP_ALL	GO:0007154~cell communication	39	6.57673	4.21784e-08	SNX9, PLDN, ADORA2B, ADORA2A, SOX2, SLC6A4, MME, CACNB2, CNP, EPHB1, SYPL1, DMD, DLG4, CNTNAP2, SLC30A8, GAD1, PCSK5, KCNMA1, DNM1L, SH3PXD2A, EFNB3, STC2, KIF5A, SPTBN4, RPS6KC1, LIN7C, GRIA4, SNAI2, DBH, ATXN1, SLC17A7, SSTR2, TSC1, ITGA6, SBF2, SIX1, CLDN1, CACNA1E, SNX13	480	1845	63046	2.77642	0.00010135	3.16733e-06	7.40722e-05
GOTERM_BP_ALL	GO:0042221~response to chemical stimulus	55	9.27487	4.35405e-08	ADCY1, ADCY2, WFS1, VAPB, SLC6A4, ADCY6, BPHL, SRP19, EDNRA, AGPS, ROBO1, CXCR4, ANGPT1, SHC1, TIE1, PRKACB, OGT, MAP2K6, DHCR24, KCNMA1, EGFR, STC2, SSTR2, SERPINF2, SQLE, RIPK1, CYBRD1, ADAM17, SORT1, PDGFRB, SRP72, ALPL, PRF1, CYP1B1, ADORA2A, ERBB3, SOX2, CLU, ATP5G3, EDEM1, MSX2, TRDMT1, CAMK2D, SLC30A8, ETV5, SI, GRIA3, DBH, ITPR1, PCK1, TSC1, ANXA11, LIPG, JAK2, AACS	480	3193	63046	2.26246	0.000104622	3.17054e-06	7.64643e-05
GOTERM_BP_ALL	GO:0048666~neuron development	27	4.55312	6.25199e-08	DCC, OPCML, ADORA2A, ERBB3, MYO7A, CLU, ABI2, CNP, CDH4, EPHB1, EPHB2, UNC5B, CXCR4, ROBO1, DMD, B3GNT1, CNTNAP2, OLFM3, ETV4, EGFR, RET, EFNB3, SPTBN4, JAK2, NEUROD4, GAP43, KALRN	480	987	63046	3.59305	0.000150224	4.41868e-06	0.000109795
GOTERM_BP_ALL	GO:0051347~positive regulation of transferase activity	20	3.37268	7.36487e-08	EGFR, PRKCZ, ADCY1, ADCY2, ADORA2B, ADORA2A, PTPLAD1, ADCY6, EDNRA, MAP3K4, PRLR, CXCR4, RIPK1, ADAM17, SHC1, LRP8, JAK2, PRKACB, MAP2K6, GAP43	480	554	63046	4.74173	0.000176962	5.0565e-06	0.000129339
GOTERM_BP_ALL	GO:0016044~membrane organization	28	4.72175	7.67613e-08	PLDN, STX7, VAPA, ADORA2A, MYO7A, CLTC, MEGF10, AP1S3, SYP, DLG4, NECAP1, TIE1, SEC24D, CLINT1, DHCR24, EGFR, DNM1L, ATP6V1H, M6PR, ELMO1, CD36, VAMP7, SORT1, LRP8, BIN1, RIN3, DNM2, CLCN5	480	1066	63046	3.44998	0.00018444	5.1238e-06	0.000134805
GOTERM_BP_ALL	GO:0051171~regulation of nitrogen compound metabolic process	99	16.6948	7.90699e-08	ADCY1, ADCY2, RBM15B, ADCY6, SYNCRIP, MXI1, RAB1A, SIN3A, TARDBP, SMARCD1, SCRT2, EGFR, IKBKAP, GTPBP4, RBL2, RCOR3, RCOR1, MECOM, PROX1, FRY, ELL2, SSTR2, TIMELESS, PRDM6, SIX1, TGIF1, NFE2L3, HMGB1, ADORA2B, ADORA2A, SOX2, ZNF513, TAL1, DMD, TCF4, VEZF1, HELLS, DVL3, AEBP2, BHLHE22, CREBZF, NEUROG1, MED13L, DNA2, DLX6, EBF1, PPRC1, HABP4, TCF12, ZFHX3, FOXK2, PHF20, CBFA2T2, KCNIP3, EDNRA, ATP8…	480	7555	63046	1.72114	0.000189987	5.13526e-06	0.00013886
GOTERM_BP_ALL	GO:0060255~regulation of macromolecule metabolic process	114	19.2243	9.01512e-08	ATP6AP2, XPO5, WFS1, RBM15B, SYNCRIP, MXI1, RAB1A, SIN3A, TARDBP, SMARCD1, SCRT2, EGFR, IKBKAP, GTPBP4, RBL2, RCOR3, RCOR1, MECOM, PROX1, ELL2, FRY, TIMELESS, PRDM6, SIX1, TGIF1, PDGFRB, NFE2L3, HMGB1, ADORA2A, PTPLAD1, SOX2, ZNF513, TAL1, DMD, TCF4, VEZF1, HELLS, AEBP2, DVL3, BHLHE22, CREBZF, NEUROG1, MED13L, EIF4B, DNA2, TSC1, DLX6, CDKN2AIP, EBF1, PPRC1, HABP4, TCF12, ZFHX3, FOXK2, PHF20, CBFA…	480	9165	63046	1.63376	0.00021661	5.70086e-06	0.00015832
GOTERM_BP_ALL	GO:0019219~regulation of nucleobase, nucleoside, nucleotide and nucleic acid metabolic process	98	16.5261	1.00552e-07	ADCY1, ADCY2, RBM15B, ADCY6, SYNCRIP, MXI1, RAB1A, SIN3A, TARDBP, SMARCD1, SCRT2, IKBKAP, GTPBP4, RBL2, RCOR3, RCOR1, MECOM, PROX1, FRY, ELL2, SSTR2, TIMELESS, PRDM6, SIX1, TGIF1, NFE2L3, HMGB1, ADORA2B, ADORA2A, SOX2, ZNF513, TAL1, DMD, TCF4, VEZF1, HELLS, DVL3, AEBP2, BHLHE22, CREBZF, NEUROG1, MED13L, DNA2, DLX6, EBF1, PPRC1, HABP4, TCF12, ZFHX3, FOXK2, PHF20, CBFA2T2, KCNIP3, EDNRA, ATP8B1, SH…	480	7487	63046	1.71923	0.000241596	6.1955e-06	0.000176585
GOTERM_BP_ALL	GO:0080090~regulation of primary metabolic process	114	19.2243	1.04084e-07	ADCY1, ADCY2, ATP6AP2, WFS1, RBM15B, ADCY6, SYNCRIP, MXI1, RAB1A, SIN3A, TARDBP, SMARCD1, SCRT2, EGFR, IKBKAP, GTPBP4, RBL2, RCOR3, RCOR1, MECOM, PROX1, ELL2, FRY, SSTR2, TIMELESS, PRDM6, SIX1, TGIF1, PDGFRB, NFE2L3, HMGB1, ADORA2B, ADORA2A, PTPLAD1, SOX2, ZNF513, TAL1, DMD, VEZF1, TCF4, HELLS, AEBP2, DVL3, BHLHE22, CREBZF, NEUROG1, MED13L, EIF4B, DNA2, TSC1, DLX6, EBF1, PPRC1, HABP4, TCF12, ZFHX…	480	9190	63046	1.62932	0.000250082	6.25282e-06	0.000182788
KEGG_PATHWAY	hsa05210:Colorectal cancer	8	1.34907	1.06537e-07	EGFR, PIK3CG, DCC, DVL3, SOS1, PDGFRB, MAPK10, TCF7L1	199	72	37848	21.1323	1.65131e-05	1.03208e-06	0.000127944
GOTERM_BP_ALL	GO:0048523~negative regulation of cellular process	65	10.9612	1.07919e-07	WFS1, RBM15B, MXI1, CBFA2T2, KCNIP3, EDNRA, TRIAP1, SIN3A, SLC24A2, ATP8B1, DLG5, TIE1, CDK5RAP1, DHCR24, EGFR, PIK3CG, GTPBP4, PROX1, PURA, PPM1D, SSTR2, PSME1, TIMELESS, PRDM6, PRKRIP1, TGIF1, ADAM17, SORT1, CUX1, DCUN1D3, SNX13, SRP9, HMGB1, PRKCZ, ADORA2A, ERBB3, SOX2, CLU, ZBTB16, TCF7L1, EPHB2, MSX2, PSMF1, CHD8, RB1CC1, TCF4, HELLS, CREBZF, JARID2, SPTBN4, SNAI2, RGS16, ATXN1, PRLR, TSC1, …	480	4205	63046	2.03032	0.000259297	6.32511e-06	0.000189524
KEGG_PATHWAY	hsa05010:Alzheimer's disease	9	1.51771	1.09578e-07	UQCRC2, NDUFA9, ATP5F1, ATP5C1, ADAM17, MME, COX5A, ATP5G3, ITPR1	199	108	37848	15.8492	1.69845e-05	9.99094e-07	0.000131596
KEGG_PATHWAY	hsa04012:ErbB signaling pathway	8	1.34907	1.17318e-07	EGFR, PIK3CG, ERBB3, SOS1, MAP2K4, CAMK2D, SHC1, MAPK10	199	73	37848	20.8428	1.81841e-05	1.01024e-06	0.000140891
GOTERM_BP_ALL	GO:0048513~organ development	73	12.3103	1.30009e-07	CADM1, WFS1, MYO7A, SLC6A4, CBFA2T2, EDNRA, OSR1, ROBO1, CXCR4, ANGPT1, CDK5RAP2, TIE1, CDK5RAP1, DHCR24, KCNMA1, EGFR, RET, SOX11, MECOM, PROX1, FLNB, TIMELESS, SGCG, SIX1, TGIF1, ADAM17, PDGFRB, CUX1, GAP43, ALPL, ERBB3, SOX2, CLU, ABI2, CACNB2, CDH2, ZBTB16, EPHB1, TCF7L1, APLP2, EPHB2, MSX2, TAL1, MYO15A, DMD, RB1CC1, BCL11A, RTKN2, PCYT1B, OLFM3, VEZF1, PCSK5, ETV4, SFTPB, DVL3, BHLHE22, JAR…	480	4997	63046	1.9188	0.000312363	7.43836e-06	0.000228317
KEGG_PATHWAY	hsa04114:Oocyte meiosis	8	1.34907	1.55342e-07	ADCY1, ADCY2, ADCY6, CAMK2D, YWHAQ, PRKACB, PPP1CC, ITPR1	199	76	37848	20.0201	2.40778e-05	1.26726e-06	0.000186556
GOTERM_BP_ALL	GO:0008219~cell death	34	5.73356	1.74151e-07	DCC, PRF1, C9, CADM1, ADORA2A, ERBB3, VAPB, CLU, APH1B, ZBTB16, DIDO1, KCNIP3, TRIAP1, TSC22D3, UNC5B, CXCR4, TARDBP, SOS1, BCAP29, TNFRSF19, DHCR24, MAGI3, YARS, DNM1L, KIF5A, GAN, ITPR1, ELMO1, ATXN1, RIPK1, JAK2, NEK6, SPAST, KALRN	480	1556	63046	2.87002	0.000418397	9.73215e-06	0.000305837
GOTERM_BP_ALL	GO:0042127~regulation of cell proliferation	36	6.07083	2.29693e-07	PRKCZ, ADORA2A, ERBB3, CLU, SOX2, ZBTB16, MXI1, EDNRA, MSX2, ARHGAP5, GRPR, CAMK2D, RTKN2, SHC1, DLG5, DHCR24, EGFR, GTPBP4, JARID2, MECOM, DBH, PROX1, PURA, SSTR2, PPM1D, NOP2, TSC1, TIMELESS, DLX6, EEF1E1, ATP8A2, TGIF1, ADAM17, PDGFRB, JAK2, IGFBP5	480	1733	63046	2.72848	0.000551799	1.25443e-05	0.000403377
GOTERM_BP_ALL	GO:0030154~cell differentiation	68	11.4671	2.47992e-07	CADM1, OPCML, MYO7A, CNP, CBFA2T2, EDNRA, UNC5B, ROBO1, CXCR4, CNTNAP2, ANGPT1, CDK5RAP2, CDK5RAP1, KCNMA1, EGFR, RET, EFNB3, SOX11, PROX1, FLNB, MYT1L, UHRF2, SEMA4G, PRDM6, SIX1, TGIF1, ADAM17, SORT1, BIN1, CUX1, SPAST, GAP43, KALRN, DCC, PLDN, ADORA2A, ERBB3, SOX2, CLU, ABI2, CACNB2, CDH2, ZBTB16, CDH4, EPHB1, TCF7L1, EPHB2, TAL1, TUBB, DMD, BCL11A, B3GNT1, OLFM3, VEZF1, ETV4, BHLHE22, SPTBN4,…	480	4595	63046	1.94375	0.000595747	1.32427e-05	0.000435514
GOTERM_BP_ALL	GO:0016265~death	34	5.73356	2.51129e-07	DCC, PRF1, C9, CADM1, ADORA2A, ERBB3, VAPB, CLU, APH1B, ZBTB16, DIDO1, KCNIP3, TRIAP1, TSC22D3, UNC5B, CXCR4, TARDBP, SOS1, BCAP29, TNFRSF19, DHCR24, MAGI3, YARS, DNM1L, KIF5A, GAN, ITPR1, ELMO1, ATXN1, RIPK1, JAK2, NEK6, SPAST, KALRN	480	1582	63046	2.82286	0.000603281	1.31187e-05	0.000441023
KEGG_PATHWAY	hsa00230:Purine metabolism	9	1.51771	2.64307e-07	ADCY1, ADCY2, POLR2K, PDE4B, ADCY6, AK2, POLA2, AMPD2, IMPDH2	199	121	37848	14.1464	4.09668e-05	2.04838e-06	0.000317416
GOTERM_BP_ALL	GO:0048869~cellular developmental process	70	11.8044	3.22784e-07	CADM1, OPCML, COX10, MYO7A, CNP, CBFA2T2, EDNRA, UNC5B, ROBO1, CXCR4, CNTNAP2, ANGPT1, CDK5RAP2, CDK5RAP1, KCNMA1, EGFR, RET, EFNB3, SOX11, PROX1, FLNB, MYT1L, UHRF2, SEMA4G, PRDM6, SIX1, TGIF1, ADAM17, SORT1, BIN1, CUX1, SPAST, GAP43, KALRN, DCC, PLDN, ADORA2A, ERBB3, SOX2, CLU, ABI2, CACNB2, CDH2, ZBTB16, CDH4, EPHB1, TCF7L1, EPHB2, TAL1, TUBB, DMD, BCL11A, B3GNT1, OLFM3, VEZF1, ETV4, DNM1L, BH…	480	4822	63046	1.90672	0.000775349	1.65031e-05	0.00056686
GOTERM_BP_ALL	GO:0051704~multi-organism process	25	4.21585	4.18401e-07	PRF1, C9, VAPB, RBM15B, UNG, SYNCRIP, APLP2, CXCR4, GRPR, PCSK5, ABCE1, MAGI3, EFNB3, CREBZF, RCOR1, ATP6V1H, MECOM, COL16A1, PPM1D, PRLR, IPO5, CLDN1, ADAM17, CPSF4, BIN1	480	949	63046	3.46011	0.00100491	2.0946e-05	0.000734779
GOTERM_BP_ALL	GO:0051179~localization	137	23.1029	4.9016e-07	AP4E1, XPO5, RBM15B, ATP1B4, SLC6A4, SRP19, MXI1, MEGF10, RAB1A, SYP, VPS13C, ROBO1, TLK1, RPL11, RAB27B, EGFR, RET, ABCB11, NCALD, WNK1, CLPX, CD36, VAMP7, SIX1, PI4K2A, ATP5C1, SLC25A37, PDGFRB, SRP72, RAB13, BIN1, CROT, KALRN, SNX9, STX7, ADORA2B, ADHFE1, SLC38A9, ADORA2A, CLU, SLC38A6, CACNB2, SYPL1, DMD, TTYH1, SLC35F5, SLC30A8, ARL6IP5, FAM160A2, NIN, SPTBN4, LIN7C, CACNA2D3, KCNK1, KCNK2, …	480	12033	63046	1.49542	0.00117716	2.40376e-05	0.000860798
GOTERM_BP_ALL	GO:0065009~regulation of molecular function	42	7.08263	5.6683e-07	PRKCZ, ADCY1, C9, ADCY2, ADORA2B, GM2A, ADORA2A, PTPLAD1, ADCY6, APH1B, APLP2, EDNRA, PSMF1, MAP3K4, CXCR4, TBC1D14, SHC1, PRKACB, BRD4, CDK5RAP1, MAP2K6, DHCR24, EGFR, GTPBP4, CREBZF, RBL2, EPB41, PROX1, SH3BP5, SSTR2, PRLR, PSME1, NCOA3, TSC1, RIPK1, PRKRIP1, SORT1, ADAM17, LRP8, JAK2, GAP43, DUSP6	480	2304	63046	2.39433	0.00136116	2.72415e-05	0.000995441
KEGG_PATHWAY	hsa05412:Arrhythmogenic right ventricular cardiomyopathy (ARVC)	7	1.18044	7.51962e-07	SGCG, ITGA6, DMD, CACNB2, CDH2, CACNA2D3, TCF7L1	199	60	37848	22.1889	0.000116547	5.55018e-06	0.000903055
KEGG_PATHWAY	hsa04512:ECM-receptor interaction	7	1.18044	7.51962e-07	CD36, TNXB, COL6A6, ITGA6, SV2B, COL5A3, THBS4	199	60	37848	22.1889	0.000116547	5.55018e-06	0.000903055
GOTERM_BP_ALL	GO:0032990~cell part morphogenesis	22	3.70995	8.24951e-07	EGFR, DCC, DNM1L, EFNB3, ADORA2A, COX10, ERBB3, CLU, SPTBN4, CNP, CDH4, EPHB1, EPHB2, UNC5B, CXCR4, ROBO1, DMD, B3GNT1, JAK2, GAP43, ETV4, KALRN	480	780	63046	3.70463	0.00198039	3.8869e-05	0.00144874
GOTERM_BP_ALL	GO:0007267~cell-cell signaling	27	4.55312	8.49867e-07	PLDN, ADORA2A, SLC6A4, SOX2, CACNB2, MME, CNP, EPHB1, SYPL1, DMD, DLG4, SLC30A8, GAD1, PCSK5, KCNMA1, EFNB3, STC2, KIF5A, LIN7C, GRIA4, DBH, SNAI2, SLC17A7, ATXN1, SSTR2, SIX1, CACNA1E	480	1133	63046	3.13004	0.00204015	3.92729e-05	0.00149249
GOTERM_BP_ALL	GO:0042981~regulation of apoptosis	37	6.23946	8.64644e-07	DCC, HMGB1, PRKCZ, C9, CADM1, ADORA2A, WFS1, ERBB3, CLU, APH1B, ZBTB16, KCNIP3, MSX2, TRIAP1, CHD8, TUBB, RB1CC1, SOS1, TNFRSF19, RPL11, DLG5, MAP2K6, HELLS, DHCR24, KCNMA1, PIK3CG, EGFR, DBH, PRLR, RIPK1, EEF1E1, ADAM17, SORT1, JAK2, DCUN1D3, KALRN, DNM2	480	1919	63046	2.53246	0.00207558	3.92019e-05	0.00151845
GOTERM_BP_ALL	GO:0048812~neuron projection morphogenesis	20	3.37268	9.35575e-07	EGFR, DCC, EFNB3, ADORA2A, ERBB3, SPTBN4, CLU, CNP, CDH4, EPHB1, EPHB2, UNC5B, CXCR4, ROBO1, DMD, B3GNT1, JAK2, GAP43, ETV4, KALRN	480	655	63046	4.01056	0.00224566	4.16323e-05	0.00164301
GOTERM_BP_ALL	GO:0007242~intracellular signaling cascade	57	9.61214	9.74579e-07	ADCY1, ADCY2, ADCY6, RAB1A, RGL1, EDNRA, TRIAP1, ARHGAP5, MAP3K4, CXCR4, SHC1, TLK1, PRKACB, DLG5, RAB27B, MAP2K6, DHCR24, RAP2B, EGFR, PIK3CG, IKBKAP, DEPDC7, MAGI3, RET, BRCC3, STMN4, WNK1, WNK3, ELMO1, MCTP1, SSTR2, CD36, NCOA3, RIPK1, UBR5, RAB13, ARL4C, KALRN, PRKCZ, ADORA2B, ADORA2A, ERBB3, PTPLAD1, RB1CC1, SOS1, PLCH1, TNFRSF19, DVL3, MAP2K4, MAPK10, WSB1, SH3BP5, PRLR, YWHAQ, JAK2, DUSP6,…	480	3715	63046	2.01527	0.00233917	4.25794e-05	0.00171151
GOTERM_BP_ALL	GO:0031326~regulation of cellular biosynthetic process	101	17.032	9.97113e-07	ADCY1, ADCY2, RBM15B, ADCY6, MXI1, RAB1A, SIN3A, TARDBP, SMARCD1, SCRT2, EGFR, IKBKAP, GTPBP4, RBL2, RCOR3, RCOR1, MECOM, PROX1, FRY, ELL2, SSTR2, TIMELESS, PRDM6, SIX1, TGIF1, NFE2L3, HMGB1, ADORA2B, ADORA2A, SOX2, ZNF513, TAL1, DMD, TCF4, VEZF1, HELLS, DVL3, AEBP2, BHLHE22, CREBZF, NEUROG1, MED13L, EIF4B, DNA2, TSC1, DLX6, EBF1, PPRC1, HABP4, TCF12, ZFHX3, FOXK2, PHF20, CBFA2T2, KCNIP3, EDNRA, …	480	8194	63046	1.61898	0.0023932	4.27859e-05	0.00175108
GOTERM_BP_ALL	GO:0044093~positive regulation of molecular function	29	4.89039	1.27417e-06	PRKCZ, ADCY1, C9, ADCY2, GM2A, ADORA2B, ADORA2A, PTPLAD1, APH1B, ADCY6, EDNRA, PSMF1, MAP3K4, CXCR4, SHC1, PRKACB, BRD4, MAP2K6, EGFR, EPB41, PRLR, TSC1, NCOA3, PSME1, RIPK1, ADAM17, JAK2, LRP8, GAP43	480	1310	63046	2.90766	0.00305714	5.37148e-05	0.00223762
GOTERM_BP_ALL	GO:0043067~regulation of programmed cell death	37	6.23946	1.2902e-06	DCC, HMGB1, PRKCZ, C9, CADM1, ADORA2A, WFS1, ERBB3, CLU, APH1B, ZBTB16, KCNIP3, MSX2, TRIAP1, CHD8, TUBB, RB1CC1, SOS1, TNFRSF19, RPL11, DLG5, MAP2K6, HELLS, DHCR24, KCNMA1, PIK3CG, EGFR, DBH, PRLR, RIPK1, EEF1E1, ADAM17, SORT1, JAK2, DCUN1D3, KALRN, DNM2	480	1952	63046	2.48965	0.00309556	5.34531e-05	0.00226579
GOTERM_BP_ALL	GO:0016192~vesicle-mediated transport	37	6.23946	1.35758e-06	PLDN, STX7, AP4E1, ADORA2A, MYO7A, CLTC, MEGF10, RAB1A, AP1S3, SYP, AP3M1, BCAP29, DLG4, NECAP1, CLINT1, SEC24D, FAM160A2, NCALD, SPTBN4, ATP6V1H, LIN7C, M6PR, MON2, ELMO1, CD36, VAMP7, PI4K2A, SORT1, LRP8, RAB13, CUX1, BIN1, SPAST, KALRN, RIN3, DNM2, CLCN5	480	1956	63046	2.48456	0.00325695	5.5291e-05	0.0023841
GOTERM_BP_ALL	GO:0009889~regulation of biosynthetic process	101	17.032	1.35855e-06	ADCY1, ADCY2, RBM15B, ADCY6, MXI1, RAB1A, SIN3A, TARDBP, SMARCD1, SCRT2, EGFR, IKBKAP, GTPBP4, RBL2, RCOR3, RCOR1, MECOM, PROX1, FRY, ELL2, SSTR2, TIMELESS, PRDM6, SIX1, TGIF1, NFE2L3, HMGB1, ADORA2B, ADORA2A, SOX2, ZNF513, TAL1, DMD, TCF4, VEZF1, HELLS, DVL3, AEBP2, BHLHE22, CREBZF, NEUROG1, MED13L, EIF4B, DNA2, TSC1, DLX6, EBF1, PPRC1, HABP4, TCF12, ZFHX3, FOXK2, PHF20, CBFA2T2, KCNIP3, EDNRA, …	480	8248	63046	1.60838	0.00325927	5.44084e-05	0.0023858
GOTERM_BP_ALL	GO:0010941~regulation of cell death	37	6.23946	1.39657e-06	DCC, HMGB1, PRKCZ, C9, CADM1, ADORA2A, WFS1, ERBB3, CLU, APH1B, ZBTB16, KCNIP3, MSX2, TRIAP1, CHD8, TUBB, RB1CC1, SOS1, TNFRSF19, RPL11, DLG5, MAP2K6, HELLS, DHCR24, KCNMA1, PIK3CG, EGFR, DBH, PRLR, RIPK1, EEF1E1, ADAM17, SORT1, JAK2, DCUN1D3, KALRN, DNM2	480	1959	63046	2.48075	0.00335033	5.50142e-05	0.00245257
GOTERM_BP_ALL	GO:0006928~cell motion	27	4.55312	1.72678e-06	DCC, ABI2, CDH2, CDH4, EPHB1, TPM3, EPHB2, TUBB, UNC5B, CXCR4, ROBO1, B3GNT1, ETV4, THBS4, RET, EFNB3, DBH, ELMO1, ARPC1B, ITGA6, SIX1, ADAM17, PDGFRB, JAK2, NEUROD4, LRP8, GAP43	480	1177	63046	3.01303	0.00414086	6.69245e-05	0.00303247
GOTERM_BP_ALL	GO:0006892~post-Golgi vesicle-mediated transport	9	1.51771	1.76914e-06	AP1S3, PLDN, STX7, VAMP7, SORT1, CLTC, CLINT1, MON2, DNM2	480	107	63046	11.0478	0.00424223	6.7478e-05	0.00310686
GOTERM_BP_ALL	GO:0050790~regulation of catalytic activity	37	6.23946	1.94533e-06	PRKCZ, ADCY1, C9, ADCY2, ADORA2B, GM2A, ADORA2A, PTPLAD1, ADCY6, APH1B, APLP2, EDNRA, PSMF1, MAP3K4, CXCR4, TBC1D14, SHC1, PRKACB, CDK5RAP1, MAP2K6, DHCR24, EGFR, GTPBP4, RBL2, SH3BP5, SSTR2, PRLR, PSME1, TSC1, RIPK1, PRKRIP1, SORT1, ADAM17, LRP8, JAK2, GAP43, DUSP6	480	1988	63046	2.44457	0.00466372	7.30384e-05	0.00341626
KEGG_PATHWAY	hsa03320:PPAR signaling pathway	6	1.0118	2.11216e-06	CD36, CYP27A1, SCD, ACSL4, ACADL, PCK1	199	40	37848	28.5286	0.000327332	1.4881e-05	0.00253654
GOTERM_BP_ALL	GO:0006897~endocytosis	19	3.20405	2.30462e-06	ADORA2A, MYO7A, ATP6V1H, MEGF10, M6PR, ELMO1, AP1S3, SYP, CD36, VAMP7, DLG4, NECAP1, SORT1, LRP8, BIN1, CLINT1, DNM2, CLCN5, RIN3	480	632	63046	3.94869	0.00552271	8.51966e-05	0.00404722
GOTERM_BP_ALL	GO:0010468~regulation of gene expression	98	16.5261	2.61307e-06	XPO5, RBM15B, SYNCRIP, MXI1, RAB1A, SIN3A, TARDBP, SMARCD1, SCRT2, IKBKAP, GTPBP4, RBL2, RCOR3, RCOR1, MECOM, PROX1, FRY, ELL2, TIMELESS, PRDM6, SIX1, TGIF1, NFE2L3, HMGB1, ADORA2A, SOX2, ZNF513, TAL1, DMD, TCF4, VEZF1, HELLS, DVL3, AEBP2, BHLHE22, CREBZF, NEUROG1, MED13L, EIF4B, TSC1, DLX6, CDKN2AIP, EBF1, PPRC1, HABP4, TCF12, ZFHX3, FOXK2, PHF20, CBFA2T2, KCNIP3, ATP8B1, ELP3, CCNH, SOX11, NCOA…	480	8053	63046	1.5984	0.00625955	9.51353e-05	0.00458889
GOTERM_BP_ALL	GO:0031175~neuron projection development	21	3.54132	2.77716e-06	EGFR, DCC, EFNB3, ADORA2A, ERBB3, SPTBN4, CLU, ABI2, CNP, CDH4, EPHB1, EPHB2, UNC5B, CXCR4, ROBO1, DMD, B3GNT1, JAK2, GAP43, ETV4, KALRN	480	774	63046	3.56365	0.0066513	9.95998e-05	0.00487703
GOTERM_BP_ALL	GO:0010324~membrane invagination	19	3.20405	2.85184e-06	ADORA2A, MYO7A, ATP6V1H, MEGF10, M6PR, ELMO1, AP1S3, SYP, CD36, VAMP7, DLG4, NECAP1, SORT1, LRP8, BIN1, CLINT1, DNM2, CLCN5, RIN3	480	642	63046	3.88718	0.00682955	0.000100774	0.00500817
KEGG_PATHWAY	hsa04916:Melanogenesis	7	1.18044	3.06341e-06	DVL3, ADCY1, ADCY2, ADCY6, CAMK2D, PRKACB, TCF7L1	199	76	37848	17.5176	0.000474717	2.06446e-05	0.0036789
GOTERM_BP_ALL	GO:0010646~regulation of cell communication	47	7.9258	3.3051e-06	PRKCZ, ADORA2B, VAPA, ADORA2A, ERBB3, ATP6AP2, PTPLAD1, SOX2, CDH2, APLP2, TCF7L1, RGL1, EPHB2, SYP, CHD8, CXCR4, SLC24A2, TBC1D14, SOS1, DLG4, SHC1, LGI1, RAP1GAP2, MAP2K6, CNKSR2, EGFR, MAGI1, PIGU, GRIA3, GRIA4, RGS16, ATXN1, NCOA3, TSC1, RIPK1, EEF1E1, CDKN2AIP, RGS5, TGIF1, ADAM17, JAK2, AACS, SNX13, NEK6, KALRN, DUSP6, IGFBP5	480	2927	63046	2.10907	0.00791072	0.000115097	0.00580415
GOTERM_BP_ALL	GO:0050890~cognition	25	4.21585	3.50347e-06	PRKCZ, ADCY1, CYP1B1, GM2A, WFS1, ADORA2A, MYO7A, SOX2, ABI2, CACNB2, EPHB2, KCNIP3, ELOVL4, MYO15A, SLC24A2, DLG4, B3GNT1, GRPR, ACSL4, SLC12A2, SPTBN4, DBH, RGS16, ATXN1, EYA4	480	1073	63046	3.06025	0.00838351	0.000120262	0.00615249
GOTERM_BP_ALL	GO:0043085~positive regulation of catalytic activity	26	4.38449	3.74867e-06	PRKCZ, ADCY1, C9, ADCY2, GM2A, ADORA2B, ADORA2A, PTPLAD1, APH1B, ADCY6, EDNRA, PSMF1, MAP3K4, CXCR4, SHC1, PRKACB, MAP2K6, EGFR, TSC1, PSME1, PRLR, RIPK1, ADAM17, JAK2, LRP8, GAP43	480	1153	63046	2.96183	0.00896762	0.000126866	0.00658307
GOTERM_BP_ALL	GO:0006350~transcription	67	11.2985	3.7879e-06	RBM15B, FOXK2, PHF20, MXI1, KCNIP3, SIN3A, TARDBP, SCRT2, ELP3, IKBKAP, RCOR3, RBL2, CCNH, SOX11, RCOR1, NCOA7, MCM3, PROX1, ELL2, PURA, FRY, MYT1L, EYA4, TIMELESS, NCOA3, PRDM6, TGIF1, RBM39, NFE2L3, CUX1, POLR2K, SOX2, ZNF367, ZBTB16, DIDO1, ARID2, TCF7L1, ZNF513, TAL1, TFAM, CHD8, RB1CC1, BCL11A, PER2, NFAT5, BAZ2B, TCF4, VEZF1, ETV4, HELLS, AEBP2, BHLHE22, CREBZF, JARID2, NEUROG1, SNAI2, MED1…	480	4874	63046	1.80553	0.00906104	0.000126413	0.00665196
GOTERM_BP_ALL	GO:0030030~cell projection organization	25	4.21585	4.67961e-06	DCC, ERBB3, ADORA2A, MYO7A, CLU, ABI2, CNP, CDH4, EPHB1, EPHB2, UNC5B, ROBO1, CXCR4, DMD, B3GNT1, ETV4, THBS4, EGFR, EFNB3, SPTBN4, ITGA6, TSC1, JAK2, GAP43, KALRN	480	1092	63046	3.007	0.0111821	0.000154031	0.00821784
GOTERM_BP_ALL	GO:0032147~activation of protein kinase activity	12	2.02361	5.11912e-06	EGFR, EDNRA, PRKCZ, ADCY1, ADCY2, MAP3K4, PRLR, ADORA2A, ADCY6, JAK2, PRKACB, GAP43	480	256	63046	6.15684	0.0122259	0.00016622	0.00898963
GOTERM_BP_ALL	GO:0048858~cell projection morphogenesis	20	3.37268	5.59362e-06	EGFR, DCC, EFNB3, ADORA2A, ERBB3, SPTBN4, CLU, CNP, CDH4, EPHB1, EPHB2, UNC5B, CXCR4, ROBO1, DMD, B3GNT1, JAK2, GAP43, ETV4, KALRN	480	742	63046	3.54032	0.0133516	0.000179204	0.00982285
KEGG_PATHWAY	hsa05214:Glioma	6	1.0118	5.89168e-06	EGFR, PIK3CG, SOS1, CAMK2D, PDGFRB, SHC1	199	49	37848	23.2887	0.000912796	3.80498e-05	0.0070753
KEGG_PATHWAY	hsa05120:Epithelial cell signaling in Helicobacter pylori infection	6	1.0118	5.89168e-06	EGFR, ATP6V1C1, MAP2K4, ADAM17, ATP6V1H, MAPK10	199	49	37848	23.2887	0.000912796	3.80498e-05	0.0070753
GOTERM_BP_ALL	GO:0019226~transmission of nerve impulse	22	3.70995	6.4724e-06	KCNMA1, PLDN, ADORA2A, KIF5A, SPTBN4, SLC6A4, LIN7C, CACNB2, CNP, GRIA4, DBH, SLC17A7, ATXN1, SYPL1, TSC1, SBF2, DMD, CLDN1, DLG4, CNTNAP2, CACNA1E, GAD1	480	891	63046	3.24311	0.0154329	0.000204627	0.011366
KEGG_PATHWAY	hsa04260:Cardiac muscle contraction	6	1.0118	6.51861e-06	UQCRC2, ATP1B4, CACNB2, CACNA2D3, COX5A, TPM3	199	50	37848	22.8229	0.00100988	4.04147e-05	0.00782816
KEGG_PATHWAY	hsa04664:Fc epsilon RI signaling pathway	6	1.0118	6.51861e-06	PIK3CG, SOS1, PLA2G12B, MAP2K4, MAPK10, MAP2K6	199	50	37848	22.8229	0.00100988	4.04147e-05	0.00782816
GOTERM_BP_ALL	GO:0045449~regulation of transcription	86	14.5025	6.6906e-06	RBM15B, FOXK2, PHF20, MXI1, CBFA2T2, RAB1A, KCNIP3, SIN3A, TARDBP, SMARCD1, ATP8B1, SCRT2, IKBKAP, ELP3, RBL2, RCOR3, CCNH, RCOR1, SOX11, NCOA7, MECOM, MCM3, PROX1, ELL2, PURA, FRY, MYT1L, EYA4, TIMELESS, NCOA3, RIPK1, PRDM6, SIX1, TGIF1, KCNH7, RBM39, NFE2L3, CUX1, HMGB1, ADORA2A, POLR2K, SOX2, ZNF367, NUFIP1, ZBTB16, ARID2, TCF7L1, ZNF513, MSX2, TAL1, TFAM, TSC22D3, CHD8, DMD, RB1CC1, BCL11A, P…	480	6933	63046	1.62927	0.015949	0.000208778	0.0117491
GOTERM_BP_ALL	GO:0000165~MAPKKK cascade	15	2.52951	6.71819e-06	EGFR, RET, ADORA2B, PTPLAD1, MAP2K4, MAPK10, MAP3K4, CXCR4, RB1CC1, RIPK1, TNFRSF19, SHC1, JAK2, MAP2K6, DUSP6	480	429	63046	4.59251	0.0160142	0.000206951	0.0117976
KEGG_PATHWAY	hsa04722:Neurotrophin signaling pathway	7	1.18044	6.74657e-06	PIK3CG, SOS1, CAMK2D, YWHAQ, SORT1, SHC1, MAPK10	199	87	37848	15.3027	0.00104518	4.02193e-05	0.00810191
GOTERM_BP_ALL	GO:0007169~transmembrane receptor protein tyrosine kinase signaling pathway	19	3.20405	7.14952e-06	EGFR, RET, EFNB3, NIN, ADORA2A, ERBB3, EPHB1, EPHB2, EPHB6, PRLR, SOS1, PDGFRB, ADAM17, SORT1, ANGPTL1, SHC1, ANGPT1, JAK2, TIE1	480	687	63046	3.63256	0.0170336	0.000217449	0.012555
KEGG_PATHWAY	hsa04530:Tight junction	7	1.18044	7.69662e-06	PRKCZ, MAGI3, EPB41, MAGI1, VAPA, CLDN1, RAB13	199	89	37848	14.9588	0.00119227	4.41835e-05	0.00924277
GOTERM_BP_ALL	GO:0007167~enzyme linked receptor protein signaling pathway	23	3.87858	9.12421e-06	EGFR, RET, PTPRD, EFNB3, NIN, ADORA2A, ERBB3, EPHB1, EPHB2, MSX2, EPHB6, PRLR, SOS1, SORT1, GDF10, SPTBN1, PDGFRB, ADAM17, ANGPTL1, JAK2, SHC1, ANGPT1, TIE1	480	986	63046	3.06385	0.0216869	0.000274032	0.0160224
GOTERM_BP_ALL	GO:0009653~anatomical structure morphogenesis	53	8.93761	9.14434e-06	MPZL2, COX10, MYO7A, CNP, EDNRA, GPC4, UNC5B, CXCR4, ROBO1, ANGPT1, EGFR, RET, EFNB3, MECOM, PROX1, EYA4, TIMELESS, SIX1, TGIF1, PDGFRB, GAP43, KALRN, DCC, ADORA2A, ERBB3, SOX2, CLU, ZBTB16, CDH2, CDH4, TCF7L1, EPHB1, EPHB2, MSX2, MYO15A, DMD, B3GNT1, VEZF1, OLFM3, PCSK5, SFTPB, ETV4, DNM1L, BHLHE22, SPTBN4, NEUROG1, DBH, SNAI1, TSC1, ITGA6, DLX6, JAK2, LRP8	480	3616	63046	1.92515	0.0217343	0.000271247	0.0160577
GOTERM_BP_ALL	GO:0007243~protein kinase cascade	21	3.54132	1.09836e-05	EGFR, IKBKAP, RET, ADORA2B, ERBB3, PTPLAD1, MAP2K4, WNK1, WNK3, MAPK10, MAP3K4, PRLR, CXCR4, RB1CC1, RIPK1, TNFRSF19, SHC1, JAK2, PRKACB, MAP2K6, DUSP6	480	850	63046	3.24501	0.0260485	0.000321823	0.0192873
GOTERM_BP_ALL	GO:0048468~cell development	35	5.90219	1.12016e-05	DCC, OPCML, ADORA2A, ERBB3, MYO7A, CLU, SOX2, CACNB2, ABI2, CNP, ZBTB16, CDH4, EPHB1, EPHB2, EDNRA, UNC5B, CXCR4, ROBO1, DMD, B3GNT1, CNTNAP2, VEZF1, OLFM3, ETV4, EGFR, KCNMA1, RET, EFNB3, SOX11, SPTBN4, PROX1, JAK2, NEUROD4, GAP43, KALRN	480	1979	63046	2.32294	0.0265584	0.000324255	0.0196699
GOTERM_BP_ALL	GO:0010556~regulation of macromolecule biosynthetic process	94	15.8516	1.20797e-05	RBM15B, FOXK2, PHF20, MXI1, CBFA2T2, RAB1A, KCNIP3, SIN3A, TARDBP, SMARCD1, ATP8B1, SHC1, SCRT2, IKBKAP, ELP3, GTPBP4, RBL2, RCOR3, CCNH, RCOR1, SOX11, NCOA7, MECOM, MCM3, PROX1, ELL2, PURA, FRY, MYT1L, EYA4, TIMELESS, NCOA3, RIPK1, PRDM6, SIX1, TGIF1, KCNH7, RBM39, NFE2L3, CUX1, SRP9, HMGB1, ADORA2A, POLR2K, SOX2, ZNF367, NUFIP1, ZBTB16, ARID2, TCF7L1, ZNF513, MSX2, TFAM, TAL1, TSC22D3, CHD8, DM…	480	7907	63046	1.56147	0.0286104	0.000345507	0.0212118
GOTERM_BP_ALL	GO:0031327~negative regulation of cellular biosynthetic process	29	4.89039	1.25714e-05	HMGB1, RBM15B, SOX2, ZBTB16, CBFA2T2, TCF7L1, KCNIP3, EDNRA, SIN3A, ATP8B1, TCF4, HELLS, GTPBP4, CREBZF, JARID2, SNAI2, PROX1, PURA, ATXN1, TSC1, TIMELESS, DR1, PRDM6, YWHAQ, TGIF1, CUX1, ZFHX3, SRP9, IGFBP5	480	1481	63046	2.57193	0.0297576	0.00035534	0.0220752
KEGG_PATHWAY	hsa04144:Endocytosis	8	1.34907	1.38259e-05	EGFR, PRKCZ, RET, DNM1L, CXCR4, ERBB3, CLTC, DNM2	199	148	37848	10.2806	0.00214073	7.65336e-05	0.0166027
GOTERM_BP_ALL	GO:0031324~negative regulation of cellular metabolic process	33	5.56492	1.40124e-05	PRKCZ, HMGB1, RBM15B, SOX2, ZBTB16, CBFA2T2, TCF7L1, KCNIP3, EDNRA, PSMF1, SIN3A, ATP8B1, TCF4, HELLS, GTPBP4, CREBZF, JARID2, SNAI2, PROX1, PURA, ATXN1, PSME1, TIMELESS, TSC1, PRDM6, DR1, PRKRIP1, YWHAQ, TGIF1, CUX1, ZFHX3, SRP9, IGFBP5	480	1827	63046	2.37242	0.0331115	0.000391459	0.0246052
GOTERM_BP_ALL	GO:0007155~cell adhesion	31	5.22766	1.59854e-05	MPZL2, CADM1, OPCML, LMO7, CDH2, CDH4, MEGF10, ARHGAP5, COL6A6, ROBO1, TTYH1, CNTNAP2, DLG5, THBS4, EGFR, HAPLN1, RET, TNXB, MAGI1, LPP, PCDH17, COL5A3, COL16A1, PCDH19, CD36, CASS4, ITGA6, TSC1, CLDN1, ADAM17, RAB13	480	1669	63046	2.43962	0.0376849	0.000441435	0.0280693
GOTERM_BP_ALL	GO:0022610~biological adhesion	31	5.22766	1.66723e-05	MPZL2, CADM1, OPCML, LMO7, CDH2, CDH4, MEGF10, ARHGAP5, COL6A6, ROBO1, TTYH1, CNTNAP2, DLG5, THBS4, EGFR, HAPLN1, RET, TNXB, MAGI1, LPP, PCDH17, COL5A3, COL16A1, PCDH19, CD36, CASS4, ITGA6, TSC1, CLDN1, ADAM17, RAB13	480	1670	63046	2.43816	0.039272	0.000455169	0.0292753
GOTERM_BP_ALL	GO:0010558~negative regulation of macromolecule biosynthetic process	28	4.72175	1.82906e-05	HMGB1, RBM15B, SOX2, ZBTB16, CBFA2T2, TCF7L1, KCNIP3, SIN3A, ATP8B1, TCF4, HELLS, GTPBP4, CREBZF, JARID2, SNAI2, PROX1, PURA, ATXN1, TIMELESS, TSC1, DR1, PRDM6, YWHAQ, TGIF1, CUX1, ZFHX3, SRP9, IGFBP5	480	1429	63046	2.57361	0.0430008	0.000493729	0.0321164
GOTERM_BP_ALL	GO:0009890~negative regulation of biosynthetic process	29	4.89039	1.86819e-05	HMGB1, RBM15B, SOX2, ZBTB16, CBFA2T2, TCF7L1, KCNIP3, EDNRA, SIN3A, ATP8B1, TCF4, HELLS, GTPBP4, CREBZF, JARID2, SNAI2, PROX1, PURA, ATXN1, TSC1, TIMELESS, DR1, PRDM6, YWHAQ, TGIF1, CUX1, ZFHX3, SRP9, IGFBP5	480	1515	63046	2.51421	0.0439002	0.000498686	0.0328033
KEGG_PATHWAY	hsa04514:Cell adhesion molecules (CAMs)	6	1.0118	1.89218e-05	CADM1, ITGA6, CLDN1, CNTNAP2, CDH2, CDH4	199	62	37848	18.4056	0.00292862	0.00010113	0.0227216
KEGG_PATHWAY	hsa04810:Regulation of actin cytoskeleton	8	1.34907	1.94407e-05	EGFR, PIK3CG, ARPC1B, ITGA6, SOS1, ABI2, PDGFRB, PPP1CC	199	156	37848	9.75338	0.0030088	0.000100439	0.0233445
GOTERM_BP_ALL	GO:0006915~apoptosis	27	4.55312	2.12469e-05	DCC, PRF1, C9, CADM1, ERBB3, ADORA2A, APH1B, CLU, ZBTB16, DIDO1, KCNIP3, TRIAP1, TSC22D3, UNC5B, CXCR4, SOS1, BCAP29, TNFRSF19, DHCR24, MAGI3, YARS, DNM1L, ELMO1, RIPK1, JAK2, NEK6, KALRN	480	1360	63046	2.6076	0.0497754	0.000560908	0.0373065
GOTERM_BP_ALL	GO:0007166~cell surface receptor linked signal transduction	56	9.44351	2.25033e-05	ADCY1, ADCY2, ADCY6, LGR6, EDNRA, LPHN3, CXCR4, ANGPT1, SHC1, TIE1, PRKACB, EGFR, PIK3CG, RET, KIAA1324L, MAGI1, STC2, EFNB3, SSTR2, ADAM17, SORT1, PDGFRB, GAP43, PRKCZ, ADORA2B, ADORA2A, ERBB3, APH1B, EPHB1, TCF7L1, APLP2, EPHB2, MSX2, EPHB6, CHD8, SOS1, GRPR, GPSM2, ADAM33, ANGPTL1, DVL3, PTPRD, GPR158, NIN, SLC12A2, GRIA3, GRIA4, COL16A1, KCNK2, PRLR, ITGA6, GDF10, SPTBN1, JAK2, NEUROD4, GPR112	480	4036	63046	1.82244	0.0526399	0.00058761	0.0395121
GOTERM_BP_ALL	GO:0051641~cellular localization	47	7.9258	2.30089e-05	PRKCZ, SNX9, PLDN, STX7, AP4E1, XPO5, RBM15B, MYO7A, POLA2, SRP19, MXI1, CLTC, AP1S3, AP3M1, DMD, BCAP29, RPL11, TLK1, SLC30A8, PCSK5, CLINT1, SEC24D, EGFR, FAM160A2, NIN, SPTBN4, LIN7C, M6PR, FLNB, MON2, ATXN1, TSC1, TOMM70A, VAMP7, PI4K2A, IPO5, YWHAQ, RRS1, SPTBN1, SLC25A37, SORT1, JAK2, SRP72, CUX1, SPAST, SRP9, DNM2	480	3160	63046	1.95356	0.0537903	0.000594351	0.0403997
KEGG_PATHWAY	hsa04310:Wnt signaling pathway	7	1.18044	2.33431e-05	DVL3, CHD8, NFAT5, CAMK2D, MAPK10, PRKACB, TCF7L1	199	108	37848	12.3272	0.00361169	0.00011671	0.02803
KEGG_PATHWAY	hsa05410:Hypertrophic cardiomyopathy (HCM)	6	1.0118	2.38479e-05	SGCG, ITGA6, DMD, CACNB2, CACNA2D3, TPM3	199	65	37848	17.5561	0.00368964	0.000115508	0.0286361
KEGG_PATHWAY	hsa04914:Progesterone-mediated oocyte maturation	6	1.0118	2.56936e-05	PIK3CG, ADCY1, ADCY2, ADCY6, MAPK10, PRKACB	199	66	37848	17.2901	0.00397465	0.000120677	0.0308521
GOTERM_BP_ALL	GO:0012501~programmed cell death	27	4.55312	2.91013e-05	DCC, PRF1, C9, CADM1, ERBB3, ADORA2A, APH1B, CLU, ZBTB16, DIDO1, KCNIP3, TRIAP1, TSC22D3, UNC5B, CXCR4, SOS1, BCAP29, TNFRSF19, DHCR24, MAGI3, YARS, DNM1L, ELMO1, RIPK1, JAK2, NEK6, KALRN	480	1386	63046	2.55869	0.0675423	0.000743675	0.0510944
GOTERM_BP_ALL	GO:0007610~behavior	23	3.87858	3.11151e-05	KCNMA1, PRKCZ, ADCY1, EFNB3, GM2A, ADORA2A, WFS1, SPTBN4, ABI2, CNP, DBH, APLP2, KCNIP3, EPHB2, ATXN1, CXCR4, ROBO1, SLC24A2, MYO15A, GRPR, DLG4, PDGFRB, ACSL4	480	1069	63046	2.82596	0.0720437	0.00078675	0.0546291
GOTERM_BP_ALL	GO:0009892~negative regulation of metabolic process	34	5.73356	3.55773e-05	PRKCZ, HMGB1, XPO5, RBM15B, SOX2, ZBTB16, CBFA2T2, TCF7L1, KCNIP3, EDNRA, PSMF1, SIN3A, ATP8B1, TCF4, HELLS, GTPBP4, CREBZF, JARID2, SNAI2, PROX1, PURA, ATXN1, PSME1, TSC1, TIMELESS, PRDM6, DR1, PRKRIP1, YWHAQ, TGIF1, CUX1, ZFHX3, SRP9, IGFBP5	480	2006	63046	2.2262	0.0819412	0.000890165	0.0624612
GOTERM_BP_ALL	GO:0051239~regulation of multicellular organismal process	39	6.57673	3.73682e-05	PRKCZ, CYP2J2, CADM1, ADORA2B, ADORA2A, ATP6AP2, SOX2, TSPAN8, ZBTB16, CDH2, CDH4, TPM3, EPHB2, SYP, TAL1, ROBO1, SLC24A2, DLG4, TIE1, CDK5RAP2, LGI1, CDK5RAP1, EGFR, KCNMA1, SPTBN4, GRIA4, DBH, PROX1, SSTR2, PRLR, SERPINF2, SIX1, LIPG, TGIF1, ADAM17, GDF10, JAK2, ZFHX3, KALRN	480	2465	63046	2.07809	0.0858837	0.000925319	0.0656044
GOTERM_BP_ALL	GO:0045934~negative regulation of nucleobase, nucleoside, nucleotide and nucleic acid metabolic process	26	4.38449	4.60777e-05	HMGB1, RBM15B, SOX2, ZBTB16, CBFA2T2, TCF7L1, KCNIP3, EDNRA, SIN3A, ATP8B1, TCF4, HELLS, GTPBP4, CREBZF, JARID2, SNAI2, PROX1, PURA, ATXN1, TIMELESS, DR1, PRDM6, YWHAQ, TGIF1, CUX1, ZFHX3	480	1342	63046	2.5447	0.104817	0.00112923	0.0808892
GOTERM_BP_ALL	GO:0010033~response to organic substance	31	5.22766	4.69515e-05	ALPL, PRF1, ADCY1, ADCY2, CYP1B1, ADORA2A, VAPB, ERBB3, ADCY6, ATP5G3, EDEM1, EDNRA, MSX2, TRDMT1, SHC1, ANGPT1, PRKACB, SLC30A8, KCNMA1, EGFR, SI, DBH, PCK1, TSC1, SERPINF2, SQLE, RIPK1, SORT1, ADAM17, JAK2, AACS	480	1769	63046	2.30171	0.106695	0.00113902	0.0824224
KEGG_PATHWAY	hsa04080:Neuroactive ligand-receptor interaction	8	1.34907	4.84614e-05	EDNRA, SSTR2, PRLR, ADORA2B, ADORA2A, GRPR, GRIA3, GRIA4	199	180	37848	8.45293	0.00748356	0.000220908	0.0581836
GOTERM_BP_ALL	GO:0010605~negative regulation of macromolecule metabolic process	32	5.39629	5.09219e-05	PRKCZ, HMGB1, XPO5, RBM15B, SOX2, ZBTB16, CBFA2T2, TCF7L1, KCNIP3, PSMF1, SIN3A, ATP8B1, TCF4, HELLS, GTPBP4, CREBZF, JARID2, SNAI2, PROX1, PURA, ATXN1, PSME1, TSC1, TIMELESS, PRDM6, DR1, YWHAQ, TGIF1, CUX1, ZFHX3, SRP9, IGFBP5	480	1866	63046	2.25245	0.115178	0.00122294	0.0893895
GOTERM_BP_ALL	GO:0016481~negative regulation of transcription	24	4.04722	5.12552e-05	HMGB1, CREBZF, JARID2, RBM15B, SOX2, ZBTB16, SNAI2, PROX1, CBFA2T2, TCF7L1, PURA, KCNIP3, ATXN1, SIN3A, TIMELESS, PRDM6, DR1, YWHAQ, ATP8B1, TGIF1, TCF4, CUX1, ZFHX3, HELLS	480	1185	63046	2.66017	0.115886	0.00121876	0.0899743
GOTERM_BP_ALL	GO:0007254~JNK cascade	8	1.34907	5.15806e-05	MAP3K4, ADORA2B, PTPLAD1, RIPK1, RB1CC1, MAP2K4, TNFRSF19, MAPK10	480	125	63046	8.40613	0.116577	0.00121447	0.0905453
GOTERM_BP_ALL	GO:0007409~axonogenesis	16	2.69815	5.55048e-05	DCC, EFNB3, ERBB3, SPTBN4, CNP, CDH4, EPHB1, EPHB2, UNC5B, CXCR4, ROBO1, B3GNT1, JAK2, ETV4, GAP43, KALRN	480	588	63046	3.57404	0.124869	0.00129413	0.0974307
GOTERM_BP_ALL	GO:0051172~negative regulation of nitrogen compound metabolic process	26	4.38449	5.58214e-05	HMGB1, RBM15B, SOX2, ZBTB16, CBFA2T2, TCF7L1, KCNIP3, EDNRA, SIN3A, ATP8B1, TCF4, HELLS, GTPBP4, CREBZF, JARID2, SNAI2, PROX1, PURA, ATXN1, TIMELESS, DR1, PRDM6, YWHAQ, TGIF1, CUX1, ZFHX3	480	1358	63046	2.51472	0.125535	0.001289	0.0979863
GOTERM_BP_ALL	GO:0048667~cell morphogenesis involved in neuron differentiation	17	2.86678	6.23917e-05	DCC, EFNB3, ERBB3, MYO7A, SPTBN4, CNP, CDH4, EPHB1, EPHB2, UNC5B, CXCR4, ROBO1, B3GNT1, JAK2, ETV4, GAP43, KALRN	480	664	63046	3.36277	0.139233	0.0014269	0.109513
GOTERM_BP_ALL	GO:0009966~regulation of signal transduction	39	6.57673	6.6645e-05	PRKCZ, ADORA2B, VAPA, ERBB3, ATP6AP2, PTPLAD1, SOX2, CDH2, APLP2, TCF7L1, RGL1, CHD8, CXCR4, TBC1D14, SOS1, SHC1, RAP1GAP2, MAP2K6, CNKSR2, EGFR, MAGI1, PIGU, GRIA3, RGS16, ATXN1, NCOA3, TSC1, EEF1E1, CDKN2AIP, RIPK1, RGS5, TGIF1, ADAM17, JAK2, SNX13, NEK6, KALRN, IGFBP5, DUSP6	480	2535	63046	2.02071	0.147987	0.00150974	0.116975
KEGG_PATHWAY	hsa05012:Parkinson's disease	6	1.0118	6.91343e-05	UQCRC2, NDUFA9, ATP5F1, ATP5C1, COX5A, ATP5G3	199	81	37848	14.0882	0.010659	0.00030613	0.0829944
GOTERM_BP_ALL	GO:0031098~stress-activated protein kinase signaling pathway	8	1.34907	6.94306e-05	MAP3K4, ADORA2B, PTPLAD1, RIPK1, RB1CC1, MAP2K4, TNFRSF19, MAPK10	480	131	63046	8.02112	0.153671	0.00155811	0.121861
GOTERM_BP_ALL	GO:0043065~positive regulation of apoptosis	20	3.37268	8.26022e-05	KCNMA1, DCC, C9, CADM1, ADORA2A, APH1B, ZBTB16, MSX2, TUBB, EEF1E1, SOS1, RIPK1, SORT1, TNFRSF19, JAK2, RPL11, DCUN1D3, MAP2K6, KALRN, DNM2	480	905	63046	2.90267	0.180041	0.00183629	0.144964
GOTERM_BP_ALL	GO:0006357~regulation of transcription from RNA polymerase II promoter	31	5.22766	8.93319e-05	HMGB1, SOX2, FOXK2, ZNF367, NUFIP1, TCF7L1, KCNIP3, TAL1, CHD8, SIN3A, SMARCD1, NFAT5, TCF4, VEZF1, IKBKAP, ELP3, CCNH, JARID2, SOX11, NEUROG1, MED13L, MECOM, SNAI2, PROX1, ATXN1, DR1, SIX1, TGIF1, CUX1, TCF12, ZFHX3	480	1835	63046	2.21892	0.193196	0.00196755	0.156765
GOTERM_BP_ALL	GO:0032989~cellular component morphogenesis	24	4.04722	9.35631e-05	EGFR, DCC, DNM1L, EFNB3, ADORA2A, ERBB3, COX10, MYO7A, CLU, SPTBN4, CNP, CDH4, PROX1, EPHB1, EPHB2, UNC5B, CXCR4, ROBO1, DMD, B3GNT1, JAK2, GAP43, ETV4, KALRN	480	1235	63046	2.55247	0.201358	0.00204194	0.164185
GOTERM_BP_ALL	GO:0043068~positive regulation of programmed cell death	20	3.37268	9.47578e-05	KCNMA1, DCC, C9, CADM1, ADORA2A, APH1B, ZBTB16, MSX2, TUBB, EEF1E1, SOS1, RIPK1, SORT1, TNFRSF19, JAK2, RPL11, DCUN1D3, MAP2K6, KALRN, DNM2	480	915	63046	2.87095	0.203648	0.00204937	0.16628
GOTERM_BP_ALL	GO:0010942~positive regulation of cell death	20	3.37268	0.000103597	KCNMA1, DCC, C9, CADM1, ADORA2A, APH1B, ZBTB16, MSX2, TUBB, EEF1E1, SOS1, RIPK1, SORT1, TNFRSF19, JAK2, RPL11, DCUN1D3, MAP2K6, KALRN, DNM2	480	921	63046	2.85224	0.220385	0.00222035	0.181777
GOTERM_BP_ALL	GO:0046907~intracellular transport	36	6.07083	0.000104409	PRKCZ, SNX9, PLDN, STX7, AP4E1, XPO5, RBM15B, MYO7A, POLA2, SRP19, CLTC, AP1S3, AP3M1, BCAP29, RPL11, TLK1, CLINT1, SEC24D, FAM160A2, M6PR, MON2, ATXN1, TSC1, TOMM70A, VAMP7, IPO5, YWHAQ, SPTBN1, SLC25A37, SORT1, JAK2, SRP72, CUX1, SPAST, SRP9, DNM2	480	2309	63046	2.04783	0.221907	0.00221797	0.183201
GOTERM_BP_ALL	GO:0050806~positive regulation of synaptic transmission	6	1.0118	0.000112328	EGFR, PRKCZ, ADORA2A, SLC24A2, GRIA4, LGI1	480	62	63046	12.7109	0.236574	0.00236508	0.197082
GOTERM_BP_ALL	GO:0010629~negative regulation of gene expression	25	4.21585	0.000112691	HMGB1, XPO5, RBM15B, SOX2, ZBTB16, CBFA2T2, TCF7L1, KCNIP3, SIN3A, ATP8B1, TCF4, HELLS, CREBZF, JARID2, SNAI2, PROX1, PURA, ATXN1, TIMELESS, DR1, PRDM6, YWHAQ, TGIF1, CUX1, ZFHX3	480	1335	63046	2.45966	0.23724	0.00235211	0.197719
GOTERM_BP_ALL	GO:0044092~negative regulation of molecular function	17	2.86678	0.000112968	PRKCZ, ADCY1, GTPBP4, ADCY2, ADORA2A, ADCY6, PROX1, SH3BP5, PSMF1, SSTR2, PSME1, PRKRIP1, SORT1, JAK2, CDK5RAP1, DHCR24, DUSP6	480	699	63046	3.19439	0.237748	0.00233759	0.198205
GOTERM_BP_ALL	GO:0000904~cell morphogenesis involved in differentiation	18	3.03541	0.000116216	DCC, EFNB3, ERBB3, MYO7A, SPTBN4, CNP, CDH4, PROX1, EPHB1, EPHB2, UNC5B, CXCR4, ROBO1, B3GNT1, JAK2, GAP43, ETV4, KALRN	480	776	63046	3.04668	0.243675	0.00238419	0.203898
GOTERM_BP_ALL	GO:0048193~Golgi vesicle transport	12	2.02361	0.000120947	AP1S3, PLDN, STX7, VAMP7, SORT1, CUX1, CLTC, CLINT1, SEC24D, MON2, SPAST, DNM2	480	362	63046	4.35401	0.252226	0.00246014	0.212191
KEGG_PATHWAY	hsa04720:Long-term potentiation	5	0.84317	0.000128044	ADCY1, CAMK2D, PRKACB, PPP1CC, ITPR1	199	49	37848	19.4072	0.0196523	0.000551182	0.153664
KEGG_PATHWAY	hsa04650:Natural killer cell mediated cytotoxicity	5	0.84317	0.000128044	PIK3CG, PRF1, SOS1, NFAT5, SHC1	199	49	37848	19.4072	0.0196523	0.000551182	0.153664
GOTERM_BP_ALL	GO:0051971~positive regulation of transmission of nerve impulse	6	1.0118	0.000130714	EGFR, PRKCZ, ADORA2A, SLC24A2, GRIA4, LGI1	480	64	63046	12.3137	0.269573	0.00263624	0.229307
GOTERM_BP_ALL	GO:0000902~cell morphogenesis	22	3.70995	0.00013261	EGFR, DCC, EFNB3, ADORA2A, ERBB3, MYO7A, CLU, SPTBN4, CNP, CDH4, PROX1, EPHB1, EPHB2, UNC5B, CXCR4, ROBO1, DMD, B3GNT1, JAK2, GAP43, ETV4, KALRN	480	1100	63046	2.62692	0.272894	0.00265217	0.232629
KEGG_PATHWAY	hsa04920:Adipocytokine signaling pathway	5	0.84317	0.000138611	CD36, JAK2, MAPK10, ACSL4, PCK1	199	50	37848	19.0191	0.021257	0.000580539	0.166336
GOTERM_BP_ALL	GO:0007268~synaptic transmission	17	2.86678	0.000143506	KCNMA1, PLDN, ADORA2A, KIF5A, SLC6A4, LIN7C, CACNB2, CNP, GRIA4, DBH, SLC17A7, ATXN1, SYPL1, DMD, DLG4, CACNA1E, GAD1	480	714	63046	3.12728	0.291687	0.00284611	0.251721
GOTERM_BP_ALL	GO:0031646~positive regulation of neurological system process	6	1.0118	0.000162509	EGFR, PRKCZ, ADORA2A, SLC24A2, GRIA4, LGI1	480	67	63046	11.7623	0.32331	0.00319604	0.285009
GOTERM_BP_ALL	GO:0007611~learning or memory	11	1.85497	0.000167284	ATXN1, PRKCZ, ADCY1, GM2A, SLC24A2, GRPR, DLG4, ABI2, ACSL4, DBH, EPHB2	480	314	63046	4.60129	0.331031	0.0032631	0.293372
GOTERM_BP_ALL	GO:0044057~regulation of system process	17	2.86678	0.000174857	EGFR, KCNMA1, PRKCZ, CYP2J2, ADORA2B, ADORA2A, CDH2, GRIA4, DBH, EPHB2, TPM3, SYP, SSTR2, SLC24A2, DLG4, JAK2, LGI1	480	727	63046	3.07136	0.343096	0.00338311	0.306633
KEGG_PATHWAY	hsa04620:Toll-like receptor signaling pathway	5	0.84317	0.000187262	PIK3CG, RIPK1, MAP2K4, MAPK10, MAP2K6	199	54	37848	17.6103	0.028611	0.00076361	0.224658
GOTERM_BP_ALL	GO:0051234~establishment of localization	116	19.5616	0.000208103	AP4E1, XPO5, RBM15B, ATP1B4, SLC6A4, SRP19, MEGF10, RAB1A, SYP, TLK1, RPL11, RAB27B, ABCB11, NCALD, WNK1, CLPX, CD36, VAMP7, PI4K2A, ATP5C1, SLC25A37, SRP72, RAB13, BIN1, CROT, KALRN, SNX9, STX7, ADHFE1, SLC38A9, ADORA2B, ADORA2A, SLC38A6, CLU, CACNB2, SYPL1, TTYH1, SLC35F5, SLC30A8, ARL6IP5, FAM160A2, SPTBN4, LIN7C, CACNA2D3, KCNK1, KCNK2, UPF3B, PLEKHA8, TSC1, TOMM70A, SPTBN1, RRS1, CACNA1E, CL…	480	11069	63046	1.37647	0.393545	0.003993	0.364834
GOTERM_BP_ALL	GO:0006810~transport	115	19.3929	0.000223304	AP4E1, XPO5, RBM15B, ATP1B4, SLC6A4, SRP19, MEGF10, RAB1A, SYP, TLK1, RPL11, RAB27B, ABCB11, NCALD, WNK1, CLPX, CD36, VAMP7, PI4K2A, ATP5C1, SLC25A37, SRP72, RAB13, BIN1, CROT, KALRN, SNX9, STX7, ADHFE1, SLC38A9, ADORA2B, ADORA2A, SLC38A6, CLU, CACNB2, SYPL1, TTYH1, SLC35F5, SLC30A8, ARL6IP5, FAM160A2, SPTBN4, LIN7C, CACNA2D3, KCNK1, KCNK2, UPF3B, PLEKHA8, TSC1, TOMM70A, SPTBN1, CACNA1E, CLCN5, U…	480	10972	63046	1.37667	0.415301	0.00425014	0.391434
GOTERM_BP_ALL	GO:0007423~sensory organ development	18	3.03541	0.000241243	EGFR, KCNMA1, BHLHE22, ERBB3, MYO7A, SOX2, ABI2, NEUROG1, PROX1, EPHB1, EPHB2, DLX6, MYO15A, SIX1, TGIF1, NEUROD4, CUX1, OLFM3	480	825	63046	2.86573	0.439976	0.00455476	0.422817
GOTERM_BP_ALL	GO:0008285~negative regulation of cell proliferation	17	2.86678	0.000248283	GTPBP4, ADORA2A, JARID2, ZBTB16, MXI1, PROX1, MSX2, SSTR2, PPM1D, TSC1, EEF1E1, ATP8A2, TGIF1, JAK2, DLG5, IGFBP5, DHCR24	480	751	63046	2.97321	0.449373	0.00465085	0.43513
GOTERM_BP_ALL	GO:0007411~axon guidance	11	1.85497	0.000293447	DCC, UNC5B, EFNB3, CXCR4, ROBO1, B3GNT1, CDH4, GAP43, EPHB1, ETV4, EPHB2	480	337	63046	4.28725	0.506018	0.00545219	0.514091
KEGG_PATHWAY	hsa04520:Adherens junction	5	0.84317	0.000300314	EGFR, LMO7, SNAI2, SNAI1, TCF7L1	199	61	37848	15.5894	0.0454886	0.00119302	0.360063
GOTERM_BP_ALL	GO:0051649~establishment of localization in cell	41	6.914	0.000302013	PRKCZ, SNX9, PLDN, STX7, AP4E1, XPO5, RBM15B, MYO7A, POLA2, SRP19, CLTC, AP1S3, AP3M1, BCAP29, RPL11, TLK1, SLC30A8, PCSK5, CLINT1, SEC24D, FAM160A2, LIN7C, M6PR, MON2, ATXN1, TSC1, TOMM70A, VAMP7, PI4K2A, IPO5, YWHAQ, RRS1, SPTBN1, SLC25A37, SORT1, JAK2, SRP72, CUX1, SPAST, SRP9, DNM2	480	2930	63046	1.83795	0.516085	0.00556788	0.52906
GOTERM_BP_ALL	GO:0051252~regulation of RNA metabolic process	58	9.78078	0.000317214	RBM15B, FOXK2, SYNCRIP, CBFA2T2, RAB1A, KCNIP3, SIN3A, SMARCD1, ELP3, IKBKAP, CCNH, SOX11, MECOM, PROX1, PURA, MYT1L, NCOA3, SIX1, TGIF1, KCNH7, NFE2L3, CUX1, HMGB1, ADORA2A, POLR2K, SOX2, NUFIP1, ZNF367, ZBTB16, TCF7L1, MSX2, TAL1, TFAM, CHD8, TSC22D3, NFAT5, PER2, TCF4, VEZF1, ETV5, ETV4, HELLS, DVL3, AEBP2, CREBZF, JARID2, NEUROG1, SNAI2, MED13L, ATXN1, DLX6, DR1, EBF1, YWHAQ, PHF5A, CWC22, ZF…	480	4681	63046	1.62744	0.533448	0.00580283	0.555618
GOTERM_BP_ALL	GO:0010647~positive regulation of cell communication	17	2.86678	0.000320797	EGFR, PRKCZ, VAPA, ADORA2A, ERBB3, SOX2, GRIA4, NCOA3, EEF1E1, CDKN2AIP, SOS1, RIPK1, SLC24A2, ADAM17, JAK2, LGI1, NEK6	480	768	63046	2.90739	0.537449	0.00582387	0.561877
GOTERM_BP_ALL	GO:0051240~positive regulation of multicellular organismal process	14	2.36088	0.000331165	EGFR, PRKCZ, ADORA2B, ATP6AP2, ADORA2A, SPTBN4, GRIA4, DBH, SERPINF2, SLC24A2, LIPG, ADAM17, JAK2, LGI1	480	546	63046	3.36784	0.548835	0.0059665	0.579988
GOTERM_BP_ALL	GO:0006996~organelle organization	53	8.93761	0.000341024	COX10, MYO7A, LMO7, CNP, MLH3, SYP, TARDBP, SMARCD1, DLG4, TLK1, RET, BRCC3, RBL2, RCOR1, FLNB, PROX1, ELMO1, EYA4, SGCG, TIMELESS, NSL1, VAMP7, PRDM6, FHOD3, SORT1, MAPRE2, SPAST, NEK6, SGCZ, HMGB1, PRKCZ, SOX2, CLU, ABI2, ARID2, TCF7L1, TFAM, TUBB, CHD8, DMD, GFM1, HELLS, GBA, FAM160A2, AEBP2, DNM1L, TNXB, EPB41, SPTBN4, SMC2, DNA2, TOMM70A, RRS1	480	4169	63046	1.66978	0.559402	0.00609791	0.597207
GOTERM_BP_ALL	GO:0043086~negative regulation of catalytic activity	14	2.36088	0.000376369	PRKCZ, ADCY1, ADCY2, ADORA2A, ADCY6, SH3BP5, PSMF1, SSTR2, PSME1, PRKRIP1, SORT1, CDK5RAP1, DHCR24, DUSP6	480	553	63046	3.32521	0.59529	0.00667823	0.65891
GOTERM_BP_ALL	GO:0032879~regulation of localization	25	4.21585	0.000426959	PRKCZ, ADORA2B, CADM1, ERBB3, WFS1, ADORA2A, CDH2, MXI1, EDNRA, ARHGAP5, CXCR4, TIE1, RAB27B, ARL6IP5, EGFR, GTPBP4, CD36, PTP4A1, LIPG, ADAM17, PDGFRB, JAK2, AACS, BIN1, IGFBP5	480	1465	63046	2.2414	0.641634	0.0075172	0.747165
GOTERM_BP_ALL	GO:0009719~response to endogenous stimulus	19	3.20405	0.000446675	ALPL, KCNMA1, ADCY1, ADCY2, ADORA2A, ERBB3, ADCY6, SI, DBH, PCK1, TSC1, TRDMT1, ADAM17, SORT1, SHC1, ANGPT1, JAK2, PRKACB, AACS	480	952	63046	2.6214	0.658224	0.00780588	0.781541
KEGG_PATHWAY	hsa05215:Prostate cancer	5	0.84317	0.000481557	EGFR, PIK3CG, SOS1, PDGFRB, TCF7L1	199	69	37848	13.782	0.0719404	0.00186474	0.576789
GOTERM_BP_ALL	GO:0007584~response to nutrient	10	1.68634	0.00059196	ALPL, SSTR2, STC2, SOX2, SI, LIPG, ANGPT1, TIE1, OGT, AACS	480	304	63046	4.32059	0.758986	0.0102579	1.0345
KEGG_PATHWAY	hsa04666:Fc gamma R-mediated phagocytosis	5	0.84317	0.000694607	PIK3CG, ARPC1B, DNM1L, MARCKS, DNM2	199	76	37848	12.5126	0.102104	0.00262342	0.830997
GOTERM_BP_ALL	GO:0006396~RNA processing	33	5.56492	0.000727576	ELAC1, POLR2K, RBM15B, SYNCRIP, NUFIP1, INTS2, DHX38, TRDMT1, TARDBP, TRMT5, ISY1, RPL11, CDK5RAP1, FTSJ3, TSEN15, RBMS1, DHX8, SNRPA1, EXOSC9, RTCD1, PRPF4, ATXN1, UPF3B, NOP2, TRMT11, SNRPB, SYF2, CPSF6, SNRNP40, CPSF4, RBM39, PHF5A, CWC22	480	2272	63046	1.90775	0.826053	0.0125039	1.27007
KEGG_PATHWAY	hsa03060:Protein export	3	0.505902	0.000746814	SRP72, SRP19, SRP9	199	8	37848	71.3216	0.109346	0.00275333	0.893198
KEGG_PATHWAY	hsa05130:Pathogenic Escherichia coli infection	4	0.674536	0.000748763	ARPC1B, TUBB, YWHAQ, CLDN1	199	34	37848	22.3754	0.109615	0.0026964	0.89552
KEGG_PATHWAY	hsa05110:Vibrio cholerae infection	4	0.674536	0.000815818	ATP6V1C1, SLC12A2, ATP6V1H, PRKACB	199	35	37848	21.7361	0.118829	0.00287095	0.975358
GOTERM_BP_ALL	GO:0002443~leukocyte mediated immunity	8	1.34907	0.000832842	TUBB, C9, CADM1, VAMP7, CLU, PI4K2A, ADAM17, DBH	480	197	63046	5.33384	0.864956	0.0141993	1.45256
GOTERM_BP_ALL	GO:0034199~activation of protein kinase A activity	4	0.674536	0.000885137	ADCY1, ADCY2, ADCY6, PRKACB	480	25	63046	21.0153	0.880916	0.0149784	1.5431
KEGG_PATHWAY	hsa04930:Type II diabetes mellitus	4	0.674536	0.000886571	PIK3CG, PRKCZ, CACNA1E, MAPK10	199	36	37848	21.1323	0.128448	0.00305044	1.05953
GOTERM_BP_ALL	GO:0001655~urogenital system development	11	1.85497	0.000904826	RET, OSR1, TSC1, WFS1, SOX11, SIX1, PDGFRB, ZBTB16, PROX1, PCSK5, HELLS	480	390	63046	3.70463	0.886424	0.0152021	1.57717
GOTERM_BP_ALL	GO:0007588~excretion	6	1.0118	0.00094292	KCNMA1, SLC26A3, ADORA2B, ADORA2A, NFAT5, CLCN5	480	98	63046	8.04158	0.896368	0.0157275	1.64305
GOTERM_BP_ALL	GO:0002376~immune system process	28	4.72175	0.000943669	C9, CADM1, UNG, CLU, ZBTB16, TAL1, TUBB, CXCR4, BCL11A, RTKN2, IMPDH2, HELLS, IKBKAP, EXOSC9, JARID2, CTSS, MECOM, DBH, PRLR, ITGA6, PSME1, VAMP7, SIX1, PI4K2A, ANXA11, ADAM17, JAK2, TCF12	480	1830	63046	2.00966	0.896554	0.0156314	1.64435
GOTERM_BP_ALL	GO:0006873~cellular ion homeostasis	18	3.03541	0.000951741	KCNMA1, PRKCZ, ADORA2A, WFS1, ATP6V1H, RHAG, ITPR1, APLP2, ATXN1, EDNRA, TSC1, CXCR4, SBF2, SLC24A2, CLDN1, CAMK2D, JAK2, SLC30A8	480	933	63046	2.534	0.898543	0.0156563	1.6583
GOTERM_BP_ALL	GO:0006355~regulation of transcription, DNA-dependent	55	9.27487	0.000955192	FOXK2, CBFA2T2, RAB1A, KCNIP3, SIN3A, SMARCD1, ELP3, IKBKAP, CCNH, SOX11, MECOM, PROX1, PURA, MYT1L, NCOA3, SIX1, TGIF1, KCNH7, NFE2L3, CUX1, HMGB1, ADORA2A, POLR2K, SOX2, NUFIP1, ZNF367, ZBTB16, TCF7L1, MSX2, TAL1, TFAM, CHD8, TSC22D3, NFAT5, PER2, TCF4, VEZF1, ETV5, ETV4, HELLS, DVL3, AEBP2, CREBZF, JARID2, NEUROG1, MED13L, SNAI2, ATXN1, DLX6, DR1, EBF1, YWHAQ, PHF5A, ZFHX3, TCF12	480	4581	63046	1.57695	0.899382	0.0156059	1.66427
KEGG_PATHWAY	hsa04060:Cytokine-cytokine receptor interaction	5	0.84317	0.000967008	EGFR, PRLR, CXCR4, PDGFRB, TNFRSF19	199	83	37848	11.4573	0.139257	0.00325467	1.15515
GOTERM_BP_ALL	GO:0006968~cellular defense response	4	0.674536	0.00099497	PRF1, ADORA2B, ADORA2A, VEZF1	480	26	63046	20.2071	0.908563	0.0161411	1.73301
GOTERM_BP_ALL	GO:0019932~second-messenger-mediated signaling	12	2.02361	0.00101575	EGFR, PIK3CG, EDNRA, ADCY1, SSTR2, ADCY2, CD36, ADORA2B, ADORA2A, ADCY6, PRKACB, MCTP1	480	467	63046	3.37505	0.913021	0.0163652	1.7689
GOTERM_BP_ALL	GO:0045892~negative regulation of transcription, DNA-dependent	18	3.03541	0.00102869	HMGB1, JARID2, SOX2, ZBTB16, SNAI2, PROX1, CBFA2T2, TCF7L1, PURA, KCNIP3, SIN3A, DR1, YWHAQ, TGIF1, TCF4, CUX1, ZFHX3, HELLS	480	941	63046	2.51246	0.915686	0.0164617	1.79124
GOTERM_BP_ALL	GO:0055082~cellular chemical homeostasis	18	3.03541	0.00109245	KCNMA1, PRKCZ, ADORA2A, WFS1, ATP6V1H, RHAG, ITPR1, APLP2, ATXN1, EDNRA, TSC1, CXCR4, SBF2, SLC24A2, CLDN1, CAMK2D, JAK2, SLC30A8	480	945	63046	2.50183	0.927676	0.0173582	1.90127
GOTERM_BP_ALL	GO:0048839~inner ear development	9	1.51771	0.00109369	KCNMA1, DLX6, MYO15A, MYO7A, SOX2, SIX1, NEUROG1, CUX1, PROX1	480	267	63046	4.42739	0.927891	0.0172637	1.9034
GOTERM_BP_ALL	GO:0001822~kidney development	10	1.68634	0.00119399	RET, OSR1, TSC1, WFS1, SOX11, SIX1, PDGFRB, ZBTB16, PROX1, PCSK5	480	336	63046	3.9091	0.943351	0.0187101	2.07625
GOTERM_BP_ALL	GO:0051253~negative regulation of RNA metabolic process	18	3.03541	0.00121293	HMGB1, JARID2, SOX2, ZBTB16, SNAI2, PROX1, CBFA2T2, TCF7L1, PURA, KCNIP3, SIN3A, DR1, YWHAQ, TGIF1, TCF4, CUX1, ZFHX3, HELLS	480	956	63046	2.47304	0.945873	0.0188811	2.10883
GOTERM_BP_ALL	GO:0006796~phosphate metabolic process	56	9.44351	0.00122754	UQCRC2, COX10, MAP3K4, CXCR4, CDK12, SHC1, TLK1, TIE1, PRKACB, BRD4, MAP2K6, EGFR, PIK3CG, IKBKAP, RET, WNK1, ATP6V1H, RPS6KC1, WNK3, PPP1CC, ATP6V1C1, PPM1D, SBF2, PPM1K, RIPK1, ATP5C1, PDGFRB, MVK, NEK6, KALRN, PRKCZ, ADORA2B, ERBB3, PTPLAD1, ABI2, ATP5G3, EPHB1, EPHB2, EPHB6, CAMK2D, PTPRD, NIN, TAOK1, NDUFA9, PDK4, MAP2K4, ATP5F1, MAPK10, MON2, PRLR, PTP4A1, PTP4A2, SPTBN1, JAK2, PGK1, DUSP6	480	4742	63046	1.55111	0.947743	0.0189836	2.13398
GOTERM_BP_ALL	GO:0006793~phosphorus metabolic process	56	9.44351	0.00122754	UQCRC2, COX10, MAP3K4, CXCR4, CDK12, SHC1, TLK1, TIE1, PRKACB, BRD4, MAP2K6, EGFR, PIK3CG, IKBKAP, RET, WNK1, ATP6V1H, RPS6KC1, WNK3, PPP1CC, ATP6V1C1, PPM1D, SBF2, PPM1K, RIPK1, ATP5C1, PDGFRB, MVK, NEK6, KALRN, PRKCZ, ADORA2B, ERBB3, PTPLAD1, ABI2, ATP5G3, EPHB1, EPHB2, EPHB6, CAMK2D, PTPRD, NIN, TAOK1, NDUFA9, PDK4, MAP2K4, ATP5F1, MAPK10, MON2, PRLR, PTP4A1, PTP4A2, SPTBN1, JAK2, PGK1, DUSP6	480	4742	63046	1.55111	0.947743	0.0189836	2.13398
KEGG_PATHWAY	hsa05213:Endometrial cancer	4	0.674536	0.00129848	EGFR, PIK3CG, SOS1, TCF7L1	199	41	37848	18.5552	0.182411	0.00427584	1.5483
GOTERM_BP_ALL	GO:0051969~regulation of transmission of nerve impulse	10	1.68634	0.00132263	EGFR, SYP, PRKCZ, ADORA2A, SLC24A2, DLG4, GRIA4, CDH2, LGI1, EPHB2	480	341	63046	3.85178	0.95843	0.0203095	2.29748
GOTERM_BP_ALL	GO:0048878~chemical homeostasis	22	3.70995	0.00135917	KCNMA1, PRKCZ, ADORA2A, WFS1, ATP6V1H, DBH, RHAG, ITPR1, APLP2, PCK1, EDNRA, ATXN1, TSC1, CXCR4, SBF2, SLC24A2, LIPG, CLDN1, CAMK2D, JAK2, CACNA1E, SLC30A8	480	1318	63046	2.19242	0.961929	0.0207327	2.36024
GOTERM_BP_ALL	GO:0043066~negative regulation of apoptosis	17	2.86678	0.00147467	EGFR, PIK3CG, PRKCZ, HMGB1, ADORA2A, WFS1, ERBB3, CLU, MSX2, TRIAP1, CHD8, PRLR, RB1CC1, ADAM17, SORT1, HELLS, DHCR24	480	889	63046	2.51168	0.971167	0.0223343	2.55837
GOTERM_BP_ALL	GO:0006397~mRNA processing	19	3.20405	0.00152395	DHX8, SNRPA1, POLR2K, RBM15B, SYNCRIP, PRPF4, UPF3B, DHX38, TARDBP, SNRPB, ISY1, SYF2, CPSF6, SNRNP40, CPSF4, RBM39, PHF5A, CWC22, TSEN15	480	1065	63046	2.34326	0.974392	0.0229283	2.6428
GOTERM_BP_ALL	GO:0008283~cell proliferation	16	2.69815	0.00167352	EGFR, SOX11, EDNRA, GPC4, TAL1, UHRF2, CXCR4, UBR5, GRPR, LIPG, MAPRE2, NEUROD4, LGI1, BIN1, IMPDH2, HELLS	480	814	63046	2.58174	0.982134	0.0249958	2.8986
GOTERM_BP_ALL	GO:0018193~peptidyl-amino acid modification	13	2.19224	0.00167904	PRKCZ, METAP2, MAMDC2, DPH5, ERBB3, PDK4, ABI2, EPHB2, NMT1, PRLR, PDGFRB, JAK2, GALNT13	480	574	63046	2.97473	0.98237	0.0249225	2.90803
GOTERM_BP_ALL	GO:0009605~response to external stimulus	28	4.72175	0.00168554	ALPL, PLDN, C9, ADORA2B, ADORA2A, ERBB3, SOX2, CLU, CXCR4, ROBO1, ANGPT1, TIE1, OGT, KCNMA1, SLC12A2, STC2, SI, MECOM, SSTR2, CD36, ITGA6, SERPINF2, LIPG, ADAM17, PDGFRB, JAK2, AACS, GAP43	480	1908	63046	1.92751	0.982643	0.0248643	2.91912
KEGG_PATHWAY	hsa05221:Acute myeloid leukemia	4	0.674536	0.00170216	PIK3CG, SOS1, ZBTB16, TCF7L1	199	45	37848	16.9059	0.232072	0.00548612	2.02514
GOTERM_BP_ALL	GO:0060548~negative regulation of cell death	17	2.86678	0.00184299	EGFR, PIK3CG, PRKCZ, HMGB1, ADORA2A, WFS1, ERBB3, CLU, MSX2, TRIAP1, CHD8, PRLR, RB1CC1, ADAM17, SORT1, HELLS, DHCR24	480	909	63046	2.45641	0.988119	0.0269919	3.18766
GOTERM_BP_ALL	GO:0031644~regulation of neurological system process	10	1.68634	0.00184513	EGFR, SYP, PRKCZ, ADORA2A, SLC24A2, DLG4, GRIA4, CDH2, LGI1, EPHB2	480	358	63046	3.66888	0.98818	0.0268593	3.19131
GOTERM_BP_ALL	GO:0008380~RNA splicing	16	2.69815	0.00185235	DHX8, SNRPA1, POLR2K, RBM15B, SYNCRIP, PRPF4, UPF3B, DHX38, TARDBP, SNRPB, ISY1, SYF2, SNRNP40, RBM39, PHF5A, CWC22	480	826	63046	2.54423	0.988384	0.026801	3.20361
GOTERM_BP_ALL	GO:0043069~negative regulation of programmed cell death	17	2.86678	0.00186235	EGFR, PIK3CG, PRKCZ, HMGB1, ADORA2A, WFS1, ERBB3, CLU, MSX2, TRIAP1, CHD8, PRLR, RB1CC1, ADAM17, SORT1, HELLS, DHCR24	480	908	63046	2.45912	0.98866	0.0267827	3.22064
GOTERM_BP_ALL	GO:0009888~tissue development	27	4.55312	0.00196831	ALPL, ERBB3, CACNB2, CBFA2T2, TCF7L1, EDNRA, OSR1, DMD, TIE1, VEZF1, DHCR24, RET, MECOM, COL5A3, SNAI2, SNAI1, PROX1, TSC1, TIMELESS, DLX6, SIX1, TGIF1, PDGFRB, JAK2, GAP43, BMP8A, IGFBP5	480	1832	63046	1.93577	0.991213	0.0281183	3.40091
GOTERM_BP_ALL	GO:0006917~induction of apoptosis	13	2.19224	0.00204266	DCC, C9, CADM1, ADORA2A, APH1B, TUBB, SOS1, RIPK1, TNFRSF19, SORT1, RPL11, JAK2, KALRN	480	588	63046	2.9039	0.992653	0.0289937	3.5272
GOTERM_BP_ALL	GO:0007623~circadian rhythm	6	1.0118	0.00206902	EGFR, KCNMA1, PRF1, TIMELESS, ERBB3, PER2	480	117	63046	6.73568	0.993105	0.0291905	3.57195
GOTERM_BP_ALL	GO:0012502~induction of programmed cell death	13	2.19224	0.00207556	DCC, C9, CADM1, ADORA2A, APH1B, TUBB, SOS1, RIPK1, TNFRSF19, SORT1, RPL11, JAK2, KALRN	480	589	63046	2.89897	0.993213	0.0291108	3.58304
GOTERM_BP_ALL	GO:0009991~response to extracellular stimulus	12	2.02361	0.00222528	ALPL, SSTR2, ADORA2B, ITGA6, STC2, SOX2, SI, LIPG, ANGPT1, TIE1, OGT, AACS	480	516	63046	3.05455	0.995268	0.0309994	3.83677
GOTERM_BP_ALL	GO:0043412~biopolymer modification	68	11.4671	0.00224202	HECW1, METAP2, DPH5, LMO7, TSPAN8, MAP3K4, CXCR4, B3GALNT2, CDK12, SHC1, TLK1, OGT, BRD4, TIE1, PRKACB, CDK5RAP1, MAP2K6, FTSJ3, EGFR, PIK3CG, IKBKAP, RET, BRCC3, WNK1, PIGU, RPS6KC1, WNK3, PPP1CC, PPM1D, UHRF2, PPM1K, RIPK1, UBR5, PDGFRB, NEK6, KALRN, PRKCZ, ADORA2B, MAMDC2, ERBB3, PTPLAD1, ABI2, EPHB1, EPHB2, EPHB6, FBXW7, TRDMT1, CAMK2D, B3GNT1, HECTD2, GAD1, HELLS, GALNT13, PTPRD, NIN, TAOK1,…	480	6210	63046	1.43825	0.995455	0.0310494	3.8651
GOTERM_BP_ALL	GO:0016310~phosphorylation	48	8.09444	0.00227402	UQCRC2, PRKCZ, ADORA2B, COX10, ERBB3, PTPLAD1, ABI2, ATP5G3, EPHB1, EPHB2, EPHB6, MAP3K4, CXCR4, CAMK2D, CDK12, TLK1, SHC1, TIE1, PRKACB, BRD4, MAP2K6, PIK3CG, EGFR, IKBKAP, RET, NIN, TAOK1, NDUFA9, MAP2K4, PDK4, ATP5F1, WNK1, ATP6V1H, RPS6KC1, WNK3, MAPK10, MON2, ATP6V1C1, PRLR, RIPK1, ATP5C1, PDGFRB, SPTBN1, MVK, JAK2, PGK1, NEK6, KALRN	480	4003	63046	1.57497	0.995792	0.0313058	3.91923
GOTERM_BP_ALL	GO:0033036~macromolecule localization	52	8.76897	0.00234119	ATP10B, AP4E1, GM2A, XPO5, MLH3, CLTC, MXI1, SRP19, RAB1A, AP1S3, VPS13C, ATP8B1, NECAP1, RPL11, TLK1, RAB27B, SEC24D, DHCR24, EGFR, FLNB, CLPX, CD36, VAMP7, IPO5, SORT1, RAB13, SRP72, SNX13, SRP9, CROT, SNX9, PLDN, STX7, CLU, POLA2, AP3M1, DMD, BCAP29, PCSK5, FAM160A2, SPTBN4, LIN7C, MON2, UPF3B, PLEKHA8, TSC1, TOMM70A, LIPG, ATP8A2, YWHAQ, SPTBN1, JAK2	480	4446	63046	1.53621	0.99642	0.0320334	4.03277
GOTERM_BP_ALL	GO:0002252~immune effector process	9	1.51771	0.00255578	TUBB, C9, CADM1, VAMP7, UNG, CLU, PI4K2A, ADAM17, DBH	480	306	63046	3.86311	0.997865	0.0347241	4.39462
GOTERM_BP_ALL	GO:0030155~regulation of cell adhesion	9	1.51771	0.00261749	PRKCZ, GTPBP4, CD36, PRLR, TSC1, ITGA6, ERBB3, SMOC1, JAK2	480	307	63046	3.85053	0.99816	0.0353491	4.49845
GOTERM_BP_ALL	GO:0007041~lysosomal transport	5	0.84317	0.00301306	FAM160A2, AP3M1, VAMP7, SORT1, M6PR	480	78	63046	8.4196	0.999291	0.0403635	5.16145
GOTERM_BP_ALL	GO:0043583~ear development	9	1.51771	0.00310158	KCNMA1, DLX6, MYO15A, MYO7A, SOX2, SIX1, NEUROG1, CUX1, PROX1	480	316	63046	3.74086	0.999427	0.0412964	5.30921
GOTERM_BP_ALL	GO:0051173~positive regulation of nitrogen compound metabolic process	25	4.21585	0.00322524	ADORA2B, ADORA2A, SOX2, NUFIP1, TCF7L1, CHD8, SMARCD1, NFAT5, SHC1, TCF4, ETV4, EGFR, DVL3, BRCC3, CCNH, SOX11, MECOM, PROX1, ATXN1, DNA2, NCOA3, EBF1, SIX1, JAK2, PHF5A	480	1706	63046	1.92476	0.999575	0.0426738	5.51528
GOTERM_BP_ALL	GO:0045664~regulation of neuron differentiation	10	1.68634	0.00331968	ROBO1, SOX2, SIX1, TGIF1, CDK5RAP2, CDH2, CDK5RAP1, CDH4, EPHB2, KALRN	480	392	63046	3.35066	0.999661	0.0436577	5.67236
GOTERM_BP_ALL	GO:0006464~protein modification process	64	10.7926	0.00334656	HECW1, METAP2, DPH5, LMO7, TSPAN8, MAP3K4, CXCR4, B3GALNT2, CDK12, SHC1, TLK1, OGT, BRD4, TIE1, PRKACB, MAP2K6, EGFR, PIK3CG, IKBKAP, RET, BRCC3, WNK1, PIGU, RPS6KC1, WNK3, PPP1CC, PPM1D, UHRF2, PPM1K, RIPK1, UBR5, PDGFRB, NEK6, KALRN, PRKCZ, ADORA2B, MAMDC2, ERBB3, PTPLAD1, ABI2, EPHB1, EPHB2, EPHB6, FBXW7, CAMK2D, B3GNT1, HECTD2, GAD1, GALNT13, PTPRD, NIN, TAOK1, PDK4, MAP2K4, MAPK10, ETF1, NMT…	480	5861	63046	1.43425	0.999683	0.0437649	5.71703
KEGG_PATHWAY	hsa05220:Chronic myeloid leukemia	4	0.674536	0.00335233	PIK3CG, SOS1, SHC1, MECOM	199	57	37848	13.3467	0.405767	0.0105659	3.95247
GOTERM_BP_ALL	GO:0007600~sensory perception	15	2.52951	0.00345988	CYP1B1, SLC12A2, ADORA2A, WFS1, MYO7A, SOX2, SPTBN4, CACNB2, RGS16, KCNIP3, EYA4, ELOVL4, MYO15A, SLC24A2, B3GNT1	480	796	63046	2.47511	0.999758	0.0449712	5.90511
GOTERM_BP_ALL	GO:0031325~positive regulation of cellular metabolic process	30	5.05902	0.00357984	ADORA2B, ADORA2A, SOX2, NUFIP1, TCF7L1, EDNRA, PSMF1, CHD8, RB1CC1, SMARCD1, NFAT5, SHC1, TCF4, ETV4, EGFR, DVL3, BRCC3, CCNH, SOX11, MECOM, PROX1, ATXN1, DNA2, NCOA3, PSME1, EBF1, SIX1, ADAM17, JAK2, PHF5A	480	2214	63046	1.77975	0.999819	0.046247	6.10384
GOTERM_BP_ALL	GO:0050804~regulation of synaptic transmission	9	1.51771	0.00361209	EGFR, SYP, PRKCZ, ADORA2A, SLC24A2, DLG4, GRIA4, LGI1, EPHB2	480	324	63046	3.6485	0.999833	0.0464055	6.15719
GOTERM_BP_ALL	GO:0050801~ion homeostasis	18	3.03541	0.00372925	KCNMA1, PRKCZ, ADORA2A, WFS1, ATP6V1H, RHAG, ITPR1, APLP2, ATXN1, EDNRA, TSC1, CXCR4, SBF2, SLC24A2, CLDN1, CAMK2D, JAK2, SLC30A8	480	1067	63046	2.21577	0.999874	0.0476229	6.35079
KEGG_PATHWAY	hsa05216:Thyroid cancer	3	0.505902	0.00486261	RET, TCF7L1, TPM3	199	20	37848	28.5286	0.530245	0.0149973	5.68589
KEGG_PATHWAY	hsa00450:Selenoamino acid metabolism	3	0.505902	0.00587147	AHCY, TRMT11, AHCYL1	199	22	37848	25.9351	0.598585	0.0177381	6.82777
KEGG_PATHWAY	hsa04630:Jak-STAT signaling pathway	4	0.674536	0.00645303	PIK3CG, PRLR, SOS1, JAK2	199	72	37848	10.5662	0.633392	0.0191123	7.48025
KEGG_PATHWAY	hsa04640:Hematopoietic cell lineage	3	0.505902	0.00754727	CD36, ITGA6, MME	199	25	37848	22.8229	0.690953	0.0219123	8.69656
KEGG_PATHWAY	hsa00270:Cysteine and methionine metabolism	3	0.505902	0.00754727	AHCY, TRDMT1, AHCYL1	199	25	37848	22.8229	0.690953	0.0219123	8.69656
KEGG_PATHWAY	hsa05416:Viral myocarditis	3	0.505902	0.00814825	PRF1, SGCG, DMD	199	26	37848	21.9451	0.718649	0.0232107	9.35833
KEGG_PATHWAY	hsa04670:Leukocyte transendothelial migration	4	0.674536	0.00922473	PIK3CG, ARHGAP5, CXCR4, CLDN1	199	82	37848	9.27761	0.762234	0.0257795	10.5327
KEGG_PATHWAY	hsa03030:DNA replication	3	0.505902	0.0121829	DNA2, POLA2, MCM3	199	32	37848	17.8304	0.850423	0.0333585	13.6885
KEGG_PATHWAY	hsa04110:Cell cycle	4	0.674536	0.0125942	RBL2, CCNH, YWHAQ, MCM3	199	92	37848	8.26917	0.859773	0.0338777	14.1191
KEGG_PATHWAY	hsa04622:RIG-I-like receptor signaling pathway	3	0.505902	0.0169174	RIPK1, DDX3Y, MAPK10	199	38	37848	15.0151	0.928969	0.0445732	18.5276
KEGG_PATHWAY	hsa04730:Long-term depression	3	0.505902	0.0169174	PLA2G12B, GRIA3, ITPR1	199	38	37848	15.0151	0.928969	0.0445732	18.5276
KEGG_PATHWAY	hsa05223:Non-small cell lung cancer	3	0.505902	0.0177713	EGFR, PIK3CG, SOS1	199	39	37848	14.6301	0.937919	0.0460147	19.3733

## Sheet: Supp Table 4
Supplementary Table 4. List of significant GO BP and KEGG pathways using the correlation analysis
Category	Term	Count	%	PValue	Genes	List Total	Pop Hits	Pop Total	Fold Enrichment	Bonferroni	Benjamini	FDR
GOTERM_BP_ALL	GO:0065007~biological regulation	1706	45.0846	5.61e-145	MEF2C, MEF2A, AIF1, BTC, RORB, B2M, BTK, LPHN2, MAP3K6, MAP3K4, MAP3K8, OGT, LPHN1, BRAF, PCBD1, SIPA1L2, EOMES, MARK4, PTRF, JUN, EIF2AK2, UNCX, HSD17B12, NFKBIA, MYBL1, MYBL2, DUSP19, BZW1L1, FAIM, SPPL3, PAIP2, PAIP1, NDC80, DUSP21, GAS2, ACACB, GAS1, SFMBT1, SFMBT2, EI24, RGS2, RGS5, CDC42BPA, RGS6, RGS7, RGS8, ACAD11, TSG101, ZNFX1, AP2S1, EZH1, ATP10A, GTSE1, C10ORF137, SMAP2, BRD7, BRD4, B…	3039	21420	63046	1.65229	2.85e-141	2.85e-141	1.07e-141
GOTERM_BP_ALL	GO:0050789~regulation of biological process	1616	42.7061	4.87e-137	MEF2C, MEF2A, AIF1, BTC, RORB, BTK, B2M, LPHN2, MAP3K6, MAP3K4, MAP3K8, OGT, LPHN1, BRAF, PCBD1, SIPA1L2, EOMES, MARK4, PTRF, JUN, EIF2AK2, UNCX, HSD17B12, NFKBIA, MYBL1, MYBL2, DUSP19, BZW1L1, FAIM, SPPL3, PAIP2, PAIP1, NDC80, DUSP21, GAS2, ACACB, GAS1, SFMBT1, SFMBT2, EI24, RGS2, RGS5, CDC42BPA, RGS6, RGS7, RGS8, ACAD11, TSG101, ZNFX1, AP2S1, EZH1, ATP10A, GTSE1, C10ORF137, SMAP2, BRD7, BRD8, A…	3039	20085	63046	1.66915	2.47e-133	1.24e-133	9.29e-134
GOTERM_BP_ALL	GO:0050794~regulation of cellular process	1561	41.2526	5.24e-136	MEF2C, MEF2A, AIF1, BTC, RORB, BTK, LPHN2, MAP3K6, MAP3K4, MAP3K8, OGT, LPHN1, BRAF, PCBD1, EOMES, SIPA1L2, MARK4, PTRF, JUN, EIF2AK2, UNCX, HSD17B12, NFKBIA, MYBL1, MYBL2, DUSP19, BZW1L1, FAIM, SPPL3, PAIP2, PAIP1, NDC80, DUSP21, GAS2, ACACB, GAS1, SFMBT1, SFMBT2, EI24, RGS2, RGS5, CDC42BPA, RGS6, RGS7, RGS8, ACAD11, TSG101, ZNFX1, AP2S1, EZH1, ATP10A, GTSE1, C10ORF137, SMAP2, BRD7, BRD8, ATF7IP…	3039	19112	63046	1.69443	2.66e-132	8.87e-133	9.98e-133
GOTERM_BP_ALL	GO:0032501~multicellular organismal process	970	25.6342	2.06e-111	MEF2C, MEF2A, RORB, BTK, CUL3, AGTR1, AGTR2, GRIN2B, GRIN2C, BRAF, KIF5A, KIF5C, EOMES, GRIN2A, LIG3, MYH9, MECOM, MARK4, PROX1, JUN, RYR3, RYR2, UNC13B, SH3GL2, UNCX, SH3GL1, DNAH11, RAD21L1, SERF1A, SERF1B, PABPC4, CACNB2, WARS2, BCL2L1, XAB2, INS, RAC3, RAC1, OBSL1, UNC119, GAS1, VDAC3, RGS2, SMURF1, ACAD11, MAB21L1, LZTS1, TSG101, NISCH, ZNF148, NMUR1, SNPH, FGF2, FGF3, EGFL6, MMP19, PI4KA, C…	3039	10061	63046	2.00013	1.05e-107	2.62e-108	3.93e-108
GOTERM_BP_ALL	GO:0032502~developmental process	832	21.9873	4.93e-88	MEF2C, MEF2A, RORB, BTK, CUL3, AGTR1, AGTR2, GRIN2B, BRAF, KIF5C, EOMES, GRIN2A, LIG3, MYH9, MECOM, PROX1, MARK4, JUN, MAPK7, SH3GL2, UNCX, SH3GL1, DNAH11, SERF1A, SERF1B, CACNB2, WARS2, BCL2L1, XAB2, INS, RAC3, RAC1, OBSL1, NDC80, GAS1, RGS2, SMURF1, MAB21L1, ACAD11, LZTS1, TSG101, EZH1, BNIP3, FGF2, FGF3, EGFL6, MMP19, MMP13, CARD11, SS18, CLIC4, PLXDC1, CLIC5, MGEA5, WNT9B, SCML2, ABI2, PCOLCE…	3039	8805	63046	1.96029	2.5e-84	5.01e-85	9.39e-85
GOTERM_BP_ALL	GO:0048856~anatomical structure development	703	18.5782	1.67e-85	MEF2C, MEF2A, LTBP3, XRCC6, HOXD12, L1CAM, RORB, BTK, CUL3, AGTR1, AGTR2, FLI1, GRIN2B, LOC100129652, MAP2K5, PHOX2A, OPA1, PTPRM, PTPRF, CRYAA, BRAF, KIF5C, LIG3, EOMES, GRIN2A, MYH9, MECOM, PCM1, PROX1, MARK4, CTNNA2, NME2, HNF4A, NME1, JUN, TRAPPC4, ADAMTS2, SH3GL2, UNCX, SH3GL1, NAGLU, SERF1A, ERBB2, SERF1B, ACP5, CACNB2, WARS2, BCL2L1, XAB2, NPHP3, MUSK, INS, RAC3, MYO15A, RAC1, OBSL1, UNC45…	3039	6935	63046	2.10298	8.5e-82	1.42e-82	3.19e-82
GOTERM_BP_ALL	GO:0007275~multicellular organismal development	756	19.9789	4.17e-78	MEF2C, MEF2A, RORB, BTK, CUL3, AGTR1, AGTR2, GRIN2B, BRAF, KIF5C, LIG3, GRIN2A, EOMES, MECOM, MYH9, MARK4, PROX1, JUN, SH3GL2, SH3GL1, UNCX, DNAH11, SERF1A, SERF1B, CACNB2, WARS2, BCL2L1, XAB2, RAC3, INS, RAC1, OBSL1, GAS1, SMURF1, MAB21L1, ACAD11, LZTS1, TSG101, FGF2, FGF3, EGFL6, MMP19, MMP13, CARD11, PLXDC1, CLIC5, WNT9B, ABI2, PCOLCE, IGSF10, SF3B1, PKD1, PPP3CA, SNAP25, WNT8A, MYF6, AIMP1, M…	3039	8023	63046	1.95484	2.12e-74	3.02e-75	7.94e-75
GOTERM_BP_ALL	GO:0048731~system development	642	16.9662	1.49e-76	MEF2C, MEF2A, LTBP3, XRCC6, HOXD12, RORB, L1CAM, BTK, AGTR1, AGTR2, FLI1, GRIN2B, LOC100129652, MAP2K5, PHOX2A, PTPRM, PTPRF, CRYAA, BRAF, KIF5C, LIG3, EOMES, GRIN2A, MYH9, MECOM, PROX1, MARK4, CTNNA2, NME2, NME1, JUN, TRAPPC4, ADAMTS2, SH3GL2, UNCX, SH3GL1, NAGLU, SERF1A, ERBB2, SERF1B, ACP5, CACNB2, WARS2, BCL2L1, NPHP3, MUSK, RAC3, INS, MYO15A, RAC1, OBSL1, UNC45B, DVL2, DVL3, KLF10, TGFBR2, G…	3039	6355	63046	2.09578	7.57e-73	9.46e-74	2.84e-73
KEGG_PATHWAY	hsa05200:Pathways in cancer	90	2.37844	1.17e-74	E2F1, E2F2, PPARD, MITF, TGFB3, GLI2, CCNE2, AKT1, ACVR1B, CCNE1, PAX8, PIK3CA, CSF3R, TPR, FGF2, FGF3, AKT3, CHUK, AKT2, HSP90AA2, PRKCA, PLD1, HSP90AA1, BCR, BRAF, PRKCG, FGF22, RB1, MECOM, CTNNA1, CDK2, RAD51, CTNNA2, DVL1L1, EP300, LAMC3, JUN, WNT9B, PDGFRA, PDGFRB, WNT11, PIAS1, FGFR2, DCC, TRAF2, APC2, GRB2, ERBB2, NFKBIA, BCL2L1, ZBTB16, TCF7L2, SUFU, ARNT, PTK2, RAC3, RAC1, TRAF6, PIK3R3,…	1049	243	37848	13.363	2.21e-72	2.21e-72	1.46e-71
GOTERM_BP_ALL	GO:0007165~signal transduction	638	16.8605	7.76e-66	PPP2R5B, PLEKHM1, STOML3, BTK, LPHN2, AGTR1, MAP3K6, AGTR2, HTR1B, MAP3K4, PPP1R1B, MAP3K8, PIK3C3, PIK3CA, OGT, DDAH2, DDAH1, MAP2K7, MAP2K6, MAP2K5, LPHN1, MAGI3, PTPRM, MAGI2, ROCK1, BRAF, MED12, COLEC12, MED13, PCLO, SSTR3, MED17, LOC100133211, JUN, MAPK7, MST1R, UNC13B, SH3GL2, SH3GL1, ERBB2, NFKBIA, HCRTR1, DUSP19, RAC3, INS, RAC1, FGL2, CDC42EP4, PPP2R2C, CDC42EP5, NPHP1, DVL2, DVL3, UNC11…	3039	6709	63046	1.97283	3.94e-62	4.38e-63	1.48e-62
GOTERM_BP_ALL	GO:0016043~cellular component organization	737	19.4767	1.15e-65	AIF1, MED23, ITSN2, CUL3, AGTR1, EPC1, INCENP, MED27, LOC653653, STAG2, STAG1, BRAF, PCBD1, KIF5C, MED12, EOMES, ESPL1, MED13, MYH9, MARK4, PROX1, NCAPD3, NCAPD2, PTRF, JUN, MED17, UNC13B, SH3GL2, SH3GL1, KIF4B, KIF4A, MTX3, HSD17B12, CACNB2, BCL2L1, RAC3, NCAPG2, RAC1, OBSL1, NDC80, GAS1, EMILIN1, CDC42BPA, ACAD11, LZTS2, AP2S1, EZH1, BNIP3, NISCH, MAP1LC3A, GFOD2, BRD8, TAF1L, BRF1, ARHGEF17, P…	3039	8261	63046	1.85081	5.85e-62	5.85e-63	2.19e-62
KEGG_PATHWAY	hsa04144:Endocytosis	67	1.77061	2.32e-62	CLTA, CHMP5, TSG101, CHMP6, AP2S1, VPS37A, CXCR1, PIP5K1C, VPS37B, PIP5K1A, CLTC, ZFYVE20, ACVR1B, SMAP2, CXCR4, WWP1, LOC731035, GIT2, ITCH, PLD2, PLD1, VPS45, PSD4, RAB11FIP5, ADRB2, CHMP1B, ACAP3, ACAP2, SH3KBP1, RAB5A, PDGFRA, PDCD6IP, SH3GL2, EPN1, EPN2, SH3GL1, FGFR2, PARD3, STAM2, ASAP2, EEA1, SRC, LOC100134209, SH3GLB2, SH3GLB1, IL2RG, NEDD4L, TRAF6, IQSEC3, EHD2, LOC728056, IQSEC1, IQSEC…	1049	148	37848	16.3335	4.36e-60	2.18e-60	2.88e-59
KEGG_PATHWAY	hsa04010:MAPK signaling pathway	73	1.92918	2.03e-60	MEF2C, GNA12, TGFB3, DAXX, AKT1, ACVR1B, MAP3K6, MAP3K4, MAP3K8, FGF2, MAP2K7, FGF3, MAP2K6, CHUK, AKT3, AKT2, MAP2K5, PRKCA, BRAF, CACNG8, CACNG6, CHP2, CACNG5, LOC100127984, PRKCG, FGF22, MECOM, FLNC, CACNG1, MAP4K4, RASGRF1, RRAS2, LOC100133211, JUN, GADD45G, PDGFRA, PDGFRB, MAPK7, MAP3K12, FGFR2, TRAF2, GRB2, PPM1A, MAPKAPK3, MKNK1, ELK1, CACNB2, PPM1B, ATF2, ELK4, RAC3, RASGRP2, RAC1, PPP3CC…	1049	197	37848	13.3698	3.81e-58	1.27e-58	2.52e-57
GOTERM_BP_ALL	GO:0031323~regulation of cellular metabolic process	792	20.9302	4.82e-59	MEF2C, MEF2A, MED25, MED23, RORB, MED20, AGTR1, EPC1, MAP3K6, AGTR2, MAP3K4, MED28, MED27, PQBP1, YEATS2, CAB39, PCBD1, MED12, MECP2, EOMES, MED13, MECOM, PROX1, TOX2, PTRF, MED17, JUN, MED18, UNCX, CRTC3, CRTC1, NFKBIA, MYBL1, MYBL2, DUSP19, LYL1, INS, BZW1L1, RAC1, CASZ1, PAIP2, PAIP1, ACACB, SFMBT1, SFMBT2, SMURF2, SMURF1, BACH2, LZTS1, ZNFX1, ZNF532, TSG101, EZH1, DAXX, C10ORF137, ZNF148, BRD…	3039	9477	63046	1.73373	2.45e-55	2.23e-56	9.18e-56
KEGG_PATHWAY	hsa04510:Focal adhesion	65	1.71776	2.75e-58	TLN2, PIP5K1C, PAK6, AKT1, PAK3, PIK3CA, SHC1, SHC3, RAPGEF1, SHC2, AKT3, AKT2, PRKCA, BRAF, ROCK1, PRKCG, FLNC, PPP1CC, PPP1CB, SPDYA, RASGRF1, LAMC3, JUN, PDGFRA, PDGFRB, RELN, COL1A1, CAV3, MYL2, GRB2, ERBB2, TNC, ITGA11, ITGA10, ELK1, SRC, PTK2, RAC3, COL6A3, ITGB6, RAC1, COL6A2, COL6A1, TNN, PIK3R3, THBS1, THBS2, PIK3R1, THBS3, THBS4, TNXB, TNXA, MET, ITGA1, MYLPF, ITGA2, HGF, MAPK10, CAPN2,…	1049	153	37848	15.3281	5.16e-56	1.29e-56	3.41e-55
GOTERM_BP_ALL	GO:0019222~regulation of metabolic process	823	21.7495	1.4e-57	MEF2C, MEF2A, MED25, MED23, RORB, MED20, AGTR1, EPC1, MAP3K6, AGTR2, MAP3K4, MED28, GRIN2C, MED27, PQBP1, YEATS2, CAB39, PCBD1, MED12, MECP2, EOMES, GRIN2A, MED13, MECOM, PROX1, TOX2, PTRF, MED17, JUN, MED18, UNCX, CRTC3, CRTC1, NFKBIA, BCL2L1, MYBL1, MYBL2, DUSP19, LYL1, INS, BZW1L1, RAC1, CASZ1, PAIP2, PAIP1, ACACB, SFMBT1, SFMBT2, SMURF2, SMURF1, BACH2, LZTS1, ZNFX1, ZNF532, TSG101, EZH1, BNIP…	3039	10071	63046	1.69533	7.09e-54	5.91e-55	2.66e-54
GOTERM_BP_ALL	GO:0007399~nervous system development	356	9.40803	8.24e-57	MEF2C, MEF2A, XRCC6, RORB, L1CAM, ZFP91, APOB, AGTR2, S1PR1, HTRA2, APOE, WWP1, S1PR5, DYNC2H1, RAB23, RAPGEF5, PITX1, PHOX2A, PTPRM, PTPRF, EFNB2, EMX2, KIF5C, GRIN2A, EOMES, MECOM, PROX1, MARK4, TBR1, FARP2, CTNNA2, LHFPL5, NME2, HES5, NAV2, NME1, PRDM6, NPTN, PDGFRA, TRAPPC4, DBN1, SH3GL2, UNCX, SH3GL1, GJA10, NAGLU, CDK5R1, ERBB2, SERF1A, SERF1B, EPHB3, MYT1, CALR, EPHB1, EPHB2, OTP, AHSG, SE…	3039	2991	63046	2.46922	4.19e-53	3.22e-54	1.57e-53
GOTERM_BP_ALL	GO:0048522~positive regulation of cellular process	468	12.3679	2.37e-56	MEF2C, BTC, XRCC6, RORB, L1CAM, BTK, CUL3, EPC1, AGTR1, BRPF1, AGTR2, GRIN2B, DDAH1, MAP2K6, MAP2K5, PTPRF, PCBD1, GRIN2A, EOMES, MED12, ESPL1, MED13, MECOM, PROX1, MARK4, NME2, SSTR3, HNF4A, NME1, MED17, LOC100133211, JUN, RYR2, MST1R, UNC13B, PRODH, ERBB2, CRTC1, HSD17B12, NFKBIA, BCL2L1, INS, RAC1, CDC42EP4, TCF4, ARHGEF10L, CDC42EP5, DVL3, KLF13, KLF10, TGFBR2, RPS9, GAS1, TNNI2, EMILIN1, DVL…	3039	4552	63046	2.1329	1.2e-52	8.59e-54	4.51e-53
GOTERM_BP_ALL	GO:0048518~positive regulation of biological process	497	13.1342	7.56e-56	MEF2C, BTC, PTGS1, XRCC6, RORB, L1CAM, BTK, B2M, CUL3, EPC1, AGTR1, BRPF1, AGTR2, GRIN2B, DDAH1, MAP2K6, MAP2K5, OPA1, PTPRF, PCBD1, GRIN2A, EOMES, MED12, ESPL1, MED13, MECOM, PROX1, MARK4, NME2, SSTR3, HNF4A, NME1, MED17, LOC100133211, JUN, RYR2, MST1R, UNC13B, PRODH, ERBB2, CRTC1, HSD17B12, NFKBIA, BCL2L1, INS, RAC1, CDC42EP4, TCF4, ARHGEF10L, CDC42EP5, DVL3, KLF13, KLF10, TGFBR2, RPS9, GAS1, T…	3039	4993	63046	2.06501	3.84e-52	2.56e-53	1.44e-52
KEGG_PATHWAY	hsa04080:Neuroactive ligand-receptor interaction	67	1.77061	1.46e-55	TACR3, GLRA1, THRB, GRIK1, GLRA3, GRIK3, GLRA2, GABBR1, GRIK5, LPAR2, GABBR2, GHRHR, EDNRA, AGTR1, AGTR2, HTR1B, S1PR1, GRIN2B, GRIN2C, NMUR1, S1PR5, TAAR1, CALCRL, HTR5A, RXFP2, GRIN2A, NTSR1, GRM1, GRM4, CRHR2, ADRB2, GRM2, SSTR3, GABRR1, GRM8, CHRM2, LPAR6, GRM7, DRD1, PARD3, ADORA2B, DRD2, ADCYAP1R1, OPRK1, NPY2R, BDKRB2, HCRTR1, P2RY6, CNR1, NPFFR2, GRPR, ADRA2B, LOC100131909, PTH2R, GABRA5,…	1049	180	37848	13.4298	2.75e-53	5.5e-54	1.82e-52
GOTERM_BP_ALL	GO:0048519~negative regulation of biological process	469	12.3943	1.6e-54	MEF2C, AIF1, BTC, PTGS1, SGMS1, MXI1, EPC1, HTR1B, AGTR2, GRIN2C, PIK3CA, DDAH2, PTPRM, PTPRF, BRAF, ROCK1, CRYAA, ZHX2, MECP2, GRIN2A, ESPL1, PROX1, CTNNA2, NME5, NME2, SSTR3, ZNF238, HNF4A, NME1, JUN, RYR2, ST18, EIF2AK2, MYO18A, PPP2R3B, ERBB2, NFKBIA, BCL2L1, ADCYAP1, NPHP3, INS, RAC1, FAIM, TCF4, DNMT3A, PAIP2, KLF10, KLF11, TGFBR2, GAS1, HGF, RERG, EI24, RGS2, TRPS1, MAP2, RGS5, UBA3, RGS6,…	3039	4634	63046	2.09963	8.11e-51	5.07e-52	3.04e-51
GOTERM_BP_ALL	GO:0048869~cellular developmental process	481	12.7114	3.48e-54	MEF2C, MEF2A, XRCC6, RORB, L1CAM, BTK, CUL3, LOC100129652, PHOX2A, PTPRM, OPA1, PTPRF, CRYAA, KIF5C, GRIN2A, EOMES, PCM1, MYH9, PROX1, CTNNA2, NME5, NME2, HNF4A, TRAPPC9, NME1, JUN, TRAPPC4, MAPK7, UNCX, ERBB2, CACNB2, WARS2, BCL2L1, MUSK, RAC3, INS, RAC1, OBSL1, UNC45B, TGFBR2, NDC80, GAS1, HGF, FXR1, DVL1, RGS2, MAP2, TGFBR3, MAP7, SMURF1, RTN4, HNF1B, LZTS1, TSG101, BNIP3, RTN1, DYNLL2, HLX, A…	3039	4822	63046	2.0694	1.77e-50	1.04e-51	6.63e-51
GOTERM_BP_ALL	GO:0051171~regulation of nitrogen compound metabolic process	656	17.3362	2.94e-53	MEF2C, MEF2A, XRCC6, HOXD12, MED25, MED23, RORB, MXI1, MED20, EPC1, AGTR2, HTR1B, BRPF1, CDCA7, FLI1, MED28, MED27, PHTF2, PHTF1, PQBP1, YEATS2, GUCA2B, DDAH1, PHOX2A, RCOR3, ZNF644, TADA2A, PCBD1, ZNF646, TADA2B, ZHX2, EOMES, MECP2, MED12, HMG20A, HNF4G, MED13, MECOM, PROX1, TOX2, NME2, ZNF238, HNF4A, PTRF, NME1, MED17, JUN, MED18, SMARCAL1, ST18, UNCX, CRTC3, CRTC1, NFKBIA, MYBL1, MYBL2, ADCYAP…	3039	7555	63046	1.80134	1.49e-49	8.3e-51	5.61e-50
KEGG_PATHWAY	hsa04020:Calcium signaling pathway	58	1.53277	1.57e-52	PLCZ1, SLC8A3, ADCY1, ADCY2, TACR3, TNNC2, PHKB, EDNRA, AGTR1, ATP2B3, PLCB4, GRIN2C, CHRNA7, CHRFAM7A, HTR5A, PRKCA, PHKG1, CHP2, GRIN2A, PRKCG, NTSR1, GRM1, ADRB2, CHRM2, RYR3, PDGFRA, PDGFRB, RYR2, PHKA2, DRD1, ADORA2B, ERBB2, CAMK2G, BDKRB2, PDE1B, PDE1C, PLCD3, CAMK2D, GRPR, PPP3CC, CAMK2B, PPP3CA, LOC100131909, SLC8A1, SLC8A2, GRIN1, ITPR3, VDAC3, ITPR1, ITPR2, P2RX4, ADCY9, PLCG1, ATP2A1, …	1049	134	37848	15.6167	2.96e-50	4.93e-51	1.95e-49
GOTERM_BP_ALL	GO:0048523~negative regulation of cellular process	433	11.4429	4.59e-52	MEF2C, AIF1, PTGS1, BTC, SGMS1, MXI1, EPC1, HTR1B, AGTR2, PIK3CA, DDAH2, PTPRM, PTPRF, BRAF, ROCK1, CRYAA, ZHX2, MECP2, ESPL1, PROX1, NME5, NME2, SSTR3, ZNF238, HNF4A, NME1, JUN, ST18, EIF2AK2, MYO18A, PPP2R3B, ERBB2, NFKBIA, BCL2L1, ADCYAP1, NPHP3, INS, RAC1, FAIM, TCF4, DNMT3A, PAIP2, KLF10, KLF11, TGFBR2, GAS1, HGF, RERG, EI24, RGS2, TRPS1, MAP2, RGS5, UBA3, RGS6, RGS7, TGFBR3, RGS8, SMURF2, S…	3039	4205	63046	2.13623	2.33e-48	1.23e-49	8.75e-49
KEGG_PATHWAY	hsa04810:Regulation of actin cytoskeleton	61	1.61205	4.6e-52	INS-IGF2, GNA12, WASF2, IQGAP3, PIP5K1C, PIP5K1A, IQGAP1, TTLL3, PAK6, TIAM2, GSN, PAK3, TIAM1, LOC100129652, PIK3CA, MSN, CSK, FGF2, FGF3, ARHGEF4, BRAF, ROCK1, FGF22, MYH9, PPP1CC, PPP1CB, SPDYA, CHRM2, RRAS2, LOC100133211, CFL1, PDGFRA, PDGFRB, FGFR2, APC2, SSH1, MYL2, DIAPH3, ITGA11, ITGA10, ABI2, RDX, ARPC4, ITGB2, BDKRB2, PTK2, EZR, RAC3, INS, ITGB6, RAC1, PIK3R3, PIK3R1, ITGA1, ITGA2, MYLP…	1049	156	37848	14.1082	8.64e-50	1.23e-50	5.7e-49
GOTERM_BP_ALL	GO:0006350~transcription	478	12.6321	1.01e-51	MEF2C, MEF2A, MED25, HOXD12, MED23, RORB, LOC441454, MXI1, MED20, EPC1, BRPF1, CDCA7, FLI1, MED28, PPP1R1B, MED27, PHTF2, PQBP1, PHTF1, PHOX2A, ZNF644, TADA2A, RCOR3, TADA2B, ZHX2, MECP2, EOMES, MED12, HMG20A, MED13, HNF4G, PROX1, TOX2, NME2, ZNF238, PTRF, HNF4A, NME1, MED17, JUN, MED18, ST18, UNCX, CRTC3, CRTC1, MYBL1, MYBL2, DIDO1, XAB2, LYL1, BZW1L1, CASZ1, LOC100134189, TCF4, KLF13, KLF10, KL…	3039	4874	63046	2.03455	5.11e-48	2.56e-49	1.92e-48
GOTERM_BP_ALL	GO:0019219~regulation of nucleobase, nucleoside, nucleotide and nucleic acid metabolic process	647	17.0983	1.02e-51	MEF2C, MEF2A, XRCC6, HOXD12, MED25, MED23, RORB, MXI1, MED20, EPC1, HTR1B, BRPF1, CDCA7, FLI1, MED28, MED27, PHTF2, PHTF1, PQBP1, YEATS2, GUCA2B, PHOX2A, RCOR3, ZNF644, TADA2A, PCBD1, ZNF646, TADA2B, ZHX2, EOMES, MECP2, MED12, HMG20A, HNF4G, MED13, MECOM, PROX1, TOX2, NME2, ZNF238, HNF4A, PTRF, NME1, MED17, JUN, MED18, SMARCAL1, ST18, UNCX, CRTC3, CRTC1, NFKBIA, MYBL1, MYBL2, ADCYAP1, MUSK, INS, …	3039	7487	63046	1.79276	5.2e-48	2.48e-49	1.95e-48
GOTERM_BP_ALL	GO:0030154~cell differentiation	457	12.0772	5.94e-51	MEF2C, MEF2A, XRCC6, RORB, L1CAM, BTK, CUL3, LOC100129652, PHOX2A, PTPRM, PTPRF, CRYAA, KIF5C, GRIN2A, EOMES, MYH9, PROX1, CTNNA2, NME5, NME2, HNF4A, TRAPPC9, NME1, JUN, TRAPPC4, MAPK7, UNCX, ERBB2, CACNB2, WARS2, BCL2L1, MUSK, RAC3, INS, RAC1, OBSL1, UNC45B, TGFBR2, GAS1, HGF, FXR1, DVL1, RGS2, MAP2, TGFBR3, SMURF1, RTN4, HNF1B, LZTS1, TSG101, BNIP3, RTN1, DYNLL2, HLX, ANGPT1, ANGPT2, FGF2, FGF3…	3039	4595	63046	2.06328	3.02e-47	1.37e-48	1.13e-47
GOTERM_BP_ALL	GO:0080090~regulation of primary metabolic process	746	19.7146	3.41e-50	MEF2C, MEF2A, MED25, RORB, MED23, MED20, MAP3K6, AGTR1, EPC1, MED28, GRIN2C, MED27, YEATS2, PQBP1, CAB39, PCBD1, MED12, MECP2, GRIN2A, EOMES, MED13, MECOM, PROX1, TOX2, PTRF, JUN, MED17, MED18, UNCX, CRTC3, CRTC1, NFKBIA, MYBL1, MYBL2, LYL1, INS, BZW1L1, RAC1, CASZ1, PAIP2, PAIP1, ACACB, SFMBT1, SFMBT2, SMURF2, SMURF1, LZTS1, BACH2, TSG101, ZNF532, ZNFX1, EZH1, DAXX, C10ORF137, ZNF148, BRD7, GATA…	3039	9190	63046	1.68403	1.73e-46	7.53e-48	6.5e-47
GOTERM_BP_ALL	GO:0003008~system process	290	7.66385	1.75e-48	SYT1, ADCY1, PITPNA, RP2, STRC, EDN2, PTGS1, RORB, AGTR1, AGTR2, HTR1B, FLI1, S1PR1, GRIN2B, GRIN2C, APOE, KCNK5, CHRNA5, CHRNA7, CHRNA1, GUCA2B, MAP2K6, GJD2, OPA1, PTPRF, CRYAA, KIF5A, GRIN2A, UBR3, PCLO, CTNNA2, LHFPL5, COLQ, RYR3, JUN, RYR2, UNC13B, KCNMB3, GJA10, IQCB1, KCNMB4, RAD21L1, ERBB2, CACNB2, BDKRB2, OTOS, MYO9A, EPHB2, HCRTR1, NPHP3, GAD2, SERINC5, MUSK, SYPL1, RAC3, MYO15A, NKX2-1…	3039	2367	63046	2.54171	8.88e-45	3.7e-46	3.33e-45
KEGG_PATHWAY	hsa04360:Axon guidance	50	1.32135	8.67e-48	NRP1, L1CAM, PAK6, ROBO1, PAK3, CXCR4, SEMA3E, SEMA3C, UNC5D, ROBO2, SEMA3A, ROCK1, LOC642132, EFNB2, CHP2, CDK5, CFL1, SRGAP3, SRGAP1, ABLIM1, DCC, PLXNC1, ABLIM3, EPHB3, EPHB1, EPHB2, SEMA5B, EPHB6, PTK2, RAC3, RAC1, NFAT5, PPP3CC, PPP3CA, RASA1, NFATC1, MET, NTN4, NTNG1, DPYSL2, NTN3, EPHA5, EPHA4, SEMA6A, SEMA6B, EPHA7, EPHA6, SEMA6D, FYN, EPHA8, ROCK1P1, ABL1	1049	105	37848	17.181	1.63e-45	2.04e-46	1.08e-44
GOTERM_BP_ALL	GO:0060255~regulation of macromolecule metabolic process	727	19.2125	4.16e-45	MEF2C, MEF2A, LTBP4, XRCC6, HOXD12, MED25, MED23, RORB, MXI1, MED20, EPC1, AGTR1, MAP3K6, BRPF1, CDCA7, FLI1, MED28, GRIN2C, MED27, PHTF2, PHTF1, PQBP1, YEATS2, PHOX2A, RCOR3, ZNF644, TADA2A, PCBD1, ZNF646, TADA2B, ZHX2, EOMES, GRIN2A, MECP2, MED12, HMG20A, HNF4G, MED13, MECOM, PROX1, TOX2, NME2, ZNF238, HNF4A, PTRF, NME1, MED17, JUN, MED18, SMARCAL1, ST18, UNCX, CRTC3, CRTC1, NFKBIA, BCL2L1, MYB…	3039	9165	63046	1.64562	2.11e-41	8.45e-43	7.93e-42
GOTERM_BP_ALL	GO:0045449~regulation of transcription	587	15.5127	1.1e-43	MEF2C, MEF2A, XRCC6, HOXD12, MED25, MED23, RORB, MXI1, MED20, EPC1, BRPF1, CDCA7, FLI1, MED28, MED27, PHTF2, PHTF1, YEATS2, PQBP1, PHOX2A, RCOR3, ZNF644, TADA2A, PCBD1, ZNF646, TADA2B, ZHX2, EOMES, MECP2, MED12, HMG20A, HNF4G, MED13, MECOM, PROX1, TOX2, NME2, ZNF238, HNF4A, PTRF, NME1, MED17, JUN, MED18, SMARCAL1, ST18, UNCX, CRTC3, CRTC1, NFKBIA, MYBL1, MYBL2, MUSK, INS, LYL1, BZW1L1, CASZ1, LOC…	3039	6933	63046	1.75648	5.6e-40	2.15e-41	2.1e-40
GOTERM_BP_ALL	GO:0031326~regulation of cellular biosynthetic process	662	17.4947	4.18e-43	MEF2C, MEF2A, XRCC6, HOXD12, MED25, MED23, RORB, MXI1, MED20, EPC1, AGTR2, HTR1B, BRPF1, CDCA7, FLI1, MED28, MED27, PHTF2, PHTF1, PQBP1, YEATS2, GUCA2B, DDAH1, PHOX2A, RCOR3, ZNF644, TADA2A, PCBD1, ZNF646, TADA2B, ZHX2, EOMES, MECP2, MED12, HMG20A, HNF4G, MED13, MECOM, PROX1, TOX2, NME2, ZNF238, HNF4A, PTRF, NME1, MED17, JUN, MED18, SMARCAL1, ST18, UNCX, CRTC3, CRTC1, NFKBIA, MYBL1, MYBL2, ADCYAP…	3039	8194	63046	1.67606	2.12e-39	7.86e-41	7.96e-40
GOTERM_BP_ALL	GO:0009889~regulation of biosynthetic process	663	17.5211	1.83e-42	MEF2C, MEF2A, XRCC6, HOXD12, MED25, MED23, RORB, MXI1, MED20, EPC1, AGTR2, HTR1B, BRPF1, CDCA7, FLI1, MED28, MED27, PHTF2, PHTF1, PQBP1, YEATS2, GUCA2B, DDAH1, PHOX2A, RCOR3, ZNF644, TADA2A, PCBD1, ZNF646, TADA2B, ZHX2, EOMES, MECP2, MED12, HMG20A, HNF4G, MED13, MECOM, PROX1, TOX2, NME2, ZNF238, HNF4A, PTRF, NME1, MED17, JUN, MED18, SMARCAL1, ST18, UNCX, CRTC3, CRTC1, NFKBIA, MYBL1, MYBL2, ADCYAP…	3039	8248	63046	1.6676	9.3e-39	3.32e-40	3.49e-39
KEGG_PATHWAY	hsa04110:Cell cycle	44	1.16279	4.04e-42	E2F1, E2F2, MAD1L1, CDC14B, DBF4, TGFB3, PRKDC, TTK, PTTG2, PTTG1, CCNE2, CCNE1, CDC45, MCM7, CDKN2D, BUB1, STAG2, BUB3, STAG1, ANAPC2, CDC6, RBL1, CREBBP, SMAD3, CDC23, ESPL1, SMAD2, RB1, MCM2, MCM3, MCM4, SMC3, CDK2, MCM6, CCNB3, CCNB2, EP300, PLK1, GADD45G, YWHAQ, PCNA, LOC731751, ANAPC7, ABL1, SMC1A, MAD2L2	1049	92	37848	17.2557	7.6e-40	8.44e-41	5.01e-39
KEGG_PATHWAY	hsa04114:Oocyte meiosis	40	1.05708	2.19e-40	PLCZ1, ADCY1, ADCY2, PPP2R5B, INS-IGF2, CAMK2G, ADCY6, AURKA, PTTG2, PTTG1, AURKAPS1, CCNE2, CCNE1, INS, CAMK2D, BUB1, PPP3CC, FBXO5, CAMK2B, PPP3CA, ANAPC2, SGOL1, CHP2, LOC100127984, CDC23, IGF2, ESPL1, ITPR3, PPP1CC, PPP1CB, SMC3, CDK2, ITPR1, ITPR2, SPDYA, RPS6KA6, CCNB2, MAPK12, ADCY9, RPS6KA2, PLK1, YWHAQ, CALM3, ANAPC7, SMC1A, MAD2L2, CALM2, CALM1	1049	76	37848	18.9895	4.12e-38	4.12e-39	2.72e-37
KEGG_PATHWAY	hsa04910:Insulin signaling pathway	46	1.21564	2.36e-40	PRKAG3, PHKB, INS-IGF2, PRKAG2, HK2P1, AKT1, EIF4EBP1, PIK3CA, SHC1, SHC3, INSR, SHC2, RAPGEF1, AKT3, AKT2, BRAF, PTPRF, PHKG1, FLOT2, SOCS1, PRKAB1, FBP2, PPP1CC, PPP1CB, PPARGC1A, SPDYA, G6PC, PKLR, PHKA2, GRB2, HK2, MKNK1, ELK1, G6PC2, INPP5K, INS, PRKAA2, TRIP10, PIK3R3, PIK3R1, IGF2, ACACB, MAPK10, CBLC, TSC1, PYGM, GCK, PRKAR1B, CALM3, MTOR, CALM2, CALM1	1049	112	37848	14.8186	4.43e-38	4.03e-39	2.92e-37
GOTERM_BP_ALL	GO:0048513~organ development	452	11.945	9.25e-40	MEF2C, MEF2A, RORB, BTK, AGTR1, AGTR2, FLI1, GRIN2B, LOC100129652, MAP2K5, PHOX2A, PTPRM, BRAF, CRYAA, EOMES, MECOM, MYH9, PROX1, CTNNA2, NME2, NME1, JUN, ADAMTS2, UNCX, ERBB2, CACNB2, ACP5, WARS2, BCL2L1, NPHP3, MUSK, INS, MYO15A, RAC1, OBSL1, UNC45B, DVL2, DVL3, KLF10, TGFBR2, GAS1, HGF, FXR1, DVL1, PCDH18, TGFBR3, SMURF1, MAB21L1, ACAD11, RTN4, HNF1B, TSG101, CCNE1, HSF1, HLX, ANGPT1, ANGPT2, …	3039	4997	63046	1.87653	4.7e-36	1.62e-37	1.76e-36
GOTERM_BP_ALL	GO:0006996~organelle organization	397	10.4915	1.33e-39	AIF1, XRCC6, SYP, EPC1, BRPF1, CDCA8, BRPF3, LOC100129652, INCENP, STAG2, STAG1, OPA1, TADA2A, ROCK1, CRYAA, KIF5C, HMG20A, ESPL1, PCM1, MYH9, MARK4, PCLO, PROX1, NCAPD3, NCAPD2, JUN, SMARCAL1, TPPP3, KIF4B, KIF4A, MTX3, BCL2L1, DAAM2, RAC3, NCAPG2, RAC1, OBSL1, NPHP1, DNMT3A, NUF2, NDC80, HGF, MAP2, CDC42BPA, MAP7, H3F3C, LZTS2, AP2S1, EZH1, BNIP3, NISCH, MAP1LC3A, BRD8, STX6, FMNL1, CDC6, FMNL2…	3039	4169	63046	1.97554	6.78e-36	2.26e-37	2.54e-36
GOTERM_BP_ALL	GO:0050896~response to stimulus	643	16.9926	3.43e-39	XRCC3, AIF1, RP2, XRCC6, PTGS1, RORB, SGMS1, B2M, MAP3K6, AGTR2, HTR1B, MAP3K4, GRIN2B, GRIN2C, PPP1R1B, OGT, DDAH2, MAP2K7, MAP2K6, LUC7L3, OPA1, PTPRM, CRYAA, LIG3, EOMES, GRIN2A, COLEC12, MECOM, CTNNA2, NME2, GLUL, HNF4A, NME1, JUN, RYR2, MST1R, EIF2AK2, ERBB2, PABPC4, ACP5, NFKBIA, BCL2L1, XAB2, HCRTR1, DUSP19, INS, MYO15A, RAC1, IGKC, CDC42EP5, NPHP1, UNC119, RECQL5, KLF10, TGFBR2, MAP2K4, A…	3039	8109	63046	1.64502	1.74e-35	5.63e-37	6.54e-36
GOTERM_BP_ALL	GO:0009653~anatomical structure morphogenesis	355	9.38161	5.79e-38	DYNC2LI1, HOXD12, RORB, L1CAM, VPS33A, CUL3, ZFP91, APOB, AGTR2, FLI1, S1PR1, APOE, LOC100129652, DYNC2H1, RAB23, RPL10AP9, RPL10AP6, PITX1, OPA1, PTPRM, BRAF, CRYAA, EFNB2, KIF5C, EOMES, MECOM, PCM1, MYH9, PROX1, TBR1, CTNNA2, LHFPL5, HNF4A, JUN, PDGFRA, PDGFRB, TGFB1I1, EXT2, ADD1, UNCX, CDK5R1, ALDOC, ERBB2, ACP5, WARS2, EPHB3, EPHB1, ADA, EPHB2, MACF1, LHX1, INS, MYO15A, RAC1, BAI1, LHX4, LHX…	3039	3616	63046	2.0367	2.94e-34	9.2e-36	1.1e-34
GOTERM_BP_ALL	GO:0010556~regulation of macromolecule biosynthetic process	626	16.5433	7.79e-38	MEF2C, MEF2A, XRCC6, HOXD12, MED25, MED23, RORB, MXI1, MED20, EPC1, BRPF1, CDCA7, FLI1, MED28, MED27, PHTF2, PHTF1, PQBP1, YEATS2, PHOX2A, RCOR3, ZNF644, TADA2A, PCBD1, ZNF646, TADA2B, ZHX2, EOMES, MECP2, MED12, HMG20A, HNF4G, MED13, MECOM, PROX1, TOX2, NME2, ZNF238, HNF4A, PTRF, NME1, MED17, JUN, MED18, SMARCAL1, ST18, UNCX, CRTC3, CRTC1, NFKBIA, MYBL1, MYBL2, MUSK, INS, LYL1, BZW1L1, CASZ1, LOC…	3039	7907	63046	1.64244	3.96e-34	1.2e-35	1.48e-34
GOTERM_BP_ALL	GO:0010468~regulation of gene expression	633	16.7283	2.26e-37	MEF2C, MEF2A, XRCC6, HOXD12, MED25, MED23, RORB, MXI1, MED20, EPC1, BRPF1, CDCA7, FLI1, MED28, MED27, PHTF2, PHTF1, PQBP1, YEATS2, PHOX2A, RCOR3, ZNF644, TADA2A, PCBD1, ZNF646, TADA2B, ZHX2, EOMES, MECP2, MED12, HMG20A, HNF4G, MED13, MECOM, PROX1, TOX2, NME2, ZNF238, HNF4A, PTRF, NME1, MED17, JUN, MED18, SMARCAL1, ST18, UNCX, CRTC3, CRTC1, NFKBIA, BCL2L1, MYBL1, MYBL2, MUSK, INS, LYL1, BZW1L1, CA…	3039	8053	63046	1.6307	1.15e-33	3.37e-35	4.3e-34
KEGG_PATHWAY	hsa04310:Wnt signaling pathway	43	1.13636	4.9e-37	NKD1, PPARD, NKD2, APC2, PPP2R5B, CAMK2G, TCF7L2, DAAM2, PLCB4, RAC3, RAC1, NFAT5, CAMK2D, PPP3CC, CAMK2B, PPP3CA, WNT8A, AXIN1, NFATC1, DVL2, PRKCA, FZD8, DVL3, ROCK1, CREBBP, CHP2, SMAD3, PRKCG, FZD3, SMAD2, MAPK10, FZD5, DVL1, DVL1L1, SFRP5, EP300, PRICKLE1, SFRP2, ROCK1P1, JUN, PRICKLE2, WNT9B, WNT11, WNT7A, LRP5	1049	108	37848	14.3652	9.22e-35	7.68e-36	6.08e-34
GOTERM_BP_ALL	GO:0050877~neurological system process	224	5.91966	6.46e-37	SYT1, ADCY1, PITPNA, STRC, RP2, RORB, AGTR2, HTR1B, S1PR1, GRIN2B, GRIN2C, APOE, CHRNA5, CHRNA7, CHRNA1, GJD2, OPA1, PTPRF, CRYAA, KIF5A, GRIN2A, UBR3, PCLO, CTNNA2, LHFPL5, COLQ, JUN, UNC13B, GJA10, KCNMB3, IQCB1, KCNMB4, RAD21L1, ERBB2, CACNB2, MYO9A, OTOS, EPHB2, NPHP3, HCRTR1, GAD2, SERINC5, MUSK, SYPL1, RAC3, MYO15A, GAD1, COL18A1, UNC119, VDAC3, DVL1, SFRP5, TMOD2, CHRNB3, CHRNB1, ACAD11, C…	3039	1841	63046	2.52418	3.28e-33	9.37e-35	1.23e-33
GOTERM_BP_ALL	GO:0010646~regulation of cell communication	298	7.87526	1.62e-34	CHMP5, EDN2, LTBP4, LPAR2, L1CAM, ITSN2, SYP, MAP3K6, ZFP91, AGTR2, HTR1B, S1PR1, GRIN2B, GBF1, GRIN2C, APOE, GAB1, GIT2, RAPGEF6, RAB23, RAPGEF5, ABRA, CHRNA7, RAPGEF3, RAPGEF1, MAP2K6, PLD2, DAB2IP, F10, BCR, PTPRF, MAGI1, CD3E, GRIN2A, SIPA1L2, FARP1, FARP2, GAPVD1, ACAP3, HNF4A, ACAP2, NPTN, TGFB1I1, DBN1, TBC1D8B, KCNMB4, ENPP1, ERBB2, PTPLAD1, ASAP2, NFKBIA, CALR, CD74, CDC37, ADA, EPHB2, A…	3039	2927	63046	2.11213	8.21e-31	2.28e-32	3.08e-31
GOTERM_BP_ALL	GO:0044419~interspecies interaction between organisms	73	1.92918	2.29e-34	XPO1, TSG101, VAPB, BNIP3, TBP, DAXX, TLR7, TOP1, CXCR4, CXCR7, WWP1, E4F1, ITCH, INSR, LOC285359, ATF7IP, LOC644063, MAGI3, MPDZ, DDB1, RBL1, EFNB2, ATP6V1H, UBE2I, RB1, SPEN, WDR48, TAF11, PDCL3, EP300, LCK, CD81, PDCD6IP, BIN1, EIF2AK2, THOC2, KPNA1, SIVA1, PACS1, CRTC3, HS3ST6, GRB2, CRTC1, UNG, POLA1, NLRX1, NFKBIA, IVNS1ABP, SRC, VCAM1, HNRNPK, ITGB6, TAP1, IL2RG, NEDD4L, TNPO1, PIK3R1, ERC…	3039	261	63046	5.80242	1.16e-30	3.15e-32	4.37e-31
GOTERM_BP_ALL	GO:0007154~cell communication	218	5.7611	4.41e-34	SYT1, LTBP4, HTR1B, S1PR1, GRIN2B, GRIN2C, APOE, CHRNA5, CHRNA1, GJE1, GJD2, PLD2, PLD1, PTPRF, KIF5A, EFNB2, GRIN2A, PCLO, CTNNA2, SSTR3, COLQ, JUN, UNC13B, GJA10, ENPP5, KCNMB3, KCNMB4, RAD21L1, ERBB2, CACNB2, MME, EPHB1, ADCYAP1, HCRTR1, GAD2, SERINC5, MUSK, SYPL1, INS, LHX1, NKX2-1, LHX5, GAD1, UNC119, KLF10, SMAD2, HGF, VDAC3, DVL1, SFRP2, TMOD2, CHRNB3, CHRNB1, CHRNE, PPARD, HNF1B, NRP1, GL…	3039	1845	63046	2.45125	2.24e-30	5.89e-32	8.4e-31
GOTERM_BP_ALL	GO:0007242~intracellular signaling cascade	350	9.24947	7.22e-34	ADCY1, ADCY2, PLEKHM1, EDN2, ADCY6, SNIP1, AURKA, LPAR2, BTK, AGTR1, MAP3K6, AGTR2, HTR1B, MAP3K4, S1PR1, APOE, GAB1, PIK3C3, RAPGEF6, RAB23, PIK3CA, RAPGEF5, CHRNA7, DEPDC1B, RAPGEF3, DDAH2, RAPGEF1, DDAH1, MAP2K7, MAP2K6, MAP2K5, GTPBP2, PLD2, MAGI3, PLD1, BCR, MAGI2, BRAF, ROCK1, MED12, WNK1, WNK3, COLEC12, DEPDC1, MED13, PPARGC1A, PCLO, DEPDC4, FARP2, DEPDC5, RND2, CRHR2, SSTR3, RAB18, RAB19,…	3039	3715	63046	1.9545	3.67e-30	9.4e-32	1.38e-30
KEGG_PATHWAY	hsa04722:Neurotrophin signaling pathway	37	0.977801	4.25e-33	GRB2, CAMK2G, NFKBIA, AKT1, GAB1, RAC1, CAMK2D, PIK3CA, SHC1, CAMK2B, SHC3, TRAF6, CSK, PIK3R3, MAP2K7, RAPGEF1, SHC2, PIK3R1, AKT3, AKT2, MAP2K5, BRAF, LOC100127984, MAPK11, MAPK10, KIDINS220, RPS6KA5, NTRK3, RPS6KA6, MAPK12, PLCG1, RPS6KA2, MAPK14, JUN, YWHAQ, CALM3, MAPK7, ABL1, CALM2, CALM1	1049	87	37848	15.3444	7.98e-31	6.14e-32	5.27e-30
KEGG_PATHWAY	hsa04062:Chemokine signaling pathway	37	0.977801	2.92e-31	PARD3, ADCY1, ADCY2, GRB2, ADCY6, GNG13, NFKBIA, CXCR1, AKT1, PTK2, PLCB4, TIAM2, CXCR4, TIAM1, RAC1, RASGRP2, PIK3CA, SHC1, SHC3, PIK3R3, CSK, SHC2, CHUK, AKT3, PIK3R1, AKT2, BRAF, ROCK1, VAV2, CCNL2, ELMO1, CCR6, ADCY9, GNB2, ROCK1P1, GNB5, JAK2, GRK4, GNB4	1049	96	37848	13.9059	5.48e-29	3.92e-30	3.62e-28
GOTERM_BP_ALL	GO:0008219~cell death	189	4.99471	4.15e-31	MEF2C, MEF2A, VAPB, L1CAM, SGMS1, G2E3, HTRA2, BIRC8, LOC285359, LUC7L3, MAGI3, OPA1, ROCK1, KIF5A, PTPRH, ESPL1, JUN, MAPK7, EIF2AK2, SIVA1, ALDOC, STK17B, NFKBIA, BCL2L1, STK17A, DIDO1, SLC11A2, AHRR, INS, RAC1, FAIM, C16ORF5, MLL, ABR, LGALS1, KLF11, TRIO, SMAD3, GAS2, GAS1, FXR1, SFRP5, SEMA6A, RABEP1, CSRNP1, ATP2A1, RTN4, PPARD, INS-IGF2, BNIP3, DAXX, MCF2L, KCNIP3, TNFRSF11B, NISCH, SPG21,…	3039	1556	63046	2.51988	2.11e-27	5.28e-29	7.92e-28
KEGG_PATHWAY	hsa05210:Colorectal cancer	33	0.872093	8.59e-31	DCC, APC2, GRB2, TGFB3, TCF7L2, AKT1, ACVR1B, RAC3, RAC1, PIK3CA, PIK3R3, AKT3, PIK3R1, AXIN1, AKT2, DVL2, FZD8, MSH6, DVL3, BRAF, TGFBR2, MET, SMAD3, SMAD2, BIRC5, FZD3, MAPK10, FZD5, APPL1, DVL1, DVL1L1, JUN, PDGFRA, PDGFRB	1049	72	37848	16.5367	1.62e-28	1.08e-29	1.07e-27
GOTERM_BP_ALL	GO:0007267~cell-cell signaling	154	4.06977	1.13e-30	SEPT5, TUSC2, SYT1, SLC6A1, GRIK1, LTBP4, SLC6A4, GRIK5, GDNF, GHRHR, DMPK, HTR1B, GRIN2B, GRIN2C, APOE, LOC100129500, CHRNA5, NQO1, CHRNA1, CHAT, GJD2, MYO6, PTPRF, BAIAP3, KIF5A, EFNB2, GRIN2A, NTSR1, PCLO, CTNNA2, DVL1L1, PTHLH, GABRR1, SSTR3, COLQ, UNC13B, KCNMB4, RAD21L1, DRD1, PANX1, DRD2, GRB2, CACNB2, MME, PAH, ITGB2, EPHB1, ADCYAP1, HCRTR1, ECE2, GAD2, MUSK, PTK2, SYPL1, INS, LHX1, NKX2-…	3039	1133	63046	2.8198	5.76e-27	1.4e-28	2.16e-27
GOTERM_BP_ALL	GO:0016265~death	190	5.02114	1.2e-30	MEF2C, MEF2A, VAPB, L1CAM, SGMS1, G2E3, HTRA2, BIRC8, LOC285359, LUC7L3, MAGI3, OPA1, ROCK1, KIF5A, PTPRH, ESPL1, JUN, MAPK7, EIF2AK2, SIVA1, ALDOC, STK17B, NFKBIA, BCL2L1, STK17A, DIDO1, SLC11A2, AHRR, INS, RAC1, FAIM, C16ORF5, MLL, ABR, LGALS1, KLF11, TRIO, SMAD3, GAS2, GAS1, FXR1, SFRP5, SEMA6A, RABEP1, CSRNP1, ATP2A1, TCF15, RTN4, PPARD, INS-IGF2, BNIP3, DAXX, MCF2L, KCNIP3, TNFRSF11B, NISCH,…	3039	1582	63046	2.49157	6.08e-27	1.45e-28	2.28e-27
KEGG_PATHWAY	hsa04070:Phosphatidylinositol signaling system	31	0.819239	1.24e-30	PLCZ1, IMPA1, SYNJ1, PIP5K1C, PIP5K1A, OCRL, DGKA, PLCB4, INPP5K, INPP5J, PIK3C3, PLCD3, PIK3CA, INPP5E, PIK3R3, INPP5B, INPP5A, PIK3R1, PRKCA, PI4KA, PRKCG, DGKH, DGKI, ITPR3, ITPR1, ITPR2, PLCG1, CALM3, PIP4K2A, CALM2, PIP4K2C, CALM1, PIP4K2B	1049	61	37848	18.3358	2.32e-28	1.45e-29	1.53e-27
KEGG_PATHWAY	hsa04012:ErbB signaling pathway	33	0.872093	1.49e-30	GRB2, ERBB2, CAMK2G, BTC, ELK1, SRC, PAK6, AKT1, EIF4EBP1, PTK2, PAK3, GAB1, CAMK2D, PIK3CA, SHC1, CAMK2B, SHC3, PIK3R3, MAP2K7, SHC2, AKT3, PIK3R1, AKT2, PRKCA, BRAF, MAP2K4, PRKCG, MAPK10, CBLC, PLCG1, JUN, MTOR, ABL1	1049	73	37848	16.3102	2.8e-28	1.65e-29	1.85e-27
GOTERM_BP_ALL	GO:0022402~cell cycle process	195	5.15328	9.66e-30	AIF1, AURKA, PTTG2, PTTG1, AURKB, CUL3, CDCA8, DDX11, INCENP, MAP2K6, STAG2, STAG1, ANAPC2, CRYAA, POLE, LIG3, ESPL1, MYH9, DCTN3, MARK4, NCAPD3, DCTN2, NCAPD2, DCLRE1A, HEPACAM, TBRG1, NEK9, ANAPC7, NEK4, MAD2L2, PPP2R3B, NEK2, CEP164, CALR, MACF1, NCAPG2, SKA3, PBRM1, FBXO5, SKA1, NUF2, SMAD3, CDC23, NDC80, GAS2, PMF1, HGF, GAS1, LOC442308, RNF8, RAD54B, NCOR1, LZTS2, TSG101, MLH3, DAXX, GTSE1,…	3039	1674	63046	2.41661	4.91e-26	1.14e-27	1.84e-26
KEGG_PATHWAY	hsa04720:Long-term potentiation	28	0.739958	1.72e-29	ADCY1, CAMK2G, PLCB4, GRIN2B, GRIN2C, CAMK2D, PPP3CC, CAMK2B, RAPGEF3, PPP3CA, PRKCA, BRAF, GRIN1, CREBBP, GRIN2A, CHP2, LOC100127984, PRKCG, PPP1CC, ITPR3, PPP1CB, GRM1, ITPR1, ITPR2, SPDYA, RPS6KA6, EP300, GRIA1, RPS6KA2, CALM3, CALM2, CALM1	1049	49	37848	20.6172	3.23e-27	1.79e-28	2.13e-26
KEGG_PATHWAY	hsa04530:Tight junction	34	0.89852	1.4e-28	PARD3, CLDN19, MYL2, CASK, SRC, LLGL1, AKT1, EXOC3, PPP2R2C, AKT3, AKT2, PRKCA, MAGI3, MAGI2, EPB41, MAGI1, MPDZ, CNKSR3, MPP5, MYLPF, PRKCG, CLDN20, MYH9, PRKCE, CTNNA1, CTNNA2, EPB41L2, EPB41L3, EPB41L1, LOC100133211, RRAS2, ASH1L, MYH11, MYH14, TJP2, MYH10	1049	89	37848	13.7834	2.63e-26	1.39e-27	1.74e-25
GOTERM_BP_ALL	GO:0007049~cell cycle	271	7.16173	1.7e-28	AIF1, AURKA, PTTG2, AURKB, PTTG1, CUL3, CDCA8, DDX11, INCENP, MAP3K8, MAP2K6, STAG2, STAG1, ESCO1, ANAPC2, CRYAA, POLE, LIG3, ESPL1, MYH9, DCTN3, MARK4, NCAPD3, DCTN2, NCAPD2, DCLRE1A, UHRF2, HEPACAM, MAPK4, TBRG1, NEK9, ANAPC7, MAPK7, NEK4, MAD2L2, PPP2R3B, NEK2, CEP164, CALR, URGCP, MACF1, NCAPG2, FBXO5, PBRM1, SKA3, SKA1, MLL, NUF2, SMAD3, CDC23, PCNP, NDC80, GAS2, GAS1, PMF1, HGF, LOC442308, …	3039	2777	63046	2.02451	8.63e-25	1.96e-26	3.24e-25
GOTERM_BP_ALL	GO:0022008~neurogenesis	201	5.31184	2.43e-28	XRCC6, L1CAM, RORB, ZFP91, S1PR1, HTRA2, APOE, S1PR5, PHOX2A, PTPRM, PTPRF, EMX2, KIF5C, GRIN2A, TBR1, FARP2, CTNNA2, LHFPL5, HES5, PRDM6, PDGFRA, NPTN, TRAPPC4, DBN1, CDK5R1, ERBB2, EPHB3, CALR, EPHB1, OTP, EPHB2, MACF1, LHX1, RAC3, RAC1, BAI1, LHX4, NKX2-1, LHX5, OLFM3, NKX2-2, KLF7, CELSR3, GAS1, LOC442308, DVL1, NOTCH3, NTRK3, EPHA4, SEMA6A, DLX1, NOTCH1, EPHA7, RNF6, MAP2, RTN4, NRP2, NRP1, …	3039	1798	63046	2.31917	1.24e-24	2.75e-26	4.64e-25
KEGG_PATHWAY	hsa05410:Hypertrophic cardiomyopathy (HCM)	30	0.792812	4.31e-28	PRKAG3, MYL2, PRKAG2, ITGA11, TGFB3, CACNB2, ITGA10, TTN, TPM2, DES, ITGB6, PRKAA2, SLC8A1, CACNA2D1, CACNG8, CACNG6, CACNG5, ITGA1, LMNA, PRKAB1, ITGA2, CACNA2D3, CACNG1, CACNA2D2, TNNT2, ITGA6, ITGA8, ITGA7, RYR2, SGCA	1049	65	37848	16.6523	8.1e-26	4.05e-27	5.34e-25
GOTERM_BP_ALL	GO:0006357~regulation of transcription from RNA polymerase II promoter	203	5.36469	4.89e-28	MEF2C, XRCC6, MED23, MED20, EPC1, SIN3A, S1PR1, TRAK2, MED27, ABRA, TWIST2, MED12, MECP2, ZHX2, HNF4G, MED13, MECOM, TBR1, PROX1, PPARGC1A, HNF4A, HES5, ZNF238, JUN, MED17, SMARCAL1, MED18, ST18, CRTC1, NFKBIA, CALR, TAL1, HTATSF1, NKX2-1, LOC100134189, TCF4, TCF25, NKX2-2, ARHGEF10L, DNMT3A, KLF6, KLF7, MLL, IKZF1, KLF13, SMAD7, KLF10, KLF11, CREBBP, SMAD3, SMAD2, SKI, TFCP2, UBP1, DLX1, NOTCH1,…	3039	1835	63046	2.29502	2.48e-24	5.4e-26	9.32e-25
GOTERM_BP_ALL	GO:0051252~regulation of RNA metabolic process	393	10.3858	7.77e-28	MEF2C, MEF2A, XRCC6, HOXD12, MED23, RORB, MED20, EPC1, FLI1, MED27, YEATS2, PQBP1, PHOX2A, MED12, MECP2, EOMES, ZHX2, HMG20A, MED13, HNF4G, MECOM, PROX1, NME2, ZNF238, HNF4A, NME1, JUN, MED17, SMARCAL1, MED18, ST18, UNCX, CRTC1, NFKBIA, MYBL1, MUSK, INS, LOC100134189, TCF4, ARHGEF10L, DNMT3A, DVL3, KLF13, KLF10, PAIP1, KLF11, TFCP2, ZNF628, GCFC1, TRPS1, HLF, HNF1B, LZTS1, BACH2, TSG101, ZNFX1, R…	3039	4681	63046	1.74173	3.95e-24	8.4e-26	1.48e-24
GOTERM_BP_ALL	GO:0009966~regulation of signal transduction	252	6.65962	1.14e-27	CHMP5, LTBP4, LPAR2, L1CAM, ITSN2, MAP3K6, ZFP91, AGTR2, S1PR1, GRIN2B, GBF1, APOE, GAB1, RAPGEF6, RAB23, GIT2, RAPGEF5, ABRA, CHRNA7, RAPGEF3, RAPGEF1, MAP2K6, PLD2, DAB2IP, F10, BCR, PTPRF, MAGI1, CD3E, SIPA1L2, FARP1, FARP2, GAPVD1, HNF4A, ACAP3, ACAP2, TGFB1I1, TBC1D8B, ENPP1, PTPLAD1, ERBB2, ASAP2, NFKBIA, CALR, CD74, ADA, CDC37, ADAP1, AHSG, MCF2L2, DUSP19, INS, RAC1, IQSEC3, RAP1GAP2, IQSE…	3039	2535	63046	2.06229	5.78e-24	1.2e-25	2.17e-24
GOTERM_BP_ALL	GO:0031325~positive regulation of cellular metabolic process	229	6.0518	1.74e-27	MEF2C, XRCC6, RORB, EPC1, ZFP91, AGTR1, AGTR2, BRPF1, S1PR1, APOE, ABRA, DDAH1, ANAPC2, CD3E, PCBD1, MED12, MED13, MECOM, PPARGC1A, TBR1, PROX1, HNF4A, HES5, JUN, MED17, PDGFRA, TGFB1I1, PIAS1, ANAPC7, CRTC1, NFKBIA, CALR, INS, NKX2-1, FBXO5, FBXO4, TCF4, ARHGEF10L, NKX2-2, KLF6, DVL3, KLF7, MLL, IKZF1, SMAD7, KLF13, CREBBP, SMAD3, CDC23, NDFIP2, SMAD2, TNNI2, RNF8, NOTCH1, RNF6, CSRNP1, NOTCH4, …	3039	2214	63046	2.14578	8.83e-24	1.8e-25	3.31e-24
KEGG_PATHWAY	hsa05414:Dilated cardiomyopathy	30	0.792812	3.65e-27	ADCY1, ADCY2, MYL2, ADCY6, ITGA11, TGFB3, CACNB2, ITGA10, TTN, TPM2, DES, ITGB6, SLC8A1, CACNA2D1, CACNG8, CACNG6, CACNG5, ITGA1, LMNA, ITGA2, CACNA2D3, CACNG1, CACNA2D2, TNNT2, ITGA6, ADCY9, ITGA8, ITGA7, RYR2, SGCA	1049	69	37848	15.687	6.87e-25	3.27e-26	4.53e-24
KEGG_PATHWAY	hsa04666:Fc gamma R-mediated phagocytosis	31	0.819239	4.55e-27	WASF2, ASAP2, PIP5K1C, ARPC4, PIP5K1A, TTLL3, AKT1, GAB2, GSN, RAC1, PIK3CA, PPAP2A, PIK3R3, PPAP2B, AKT3, PIK3R1, AKT2, PRKCA, PLD2, DNM3, PLD1, DNM1L, PRKCG, PRKCE, VAV2, MYO10, PLCG1, CFL1, MARCKS, DNM1, PIP4K2B, DNM2	1049	76	37848	14.7169	8.56e-25	3.89e-26	5.65e-24
GOTERM_BP_ALL	GO:0009893~positive regulation of metabolic process	236	6.23679	7.18e-27	MEF2C, XRCC6, RORB, EPC1, ZFP91, AGTR1, AGTR2, BRPF1, S1PR1, APOE, ABRA, DDAH1, ANAPC2, CD3E, PCBD1, MED12, MED13, MECOM, PPARGC1A, TBR1, PROX1, HNF4A, HES5, JUN, MED17, PDGFRA, TGFB1I1, PIAS1, ANAPC7, CRTC1, NFKBIA, CALR, INS, RAC1, NKX2-1, FBXO5, FBXO4, TCF4, ARHGEF10L, NKX2-2, DVL3, KLF6, KLF7, MLL, IKZF1, SMAD7, KLF13, CREBBP, SMAD3, CDC23, NDFIP2, SMAD2, TNNI2, RNF8, NOTCH1, RNF6, CSRNP1, NO…	3039	2337	63046	2.09498	3.65e-23	7.29e-25	1.37e-23
GOTERM_BP_ALL	GO:0051704~multi-organism process	131	3.46195	7.7e-27	XPO1, VAPB, TGFB3, TBP, TLR7, B2M, TOP1, GRIN2B, PPP1R1B, WWP1, PGLYRP2, ITCH, DNAJC3, LOC285359, INSR, LOC644063, MAGI3, PLD1, GNB1L, MPDZ, RBL1, SOCS1, EFNB2, UBR3, HBXIP, MECOM, IL11RA, PTHLH, EP300, JUN, PDCD6IP, BIN1, EIF2AK2, CRTC3, PACS1, SIVA1, DRD1, GRB2, CRTC1, NFKBIA, TIMP4, LOC727726, SRC, ADCYAP1, HNRNPK, ITGB6, GRPR, NKX2-1, CFLAR, OVGP1, TAF4, CREBZF, TAF5, HTT, CREBBP, GRIN1, TGFB…	3039	949	63046	2.86373	3.91e-23	7.67e-25	1.47e-23
GOTERM_BP_ALL	GO:0048699~generation of neurons	186	4.91543	9.93e-27	XRCC6, L1CAM, RORB, ZFP91, S1PR1, HTRA2, APOE, S1PR5, PHOX2A, PTPRM, PTPRF, EMX2, KIF5C, TBR1, CTNNA2, FARP2, LHFPL5, HES5, NPTN, TRAPPC4, DBN1, CDK5R1, ERBB2, EPHB3, CALR, EPHB1, EPHB2, OTP, MACF1, LHX1, RAC3, BAI1, RAC1, LHX4, LHX5, NKX2-1, OLFM3, NKX2-2, KLF7, CELSR3, GAS1, LOC442308, DVL1, NTRK3, NOTCH3, SEMA6A, EPHA4, NOTCH1, RNF6, DLX1, EPHA7, MAP2, RTN4, NRP2, LZTS1, NRP1, HELT, EVX1, MYO7…	3039	1649	63046	2.34002	5.05e-23	9.7e-25	1.89e-23
KEGG_PATHWAY	hsa04660:T cell receptor signaling pathway	30	0.792812	9.98e-27	GRB2, NFKBIA, PAK6, AKT1, PAK3, MAP3K8, NFAT5, PPP3CC, PIK3CA, PPP3CA, PIK3R3, MAP2K7, CHUK, PIK3R1, AKT3, AKT2, NFATC1, PTPN6, CD3E, CHP2, MAPK11, VAV2, CBLC, CARD11, PLCG1, MAPK12, FYN, MAPK14, JUN, LCK	1049	71	37848	15.2451	1.88e-24	8.16e-26	1.24e-23
KEGG_PATHWAY	hsa04120:Ubiquitin mediated proteolysis	35	0.924947	1.17e-26	UBE3B, UBA6, UBE2QL1, UBE3C, STUB1, FANCL, CUL3, ERCC8, MGRN1, WWP1, FBXO4, ITCH, NEDD4L, TRAF6, ANAPC2, VHL, DDB1, SOCS1, CDC23, UBE2I, HERC3, HERC2, UBOX5, MID1, BRCA1, CBLC, CUL4A, UBA2, UBA3, DDB2, SMURF2, SMURF1, ANAPC7, PIAS1, UBE2S	1049	108	37848	11.6926	2.2e-24	9.17e-26	1.45e-23
GOTERM_BP_ALL	GO:0007010~cytoskeleton organization	158	4.17548	1.98e-26	CEP72, PDLIM7, PRC1, AIF1, PDLIM3, TTK, AURKA, TTN, HOOK3, HOOK1, HOOK2, PACSIN1, ANK1, ANK3, LOC100129652, APOE, LOC100129500, PLD2, CRYAA, ROCK1, ESPL1, TACC3, PCM1, MYH9, PCLO, MARK4, PROX1, TACC2, DCTN2, TNNT2, TESK2, OPHN1, NEURL2, DBN1, ADD1, TPPP3, PALM, MYL2, SSH1, NEK2, SIPA1, DIAPH3, ARPC4, MYO9B, CALR, DAAM2, LLGL1, CORO2B, SPC25, TUBB, PRR5, PTK2, MACF1, RAC3, RAC1, TUBE1, OBSL1, FBXO…	3039	1292	63046	2.53701	1.01e-22	1.9e-24	3.78e-23
KEGG_PATHWAY	hsa04914:Progesterone-mediated oocyte maturation	29	0.766385	2.06e-26	ADCY1, ADCY2, INS-IGF2, ADCY6, AKT1, INS, BUB1, PIK3CA, PIK3R3, AKT3, PIK3R1, AKT2, HSP90AA2, ANAPC2, HSP90AA1, BRAF, CDC23, LOC100127984, IGF2, MAPK11, MAPK10, PPP1CB, CDK2, SPDYA, RPS6KA6, CCNB3, CCNB2, MAPK12, ADCY9, PLK1, RPS6KA2, MAPK14, ANAPC7, MAD2L2	1049	66	37848	15.8534	3.87e-24	1.55e-25	2.55e-23
GOTERM_BP_ALL	GO:0022403~cell cycle phase	158	4.17548	2.15e-26	PRC1, DBF4, KNTC1, OSGIN2, TTK, RBM7, PTTG2, AURKA, AURKB, PTTG1, TTN, CUL3, CDCA8, DDX11, CDKN2D, INCENP, ASPM, STAG2, STAG1, ANAPC2, CRYAA, SGOL1, POLE, LIG3, MND1, ESPL1, DCTN3, TACC3, MYH9, MARK4, PPP1CB, FOXN3, NCAPD3, TACC2, NCAPD2, DCTN2, DCLRE1A, TIMELESS, NEK9, ANAPC7, NEK4, MAD2L2, PPP2R3B, NEK2, LRRCC1, CEP164, CCNG2, SPC24, PRUNE2, SPC25, TUBB, NIPBL, NCAPG2, SKA3, MNS1, PBRM1, FBXO5,…	3039	1293	63046	2.53504	1.09e-22	2.03e-24	4.1e-23
KEGG_PATHWAY	hsa04512:ECM-receptor interaction	28	0.739958	2.25e-26	TNC, ITGA11, ITGA10, HMMR, ITGB6, COL6A3, COL6A2, COL6A1, SV2B, TNN, GP1BA, THBS1, SV2C, THBS2, THBS3, THBS4, TNXB, TNXA, ITGA1, ITGA2, COL5A1, VWF, LAMA3, ITGA6, LAMC3, ITGA8, ITGA7, RELN, COL1A1	1049	60	37848	16.8374	4.23e-24	1.63e-25	2.79e-23
GOTERM_BP_ALL	GO:0019226~transmission of nerve impulse	125	3.30338	2.76e-26	SEPT5, SYT1, SLC6A1, GRIK1, SLC6A4, GRIK5, DMPK, HTR1B, S1PR1, GRIN2B, GRIN2C, APOE, LOC100129500, CHRNA5, OLIG2, CHRNA1, NQO1, CHAT, GJD2, MYO6, PTPRF, BAIAP3, KIF5A, GRIN2A, NTSR1, PCLO, CTNNA2, DVL1L1, GABRR1, COLQ, UNC13B, KCNMB3, KCNMB4, RAD21L1, DRD1, DRD2, ERBB2, CACNB2, PAH, HCRTR1, GAD2, MUSK, PTK2, SERINC5, SYPL1, PRIMA1, GAD1, UNC119, SPTBN4, GRIN1, OMP, GABRA5, LIN7B, VDAC3, LIN7A, DV…	3039	891	63046	2.91044	1.4e-22	2.55e-24	5.27e-23
GOTERM_BP_ALL	GO:0006355~regulation of transcription, DNA-dependent	381	10.0687	3.25e-26	MEF2C, MEF2A, XRCC6, HOXD12, RORB, MED23, MED20, EPC1, FLI1, MED27, PQBP1, YEATS2, PHOX2A, EOMES, MECP2, ZHX2, MED12, HMG20A, HNF4G, MED13, MECOM, PROX1, NME2, HNF4A, ZNF238, NME1, JUN, MED17, SMARCAL1, MED18, ST18, UNCX, CRTC1, NFKBIA, MYBL1, MUSK, INS, LOC100134189, TCF4, ARHGEF10L, DNMT3A, DVL3, KLF13, KLF10, KLF11, TFCP2, ZNF628, GCFC1, TRPS1, HLF, HNF1B, BACH2, LZTS1, TSG101, ZNFX1, RASSF7, …	3039	4581	63046	1.72541	1.65e-22	2.95e-24	6.2e-23
KEGG_PATHWAY	hsa00230:Purine metabolism	36	0.951374	5.41e-26	ADCY1, ADCY2, ENPP1, ADCY6, POLR2I, DCK, POLA1, POLA2, POLR2D, HPRT1, ADA, PRIM1, PDE6C, POLE2, PDE1B, PDE1C, PDE4B, ENTPD1, NT5E, POLE, PDE10A, PDE4C, GMPR, AMPD2, APRT, NME4, POLD3, NME5, NME2, NME1-NME2, ADCY9, NME1, PDE7A, RRM2, POLD1, PKLR, RRM1, PDE5A	1049	121	37848	10.7346	1.02e-23	3.76e-25	6.71e-23
GOTERM_BP_ALL	GO:0051239~regulation of multicellular organismal process	242	6.39535	7.7e-26	PDLIM7, EDN2, XRCC6, PTGS1, BTC, SYP, AGTR1, ZFP91, AGTR2, HTR1B, HTRA2, GRIN2B, GRIN2C, APOE, S1PR5, PIK3CA, CHRNA7, DDAH1, TWIST2, PHOX2A, PTPRM, PTPRF, CD3E, GRIN2A, PROX1, NME2, HES5, NME1, JUN, NPTN, RYR2, TGFB1I1, MAPK7, DBN1, KCNMB4, CDK5R1, ENPP1, ERBB2, NFKBIA, BDKRB2, CALR, CD74, ADA, EPHB2, OTP, AHSG, TAL1, MUSK, LHX1, INS, LHX5, NKX2-2, IKZF1, SMAD7, KLF10, TGFBR2, SMAD3, SKI, SMAD2, …	3039	2465	63046	2.03669	3.91e-22	6.86e-24	1.47e-22
GOTERM_BP_ALL	GO:0007155~cell adhesion	185	4.88901	1.04e-25	NELL2, L1CAM, MEGF10, S1PR1, LOC100129652, PTPRM, ROCK1, MAGI1, PTPRF, PTPRS, MYH9, CTNNA1, CTNNA2, NME2, PGM5, HEPACAM, HES5, HAS1, NME1, LAMC3, NPTN, TGFB1I1, UNCX, DCBLD1, CDK5R1, PCDH20, ITGA11, ITGA10, ITGBL1, BAI1, RAC1, NPHP1, COL18A1, BMP1, CNKSR3, CELSR3, PMF1, MCAM, PCDH17, COL16A1, EMILIN2, PCDH19, EMILIN1, PCDH18, LAMA3, PKP3, NRP2, PPARD, NRP1, MYBPC2, MYBPC1, FERMT3, CUZD1, SRPX, LO…	3039	1669	63046	2.29955	5.29e-22	9.12e-24	1.99e-22
GOTERM_BP_ALL	GO:0022610~biological adhesion	185	4.88901	1.12e-25	NELL2, L1CAM, MEGF10, S1PR1, LOC100129652, PTPRM, ROCK1, MAGI1, PTPRF, PTPRS, MYH9, CTNNA1, CTNNA2, NME2, PGM5, HEPACAM, HES5, HAS1, NME1, LAMC3, NPTN, TGFB1I1, UNCX, DCBLD1, CDK5R1, PCDH20, ITGA11, ITGA10, ITGBL1, BAI1, RAC1, NPHP1, COL18A1, BMP1, CNKSR3, CELSR3, PMF1, MCAM, PCDH17, COL16A1, EMILIN2, PCDH19, EMILIN1, PCDH18, LAMA3, PKP3, NRP2, PPARD, NRP1, MYBPC2, MYBPC1, FERMT3, CUZD1, SRPX, LO…	3039	1670	63046	2.29817	5.67e-22	9.61e-24	2.13e-22
GOTERM_BP_ALL	GO:0007166~cell surface receptor linked signal transduction	344	9.09091	1.97e-25	ADCY1, ADCY2, LTBP2, LTBP3, GPR124, GPR123, EDN2, ADCY6, L1CAM, LPAR2, LPHN2, AGTR1, HTR1B, AGTR2, S1PR1, GAB2, GRIN2B, GRIN2C, APOE, GAB1, S1PR5, RAPGEF1, LPHN1, PTPRF, MAGI1, ATRNL1, CD3E, GPR133, GRIN2A, MYH9, MARK4, CRHR2, CCR6, SSTR3, LPAR6, JUN, PDGFRA, PDGFRB, TGFBRAP1, MST1R, TGFB1I1, GPR146, CDK5R1, ERBB2, ITGA11, AKAP12, ITGA10, SORCS1, NFKBIA, BDKRB2, EPHB3, GPR142, EPHB1, SORCS3, EPHB…	3039	4036	63046	1.76821	1e-21	1.67e-23	3.76e-22
GOTERM_BP_ALL	GO:0042981~regulation of apoptosis	202	5.33827	3.12e-25	MEF2C, SNCB, BTC, SGMS1, BTK, CUL3, ZFP91, G2E3, AGTR2, HTRA2, APOE, BIRC8, PIK3CA, DDAH2, TWIST2, MAP2K6, CRYAA, ROCK1, BRAF, PTPRF, CD3E, GRIN2A, PIM3, NME5, NME2, SSTR3, NME1, JUN, MNT, RYR2, MYO18A, UNC13B, PRODH, SIVA1, CDK5R1, ERBB2, STK17B, NFKBIA, STK17A, BCL2L1, BDKRB2, CALR, ADA, CD74, SLC11A2, SERINC3, AHRR, INS, RAC1, LHX4, FAIM, C16ORF5, SPPL3, COL18A1, ABR, KLF10, LGALS1, SMAD3, TRI…	3039	1919	63046	2.18375	1.58e-21	2.6e-23	5.94e-22
GOTERM_BP_ALL	GO:0043067~regulation of programmed cell death	204	5.39112	4.28e-25	MEF2C, SNCB, BTC, SGMS1, BTK, CUL3, ZFP91, G2E3, AGTR2, HTRA2, APOE, BIRC8, PIK3CA, DDAH2, TWIST2, MAP2K6, CRYAA, ROCK1, BRAF, PTPRF, CD3E, GRIN2A, PIM3, MARK4, NME5, NME2, SSTR3, NME1, JUN, MNT, RYR2, MYO18A, UNC13B, PRODH, SIVA1, CDK5R1, ERBB2, STK17B, NFKBIA, STK17A, BCL2L1, BDKRB2, CALR, ADA, CD74, SLC11A2, SERINC3, AHRR, INS, RAC1, LHX4, FAIM, C16ORF5, SPPL3, COL18A1, ABR, KLF10, LGALS1, SMA…	3039	1952	63046	2.16809	2.18e-21	3.51e-23	8.17e-22
GOTERM_BP_ALL	GO:0012501~programmed cell death	162	4.28118	5.53e-25	MEF2C, MEF2A, RBM5, SGMS1, SMNDC1, TOP1, G2E3, TIAM2, HTRA2, TIAM1, CDKN2D, TIA1, BIRC8, UNC5D, RNF34, LOC285359, LUC7L3, CIB1, NET1, MAGI3, OPA1, ROCK1, MADD, PTPRH, TNFRSF14, ESPL1, IL24, DDIT4, TRIM35, EP300, RASGRF1, JUN, MAPK7, PDCD6IP, EIF2AK2, KALRN, SIVA1, TRAF2, ALDOC, CLU, STK17B, NFKBIA, ITGB2, BCL2L1, STK17A, DIDO1, RRAGC, SLC11A2, PRUNE2, FIS1, AHRR, ECE1, RAC1, FAIM, C16ORF5, TRAF6,…	3039	1386	63046	2.42482	2.81e-21	4.46e-23	1.05e-21
GOTERM_BP_ALL	GO:0030182~neuron differentiation	154	4.06977	6.42e-25	RPE65, L1CAM, RORB, GDNF, NRCAM, ZFP91, S1PR1, HTRA2, ANK3, ROBO1, ROBO2, OLIG2, CHAT, DSCAM, PHOX2A, PTPRM, LBX1, MYO6, STMN2, LOC642132, KIF5C, EMX2, TBR1, FARP2, NUMBL, CTNNA2, SLITRK2, DVL1L1, NCAM2, SLITRK4, LHFPL5, SLITRK3, HES5, RASGRF1, OPHN1, TRAPPC4, RELN, SLITRK5, IGSF9, KALRN, DRD1, CDK5R1, DRD2, ERBB2, CLU, SOX5, DSCAML1, EPHB3, EPHB1, OTP, EPHB2, TUBB, PTK2, MACF1, RAC3, LHX1, RAC1,…	3039	1284	63046	2.48818	3.26e-21	5.1e-23	1.22e-21
[truncated: 893 more rows]

## Sheet: Supp Table 5
Supplementary Table 5. Top significantly enriched pathways using genes produced by the correlation approach only.
[truncated: 21 more rows]

[truncated: 2 more sheets: Supp Table 6, Supp Table 7]
